# Supplementary material for: Comparison of strand-specific transcriptomes of enterohemorrhagic Escherichia coli O157:H7 EDL933 (EHEC) under eleven different environmental conditions including radish sprouts and cattle feces
Source: BMC Genomics. 2014 May 9;15:353. doi: 10.1186/1471-2164-15-353 (PMC4048457; doi:10.1186/1471-2164-15-353)
Supplement: Supplementary file 1 — Additional file 1: Table S2: Probability of each gene under each condition, whether its reads result from background or from an activity above background. (XLSX 336 KB) [file 12864_2013_6096_MOESM1_ESM.xlsx]

## Sheet: Tabelle1
Gene	LB (SOLiD)	LB (Illumina)	LB-pH9	LB-pH4	LB-15C	LB-nitrite	LB-antibiotics	LB-solid	minimal medium	spinach juice	radish sprouts (SOLiD)	radish sprouts (Illumina)	feces
Z0001	0	0	0	0	0	0	0.002	0	0	0	0	0	0
Z0002	0	0	0	1	0	0	1	0	0	0	0	0	0
Z0003	0	0	0	0	0	0	0	0	0	0	0	0	0
Z0004	0	0	0	0	0	0	0.024	0	0	0	0	0	0
Z0005	0	0	0	0	1	0	1	1	0.001	0.036	0	0	0.011
Z0006	0	0	0	0.029	0	0	0	0	0	0	0	0	0.029
Z0007	0	0	0	1	0	0	0	0	0.152	0	0	1	1
Z0008	0	0	0	0	0	0	0	0	0	0	0	0	0
Z0009	0	0	0	0	0	0	0	0	0	0	0	0	0
Z0010	0	0	0	0	0	0	0	0	0	0	0	0	0.022
Z0011	0	0	0	0.027	0	0	1	0	0.079	0	0	0	1
Z0012	1	0.229	1	0.024	0.107	1	1	1	1	1	1	1	1
Z0013	0.113	0.022	0.071	1	1	0.007	1	1	1	0.049	1	1	1
Z0014	0	0	0	0	0	0	0	0	0	0	0	0	0
Z0015	0	0	0	0	0	0	0	0	0	0	0	0	0
Z0016	0	0	0	0	0	0	1	0	0	0	0	0	1
Z0018	0	0	0	0	0	0	0	0	0	0	0	0	0
Z0019	0	0	0	0	0	0	0	0	0	0	0	0	0
Z0020	1	0	0	0	0.107	0.174	1	1	0.069	1	1	0.016	1
Z0021	1	1	1	1	1	1	1	1	1	1	1	1	1
Z0022	0	0	0.011	1	0.36	0.529	0.046	0.002	1	0	1	0.529	0.09
Z0023	1	1	1	1	0.117	1	1	1	0.076	1	1	1	1
Z0024	1	1	1	1	0.004	0.151	1	1	1	1	1	1	1
Z0025	0.009	0.613	0.228	1	1	1	1	0.04	1	1	1	1	1
Z0027	0	0	0	0	0	0	0	0	0	0	0	0	0
Z0028	0	0	0	1	0	0	1	0	0	0	0	0	1
Z0029	0	0	0	0	0	0	0	0	0	0	0	0	0
Z0030	0	0	0	0	0	0	0	0	0	0	0	0	0
Z0031	0	0	0	0	0	0	0	0	0	0	0	0	0
Z0033	0	0	0	0	0	0	0	0	0	0	0	0	0.017
Z0034	0	0	0	0	0	0	0	0	0	0	0	0	0.001
Z0035	0	0	0	0.001	0	0	0	0	0	0	0	0	1
Z0036	0	0	0	0	0	0	0	0	0	0	0	0	0
Z0037	0	0	0	0	0	0	0	0	0	0	0	0	0.043
Z0038	0	0	0	0	0	0	0	0	0	0	0	0	0
Z0039	1	1	1	1	1	1	1	1	1	1	1	1	1
Z0040	0	0	0	0	0	0	0.008	0	0.045	0	0	0.007	0
Z0041	0.001	0.59	0.106	1	1	0.171	1	0	0.068	0	1	1	1
Z0042	0.208	0.682	0.133	1	0.009	1	0.015	1	0.086	1	1	1	1
Z0043	0	0	0	0.058	0	0	0.03	0	0	0	1	0.085	0
Z0044	0	0	0.002	1	0.199	0	1	0	0	0	0.089	0.055	0
Z0045	0	0	0	0.001	0	0	0	0	0	0	0.084	0.049	0
Z0046	0.076	0.89	1	1	1	0.372	1	0.043	1	0.001	1	1	1
Z0047	0	0.675	0.009	1	0.131	0.002	0.015	0.022	0.085	1	0.057	1	1
Z0048	0.003	0	0.158	1	0.013	0	1	1	0.103	1	1	0.251	1
Z0049	0.001	0	0.024	1	0.209	0.06	1	1	1	0.148	1	0.326	1
Z0050	0	0.343	0.051	0.011	0	1	0	0	1	0	1	1	1
Z0051	0	0	0	1	0	0	1	0	0.142	0	0.097	0	0
Z0052	0	0	0	0.02	0.004	0	1	0	0	0.064	0	0	1
Z0053	0	0	0	0	0	0	1	0	0	0	0	0	0
Z0055	0	0	0	0	0	0	0	0	0	0	0	0	0.018
Z0056	0	0	0	0	0	0	0	0	0	0	0	0	0
Z0057	0	0	0	0	0	0	0	0	0	0	0	0	0
Z0058	0	0	0	0	0	0	0.016	0	0	0	0	0	0.001
Z0059	0	0	0	0	0	0	0	0	0	0	0	0	0
Z0060	0	0	0	0	0	0	0	0	0	0	0	0	0
Z0061	0	0	0	0	0	0	0	0	0	0	0	0	1
Z0062	0	0	0	0	0	0	0	0	0	0	0	0	0
Z0063	0	0	0	0	0	0	0	0	0	0	0	0	0
Z0064	0	0	0	0	0	0	0	0	0	0	0	0	0
Z0065	0	0	0	0	0	0	0	0	0	0	0	0	1
Z0066	0	0	0	0	0	0	0	0.019	0.073	0	0	0	0
Z0067	0	0	0	0	0	0	0	0	0	0	0	0	0
Z0068	0	0	0	0	0	0	0	0	0	0	0	0	0.004
Z0069	0	0.004	0	0.026	0	0	1	1	0.077	0.004	0	0	1
Z0070	0	0	0	0	0	0	0.028	1	0.013	0	0	0	1
Z0072	0.002	0	0.004	0.063	0	0	1	1	0.017	0.191	0	0	1
Z0073	0	0	0	0	0	0	0	0	0	0	0	0	0.033
Z0074	0	0	0	0	0	0	0	0	0	0	0	0	0
Z0075	0	0	0	0.026	0.007	0.193	1	1	0	1	1	0	0
Z0076	0	0	0.036	0	0.003	0	1	0	0	0.001	1	0.39	1
Z0077	0	0	0	0	0.014	0	1	0.028	0	0	0.003	0	0.037
Z0078	0	0	0	0	0	0	0.011	0	0	0	0	0	0
Z0079	0.014	0	0.037	0.002	0	0.093	1	1	0.174	0.001	0	0.015	0.062
Z0080	0	0	0	0	0	0	0	0.017	0	0	0	0	0
Z0081	0	0	0	0.052	0	0	1	1	0	0	0	0	0
Z0082	0	0	0	0.041	0	0	1	1	0	0	0	0	0
Z0083	0	0	0	0	0	0	1	0.044	0	0	0	0	0
Z0084	0	0	0	0	0	0	0	0	0	0	0	0	0
Z0086	0	0	0	1	0	0	0	0	0	0.007	0.071	1	1
Z0087	0	0	0	0	0	0	0	0.001	0	0	0	0	0
Z0088	0	0	0	0	0	0	0.009	0.014	0	0	0	0	1
Z0089	1	0	0.016	1	0.016	1	1	0.002	0	1	0	0	1
Z0090	0	0	0	0	0	0	0	0	0	0	0	0	0
Z0091	0	0	0	0	0	0	0	0	0	0	0	0	0
Z0092	0	0	0	0	0	0	0	0	0	0	0	0	0
Z0093	0	0	0	0	0	0	0	0	0	0	0	0	0
Z0094	0	0	0	0	0	0	0	0	0	0	0	0	0
Z0095	0	0	0	0	0	0	0.028	0	0	0	0	0	0.055
Z0096	0	0	0	0	0	0	0	0	0	0	0	0	0.051
Z0097	0	0	0	0	0	0	0	0	0	0	0	0	0.041
Z0098	0	0	0	0	0	0	0	0	0	0	0	0	1
Z0099	0	0	0	0	0	0	0	0	0	0	0	0	0
Z0100	0	0	0	0	0	0	0	0	0	0	0	0	0.04
Z0101	0	0	0	0	0	0	0	0	0	0	0	0	0
Z0102	0	0	0	0	0	0	0	0	0	0	0	0	0
Z0103	0	0	0	0	0	0	0	0	0	0	0	0	0
Z0104	0	0	0	0	0	0	0	0	0	0	0	0	0
Z0105	0	0	0	0	0	0	0	0	0	0	0	0	0
Z0106	0	0	0	0	0	0	0	0	0	0	0	0	0
Z0107	0	0	0	0	0	0	0	0	0	0	0	0	0
Z0108	0	0	0	0	0	0	0	0	0	0	0	0	0
Z0109	0	0	0	0	0	0	0.008	0	0.001	0	0.03	0.007	1
Z0110	0	0	0	0	0	0	0	0.004	0	0	0	0	1
Z0111	0	0	0	0	0	0	0	0	0	0	0	0	1
Z0112	0	0	0	0	0	0	0	0	0	0	0	0	0
Z0113	0	0	0	0	0	0	0.012	0	0	0	0	0	0
Z0114	0	0	0	0	0	0	0	0	0	0	0	0	0
Z0115	0.032	1	0	1	0	0.001	1	1	0.012	0	0	1	1
Z0116	0	0	0	1	0	0	0	0	0	0	0	0.001	0.045
Z0117	0.338	0.054	0.027	1	0.223	0.346	1	0.039	1	0.001	1	0.068	0.052
Z0118	1	0.474	1	1	0.077	1	1	1	1	1	1	1	1
Z0119	0	0	0	0.034	0	0	1	0	0	0	0	0	0
Z0120	0	0	0	0.021	0	0	0	0	0	0	0	0	1
Z0121	0	0	0	0.032	0	0	1	0	0	0	0	0	1
Z0122	0	0	0	0.001	0	0	0	0	0	0	0	0	0
Z0123	0	0	0	0	0	0	0	0	0	0	0	0	0
Z0124	0	0	0	0	0	0	0	0	0	0	0	0	0
Z0125	0	0	0	0	0	0	0	0	0	0	0	0	0.07
Z0126	0	0	0	0	0	0	0	0	0	0	0	0	0
Z0127	0.106	0.057	0	1	0.005	0.02	1	1	1	0.023	0.009	0	0
Z0128	0	0	0	0	0	0	0	0	0	0	0	0	0
Z0129	0	0	0	0	0	0	0	0	0	0	0	0	0
Z0130	0	0	0	0	0	0	0	0	0	0	0	0	0
Z0131	0	0	0	0	0	0	0	0	0	0	0	0	0.001
Z0132	0	0	0	0.018	0	0	1	0	0	0	0	0	1
Z0133	0	0	0	0.002	0	0	0.029	0	0	0	0	0	0
Z0134	0	0	0	0	0	0	0.001	0	0	0	0	0	0
Z0136	0	0	0	0	0	0	0	0	0	0	0	0	0
Z0137	0	0	0	0	0	0	0	0	0	0	0	0	0
Z0138	0	0	0	0.035	0	0	0.018	0	0	0	0	0	0
Z0139	0	0	0	0.029	0	0	1	0	0	0	0	0	0
Z0140	0	0	0	0	0	0	0.008	0	0	0	0	0	1
Z0141	0	0	0	1	0	0	1	0	0	0	0	0	1
Z0142	0	0	0	0	0	0	0	0	0	0	0	0	0
Z0143	0	0	0	0	0	0	0	0	0	0	0	0	0
Z0144	0	0	0	0.032	0	0	0	0	0	0	0	0	0
Z0145	0	0	0	0	0	0	0	0	0	0	0	0	0
Z0146	0	0	0	0	0	0	0	0	0	0	0	0	0
Z0147	0	0	0	1	0.005	0	1	1	0.066	1	0.044	0.015	0.022
Z0148	0	0	0	0.023	0	0	1	0.017	0.002	0	0	0	0
Z0149	0	0	0	1	0.005	0.001	1	1	0.002	0.068	0.042	0.158	1
Z0150	0	0	0	1	0	0	0.049	0	0	0	0.017	0.047	0
Z0151	0	0.093	0.008	1	1	0.002	1	1	0.081	0.087	0.055	1	0.028
Z0152	0	0	0.105	1	0	0.015	1	0.017	0.067	0.073	1	1	0
Z0153	0	0.006	0	1	0	0	0	0	0	0	0	1	0.018
Z0154	0	0	0	0	0	0	0	0	0	0	0	0	0
Z0155	0	0	0	0.034	0	0	1	0.025	0	0	0	0	0.034
Z0156	0	0	0	0	0	0	0	0	0	0	0	0	0
Z0157	0	0	0	0	0	0	0	0	0	0	0	0	0
Z0158	0	0	0	1	1	0	1	0	0	0	0	0.012	1
Z0159	0	0	0	0.004	0	0	0	0	0	0	0	0	0.004
Z0160	0	0	0	0	0	0	0	0	0	0	0	0	0
Z0161	0	0	0	0	0	0	0	0	0	0	0	0	0
Z0162	0	0	0	0.03	1	0	1	0	0	0	0	0.002	0
Z0163	0	0	0	0	1	0	1	0	0	0	0	0.239	0.034
Z0164	0	0	0	0.073	0.303	0.004	0.037	0.055	0	0.026	0.001	0	1
Z0165	0	0	0	0	0	0	0	0	0	0	0	0	0
Z0166	0	0	0	0	0	0	0	0	0	0	0	0	0
Z0167	0	0	0	0	0	0	0	0	0	0	0	0	0
Z0168	0	0	0	0	0	0	0	0	0	0	0	0	0.024
Z0169	0	0	0	1	0	0	0.015	0	0	0	0	0	0.03
Z0170	0	0	0	0	0	0	0	0	0	0	0	0	0
Z0171	0	0	0	0.002	0	0	0	0	0	0	0	0	0.057
Z0173	0	0	0	0	0	0	0	0	0	0	0	0	0
Z0174	0	0	0	0	0	0	1	0	0	0	0	0	0.043
Z0175	0	0	0	0	0	0	0	0	0	0	0	0	0
Z0176	0	0	0	0	0	0	0	0	0	0	0	0	0
Z0177	0	0	0	0	0	0	0.001	0	0	0	0	0	0
Z0178	0	0	0	0	0	0	0	0	0	0	0	0	0
Z0180	0	0	0	0	0	0	0	0	0	0	0	0	0
Z0181	0	0	0	0	0	0	0	0	0	0	0	0	0
Z0182	0	0	0	0	0	0	0	0	0	0	0	0	0
Z0183	0	0	0	0	0	0	0	0	0	0	0	0	0
Z0184	0	0	0	0	0	0	0	0	0	0	0	0	0
Z0185	0	0	0	0	0	0	0	0	0	0	0	0	0
Z0186	0	0	0	0	0	0	0	0	0	0	0	0	0
Z0187	0	0	0	0	0	0	0	0	0	0	0	0	0
Z0188	0	0	0	0	0	0	0	0	0	0	0	0	0
Z0190	0	0	0	0	0	0	0	0	0	0	0	0	0
Z0191	0	0	0	0	0	0	0	0	0	0	0	0	0
Z0192	0	0	0	0	0	0	0	0	0	0	0	0	0
Z0193	0	0	0	0	0	0	0	0	0	0	0	0	0
Z0194	0	0	0	0	0	0	0	0	0	0	0	0	0
Z0195	0	0	0	0.023	0	0	0	0	0	0	0	0	1
Z0196	0	0	0	0	0	0	0	0	0	0	0	0	0
Z0197	0	0	0	0	0	0	0	0	0	0	0	0	0
Z0198	0	0	0	0	0	0	0	0	0	0	0	0	0
Z0199	0	0	0	0	0	0	1	0	0	0	0	0	1
Z0200	0	0	0	0.048	0	0	0	0	0	0	0	0	0
Z0201	0	0	0	0	0	0	0	0	0	0	0	0	0
Z0202	0	0	0	0.017	0	0	1	0.013	0	0	0.035	0	1
Z0203	0	0	0	1	0	0	0.008	0	0.001	0	0	0	1
Z0204	0	0	0	0	0	0	0.014	0	0	0	0	0	0
Z0205	0	0	0.14	1	0	1	1	0.023	0.004	0.098	0.002	0.027	0.031
Z0206	0	0	0	0	0	0	0	0	0	0	0	0	0
Z0207	0	0	0	0	0	0.02	1	1	0	0	0	0	0
Z0208	0	0	0	0.015	0	0	0.008	0.012	0	0	0	0	0
Z0209	0	0	0	0	0	0	0	0	0	0	0	0	0
Z0210	0	0	0	0	0	0	1	0	0	0	0	0	0
Z0211	0	0	0	0	0	0	1	0	0	0	0	0	0
Z0212	0	0	0	0	0	0	0	0	0	0	0	0	0
Z0229	0	0	0	0	0	0	0	0	0	0	0	0	0.03
Z0230	0	0	0	0	0	0	1	0	0	0	0	0	0
Z0232	0	0	0	0	0	0	0	0	0	0	0	0	0
Z0233	0	0	0	0	0	0	0	0	0	0	0	0	0
Z0235	0	0	0	0	0	0	0	0	0	0	0	0	0
Z0236	0	0	0	0	0	0	0	0	0	0	0	0	0
Z0237	0	0	0	0	0	0	1	0	0	0	0	0	0
Z0239	0	0	0	0	0	0	0	0	0	0	0	0	0.018
Z0241	0	0	0	0	0	0	0	0	0	0	0	0	0
Z0243	0	0	1	1	0	0.218	0	0	1	0.005	0.002	0.218	1
Z0244	1	1	0	1	1	0.087	1	1	1	0.036	1	1	1
Z0245	1	1	0.003	1	0.003	1	1	1	1	0.055	0.034	1	0.017
Z0246	0.014	0.012	0.103	0.023	1	0.015	0	1	1	1	1	1	1
Z0247	1	1	1	1	1	1	1	1	1	0	1	1	1
Z0248	0	0.503	1	1	0.084	1	0	1	1	1	1	1	1
Z0249	0.36	0.888	0.239	1	0.239	0.369	0	1	1	0.015	1	1	1
Z0250	0.02	0	0	1	0.004	0.09	1	1	0.008	0.001	1	0.284	0.008
Z0251	1	0.112	1	1	1	1	1	1	1	1	1	1	1
Z0252	0.169	0.595	0.107	0	0.107	1	1	1	1	1	1	1	1
Z0253	0.198	0.662	0.127	1	1	0.022	1	1	1	0.089	1	1	1
Z0254	0	0	0.092	0.101	0.015	0.002	1	0.077	0.004	0	0.02	0.055	1
Z0255	0	0.006	0.13	1	0.009	0.208	1	1	0.084	0.091	1	0.208	1
Z0256	0	0.307	0.025	0.05	0	0	1	1	0	0.012	1	0.335	1
Z0257	1	0.535	1	1	0	0.149	1	1	1	1	1	0.149	1
Z0258	0.001	0	0.002	1	1	0.061	1	1	0.001	1	0.005	0.329	0.049
Z0259	0.004	0.211	0.001	0.041	0.017	0	1	1	0	1	0.08	1	1
Z0260	0.423	0.007	0.005	1	0.286	1	1	1	0.02	0.023	1	0.111	0.002
Z0261	0.116	0	0	1	0.003	0	1	1	0	0.05	1	0	1
Z0262	0	0	0.002	0.052	0.027	0	1	0.001	0.001	0	1	0.001	0.052
Z0263	0	1	1	1	0	0.002	1	1	0	1	0	1	1
Z0264	0	0.038	0	0.019	0	0	0.01	0.014	0.002	0	0.001	1	1
Z0265	0.042	0.189	0.026	1	0.026	1	1	1	1	1	1	1	1
Z0266	0	0	0	1	0	0	0	0	0	0	0.039	0.147	0.02
Z0267	1	0	1	1	1	0.141	1	1	1	1	1	0.141	1
Z0268	0	0	0	0	0	0	0	0	0	0	0	0	0
Z0269	0	0	0	0	0	0	0	0	0	0	0	0	0
Z0271	0	0	0.187	1	0.001	0.295	0.022	0.001	0.123	0.009	0.004	1	1
Z0272	0	0	0	0	0	0	0	0	0	0	0	0	0.002
Z0273	1	0.182	1	1	1	0.041	1	1	1	1	1	1	1
Z0274	0	0	0.001	0	0	0	0	0	1	0	0.02	0.003	0
Z0275	0	0	0	1	0	0.001	0	0	0	0	1	0.302	0.044
Z0276	0	0	0	0	0	0	1	0	0	0	0	0	0
Z0277	0	0	0	0	0	0	0	0	0	0	0	0	0
Z0278	0	0	0	0	0	0	1	0	0	0	0	0	0
Z0280	0	0	0	0	0	0	0	0	0	0	0	0	0
Z0281	0	0	0	0	0	0	0	0	0	0	0	0	0
Z0282	0	0	0	0	0	0	0	0	0	0	0	0	0
Z0284	0	0	0	0	0	0	0	0	0	0	0	0	0
Z0285	0	0	0	0	0	0	0	0	0	0	0	0	0
Z0287	0	0	0	1	0	0	0.014	0.021	0	0.089	0.056	1	1
Z0288	0	0	0	1	0	0	1	0.009	0	0	0	0	0
Z0290	0	0.005	0	1	1	0	1	1	0.181	1	0.125	0	1
Z0291	0.023	0.109	0	1	0.009	0.214	1	1	1	1	1	1	1
Z0292	0	0	0	1	0	0	0	0	0	0	0	0	1
Z0293	0	0	0	0	0	0	0.006	0	0	0	0	0	0.011
Z0294	0	0	0	1	0	0	0	0	0	0	0.03	0.007	1
Z0295	0	0	0.003	1	0	0	1	1	0.001	0	1	1	0
Z0296	1	0.322	0.047	1	1	1	1	1	1	1	0.02	1	1
Z0297	1	0.518	1	1	0.087	1	1	1	1	1	0.038	1	1
Z0298	0	0	0	0	0	0	0	0	0	0	0	0	0
Z0299	0	0	0	0	0	0	0	0	0	0	0	0	0
Z0300	0	0	0	1	0	0	0	0	0	0	0	0	0
Z0301	0	0	0	0	0	0	0	0	0	0	0	0	0
Z0302	0	0	0	0.04	1	0.042	0.02	0.03	1	0	0	0	0.04
Z0303	0	0	0	0	0	0	0.021	0	0	0	0	0	0
Z0304	0	0	0	0	0	0	0.024	0	0	0	0	0	0
Z0307	0	0	0	0.037	0	0	0	0	0	0	0	0	0
Z0308	0	0	0	0	0	0	0	0	0	0	0	0	0
Z0309	0	0	0	0	0	0	0	0	0	0	0	0	0
Z0310	0	0	1	0.011	0.052	0	0	1	0.033	1	1	0	1
Z0311	0	0	0.006	1	0	0	0	0.017	0.068	0.073	1	0	1
Z0312	0.006	1	0.002	1	0.002	1	0	1	1	0.001	0.028	1	0
Z0313	0	0.001	0.002	0.012	0	0.091	0	1	1	1	1	1	1
Z0314	0	0	0	0.027	0	0.001	0	0.02	0.003	0.004	1	1	1
Z0315	0	0.005	0.079	1	0	0	0	0.013	1	1	0.034	1	1
Z0316	0	0	0	0.023	0	0	0	0	0.002	0	0.045	1	0.023
Z0317	0.01	0.037	0	1	0.087	0	0	1	0.056	0.06	1	1	0.019
Z0318	0.014	0	0	1	0.005	0.166	1	1	1	0	1	0	1
Z0319	0	0	0	0	0	0	0	0	0	0	0	0	0
Z0321	0	0	0	0	0	0	0	0	0	0	0.055	0.204	0.028
Z0322	0	0.413	0.002	1	0	0.106	1	1	1	1	0.028	0.106	1
Z0324	0	0	0	0	0	0	0	0	0	0	0	0	0
Z0325	0	0	0	0	0	0	0	0	0	0	0	0	0
Z0326	0	0	0.006	1	0	0	0.012	1	1	0.074	1	1	1
Z0327	0	0.001	1	1	1	1	0.009	0	1	1	1	1	1
Z0328	0	0.603	1	0.024	0	0.177	0	0.018	0.07	1	1	1	1
Z0330	0.001	1	1	1	1	0.166	0	1	0.002	1	1	1	1
Z0331	0.001	0.562	1	0.022	0	0.16	0	1	0.063	1	0.001	1	1
Z0332	0	0.061	0	0.01	0	0	1	0	0	0	0	0.08	0
Z0333	0	0	0	0.021	0	0	0.011	0.016	0	0.066	0	1	1
Z0334	0	0	0	1	0	0	1	1	0.004	0	0.002	1	1
Z0335	0	0	1	0.007	1	0.001	1	1	0.019	0	1	0.051	0
Z0336	0.003	1	1	1	1	1	1	1	1	1	1	1	1
Z0337	0	0	0.005	0	0	0	0	0	0	0	0	0	0
Z0338	0.092	0	0.002	1	0	0.005	1	1	0	0.001	0	0.005	0.012
Z0339	0	0	0	1	0	0.001	0	1	0	0	0.001	0.001	0.004
Z0340	0	0	0	1	0	0.003	0	0	0.006	0	0.003	1	0.036
Z0341	1	1	1	1	1	1	1	1	1	1	1	1	1
Z0342	0	0	0	0.001	0	0	1	0.026	0	0	0	0.241	1
Z0343	0	0	0	1	0	1	0	1	1	1	1	1	1
Z0344	0.08	1	0.05	0.011	0.05	0.003	0	1	1	0.001	0.021	1	1
Z0345	1	1	1	1	1	0.045	1	1	1	0.019	1	1	1
Z0346	0	0	0.001	1	0	0	1	0	0	0	0	0	0
Z0347	0	0	0	0	0.001	0	0	0.03	0	0	0	0	0.04
Z0348	1	0.009	0.195	0.001	0.195	0.006	0.023	1	0.128	0.01	0.088	0.053	0.045
Z0349	0	0	0	1	0	0.036	1	1	1	0.112	0	0.003	1
Z0350	0.48	0	0.062	0.081	0	0	0.041	0.002	0.027	0.003	0	0.031	1
Z0351	1	1	0.001	1	1	0	1	1	1	0.112	0	0.036	1
Z0352	0.018	0.019	0	1	0.118	0.001	0	0.02	1	1	1	0.001	1
Z0353	0	0	0	0	0	0	0.012	0	0	0	0	0	0
Z0354	0	0	0	0.013	0	0	0	0	0	0	0	0	1
Z0356	0	0	0	1	0	0	1	1	0	0	0.002	0	0
Z0357	0	0	0	1	0	0	1	0	0	0	0.118	0	0
Z0358	0	0.034	0	1	0	0	1	0.003	0	0.04	0.176	0.044	1
Z0359	0.18	1	1	1	1	1	1	0.019	0	1	1	0.186	1
Z0360	0	0.576	0.005	1	1	0	0.011	1	0	1	0.044	0	0.022
Z0361	0.001	0	0.005	0.022	0.102	0	1	0	0	0.071	0.001	0	1
Z0362	0	0.28	0.04	1	0.04	0	1	1	0	0	1	1	0.009
Z0363	1	0.003	1	0.007	1	0.057	1	0.006	1	1	1	1	1
Z0364	0	0	0	0.01	0	0	1	0	0	0	0	0	0
Z0365	1	0.022	1	1	1	1	1	1	1	1	0.03	0.116	1
Z0366	1	0.015	1	1	1	1	1	1	1	1	1	0.005	1
Z0367	0.078	0	1	1	1	0.376	1	0.043	0.162	1	1	0.376	1
Z0369	0	0	0	0	0.019	0	1	1	0.123	0.009	0.084	1	0.043
Z0370	0	0	0	0	0	0	0	0	0	0	0	0	0
Z0371	0	0	0	0	0	0	1	0	0	0	0	0	0
Z0372	0	0	0	0	0	0	0	0	0	0	0	0.104	0.014
Z0373	0.001	0.171	0.023	1	0	1	1	0.004	1	1	1	1	1
Z0374	0.157	0	0	1	1	0	1	0	0.064	0.002	0.043	1	1
Z0375	0	0	0	0.012	0	0	0.078	0	0	0.002	0	0	0.151
Z0376	0	0	0	0	0	0	0.017	0	0	0	0	0	0
Z0377	0	0	0	0	0	0	0	0	0	0	0	0	0.001
Z0378	0.162	0.579	0	1	0.005	1	1	1	1	1	1	1	1
Z0379	1	0.325	1	1	1	1	1	1	1	1	1	1	0.01
Z0380	1	1	1	1	0.045	0.074	1	1	1	1	1	1	1
Z0381	0	0	0	0	0	0	1	0	0	0	0	0	0
Z0382	0	0	0	0	0	0	1	0	0.094	0	0.063	1	0.032
Z0384	0	0	0	0.027	0	0	1	0	0.08	0	0	0	0.027
Z0385	0	0	0	0	0	0	1	0	0	0	0	0	1
Z0386	0	0	0	0	0	0	0.013	0	0	0	0	0	0.026
Z0387	0	1	0.038	0	1	0.063	0.004	0	0.024	1	1	1	0
Z0388	1	1	1	1	1	1	1	1	0.047	1	1	1	1
Z0389	0	0	0	1	0	0	1	0	0	0.03	0	1	1
Z0390	0	0	0	1	0	0	1	0.031	1	0.009	0.003	1	1
Z0391	0	0.671	0.13	0	0	0.002	1	1	0.084	1	0	0.208	1
Z0392	1	1	0.083	1	1	1	0.009	1	0.053	1	1	1	1
Z0393	0	1	1	1	0	0.047	1	0.004	1	0.019	1	0.047	1
Z0394	0.001	0	1	1	0	0.001	1	1	1	0.02	1	1	1
Z0395	0	0	0.068	1	0	0	0	0	0	0.047	1	0.111	0
Z0397	0	0	0	1	0	0	0.005	0	0	1	0.019	0.003	0
Z0398	0	0	0	0.063	0	0	0.001	0	0.001	0	0	0.002	0.063
Z0399	0	0	0	0.002	0	0	0	0	0	0	0	0.011	0
Z0400	0	0	0	1	0	0	1	0	0	0	0.001	0.165	1
Z0401	0	0	0	0.003	0	0	0.001	0	0	0	0	0	0.003
Z0402	0	0	0	0.001	0	0	1	0	0	0	0	0.002	0.144
Z0403	0	0	0	0.041	0	0	0	0	0	0	0.003	0	0.041
Z0404	0	0	0	1	0	0	1	1	0.03	0	1	0.077	1
Z0405	0	0	0	0	0	0	0	0	0	0	0	0.001	0
Z0406	0.086	1	1	1	1	1	1	1	0.034	1	1	1	1
Z0407	0.014	0.221	0	1	0	0	1	0.017	1	0	1	1	1
Z0408	1	0.359	0.011	1	1	0.003	0.016	1	1	1	1	1	1
Z0409	1	0.392	0.033	1	1	0.083	1	0.044	0.163	1	1	0.378	1
Z0410	0.067	0.612	0.228	1	1	0	1	1	1	1	0.103	1	1
Z0412	0.246	0.75	1	1	1	0.035	1	1	1	1	1	1	1
Z0413	0	0	0	1	0	0	0.026	1	0	0	0.005	0.346	1
Z0414	0	0	0	0	0	0	1	1	1	1	0	0.118	1
Z0415	0	0	0	0	0	0	1	0	0	0	0	0	0.037
Z0416	0	0.007	0	1	0	0	1	1	1	1	0	0	1
Z0417	0	0	0	1	0	0	1	0	0.127	0	0	0	0.044
Z0418	0	0	0	1	0	0	1	1	0.106	1	0	0	1
Z0419	0	0	0	0	0	0	0	0	0	0	0	0	0
Z0420	0	0	0	0	0	0	0	0	0	0	0	0	0.039
Z0421	0.002	0	0	1	0.138	0	0.016	1	0.09	0.005	0.061	1	1
Z0423	0	0	0	1	0.025	1	1	1	1	0.017	1	1	1
Z0424	0	0	0	0	0	0	1	0	0	0	0	0	1
Z0425	0	0	0	0	0	0	0.005	0	0	0	0	0	0
Z0426	0	0	0	1	0	0	1	0	0.167	0.001	0	0	1
Z0427	0	0	0	1	0	0	1	0	0	1	0	0	1
Z0428	0	0	0	1	0	0	1	0	0.008	0	0	0	1
Z0429	0	0	0	1	0.029	0	1	0	0.154	1	0	0	1
Z0430	0	0	0	0.07	0.005	0	1	0	0.02	0	0	0	1
Z0431	1	0	1	1	1	1	1	1	1	0.017	1	1	1
Z0432	0	0	0.002	0	0	0.001	0	0	0	0.011	0	0	0.001
Z0433	0	0	0	0	0	0	0	0	0	0	0	0	0.048
Z0434	0.003	0	0.012	0.001	0.001	0.241	1	1	1	1	1	0.032	0.034
Z0435	1	0.618	0.113	1	0.113	0.018	1	1	0.073	0.079	0.049	1	1
Z0436	0	0.005	0	1	0	0	1	0.013	0.001	0	0.035	0.135	1
Z0437	1	0	0.001	0.043	0.19	0	1	1	0	0.134	0.004	0.006	1
Z0438	0.166	0	0	1	0	0	1	0.017	0.068	0.003	0.046	0	1
Z0439	0	0.001	0	0.047	0	0	0.024	1	0	0.145	0	0.007	0.047
Z0440	0.065	0	0.109	1	0	0	0.057	1	0.298	0	0	0.003	1
Z0441	0	0	0	0	0	0	0	0	0	0	0	0	1
Z0442	0	0	0	0.036	0	0	1	1	0.006	0	0	0	0.036
Z0443	0	0	0	1	0	0	1	0.022	0	0	0	0	0
Z0444	0	0	0	0.001	0	0	0.017	0	1	0.103	0	0	0.033
Z0445	0.39	0.697	1	1	1	0.4	1	1	1	0.187	1	1	1
Z0446	0.033	0	0.158	0.036	1	0	1	1	1	1	0.003	1	1
Z0447	0.242	0.156	1	1	1	0.003	1	0	1	1	0.002	1	1
Z0448	0.002	0.116	0	1	0	0.22	1	1	1	1	1	0.22	1
Z0450	0.246	0	1	1	1	0	1	0.027	0.104	0.006	1	0.253	1
Z0452	0.26	0	0	0.038	0.015	0	1	1	0	0.119	1	0.039	1
Z0453	1	0.002	0	1	0.198	0.054	1	1	1	0.01	1	1	0.001
Z0454	0	0	0	0	0	0	0	0	0	0	0	0	0.02
Z0455	0	0	0	1	0	0	0.016	0	0	0	0.002	0.002	0.001
Z0456	0	0	0	0	0	0	0	0	0	0	0	0	0.001
Z0457	0	0	0	1	0	0	0.006	0	0	0	0	0	1
Z0458	0	0	0	0.039	0	0	1	0	0.113	0	0	0.042	1
Z0459	0	0	0	1	0	0	0.039	0	1	1	0	0	0
Z0460	0	0	0	0	0	0	0.02	0	0	0	0	0	0.039
Z0461	0	0	0	0	0	0	1	0	0	0.001	0	0	1
Z0462	0	0	0	0	0	0	1	0	0.001	0	0	0	0.057
Z0463	0	0	0	0	0	0	0.012	0	0	0	0	0	1
Z0464	0.249	1	1	1	0.161	0.036	1	1	1	1	0.071	0	1
Z0465	0.204	1	0.009	1	1	1	1	1	1	1	1	0.21	0
Z0466	1	0.002	0.001	1	0.001	0.027	1	1	0.004	1	0.062	0	1
Z0467	0	0.038	0	1	0	0	1	0	0	0.101	1	0	1
Z0468	0	0	0	0	0	0	0	0	0	0	0	0	0
Z0469	0	0	0	0	0	0	0	0	0	0	0	0	0
Z0470	0.18	0.255	0.007	1	0	0.186	1	0.019	1	0	1	0.186	0.025
Z0472	0	0	0	0	0	0	0.022	0	0	0	0	0	0
Z0473	0	0	0	0	0	0	1	0	0	0	0	0	0
Z0474	0	0	0	0	0	0	0	0	0	0	0	0	0
Z0475	0	0	0.002	1	1	0	1	1	0.035	1	0	0	0.012
Z0476	0	0	0	0	0	0	1	0	0	0	0	0	0
Z0477	0	0	0	0	0	0	0	0	0	0	0	0	0
Z0478	0	0	0	0	0	0	1	0	0	0	0	0	1
Z0479	0	0	0	0	0	0	0.028	0	0	0	0	0	0.002
Z0480	0	0	0	0	0	0	0.006	0	0	0	0	0	1
Z0481	0.005	0.484	0	1	0	0	1	1	0	0.009	0	0	1
Z0482	0	0	0	0	0	0	0.015	0	0	0	0	0	0
Z0483	0	0	0	1	0	0	1	0	0	0	0	0	0
Z0484	0	0	0	0	0	0	1	0	0	0	0	0	0
Z0485	0	0	0	0	0	0	0	0	0	0	0	0	0
Z0486	0	0	0	0	0	0	0.013	0	0	0	0	0	0
Z0487	0	0	0	0	0	0	0	0	0	0	0	0	0
Z0489	0.003	0	1	1	0	1	1	0	0.032	0.035	0.021	1	1
Z0491	0	0	1	1	0.003	0	1	1	0.001	1	0.034	1	1
Z0492	0	0	0	0	0	0	0	0	0	0	0	0	0
Z0493	0	0	0	0	0	0	1	0	0	0	0	0	1
Z0494	0	0	0	0	0	0	0	0	0	0	0	0	0.044
Z0495	0	0	0	0	0	0	0	0	0	0	0	0	0
Z0496	0	0	0	0	0	0	0.023	0	0	0	0.004	0.001	0.045
Z0497	0	0	0	1	0	0	1	0	0	0	0	0	0.026
Z0498	0	0	0	0.001	0	0	0	0	0	0	0	0	1
Z0499	0	0	0	0	0	0	0	0	0	0	0	0	0
Z0500	0	0	0	0	0	0	0	0	0	0	0	0	0.051
Z0501	0	0	0	0	0	0	1	0	0	0	0	0	0.002
Z0502	0	0	0	0.001	0	0	1	0.041	0.001	0	0	0.074	0.054
Z0503	0	0	0	0.022	0	0	0.011	0	0	0	0	0	0
Z0504	0	0	0	0.001	0	0.044	0	0	0	0	0	0	0.04
Z0505	0	0	0	0	0	0	0	0	0	0	0	0	0
Z0506	0	0	0	0	0	0	0	0	0	0	0	0	0
Z0507	0	0	0	0	0	0	0	0	0	0	0	0	0
Z0508	0	0	0	0	0	0	0	0	0	0	0	0	0
Z0509	0	0	0	0	0	0	0	0	0	0	0	0	0
Z0510	0	0	0	0	0	0	0	0	0	0	0	0	0
Z0511	0	0	0	0	0	0	0	0	0	0	0	0	0
Z0512	0	0	0	0	0	0	0	0	0	0	0	0	0.033
Z0513	0	0	0	0	0	0	1	0	0	0	0	0	0
Z0514	0	0	0	0	0	0	0	0	0	0	0	0	0
Z0515	0	0	0	0	0	0	0	0	0	0	0	0	0
Z0516	0	0	0	0.018	0	0	0	0	0	0	0	0	0.018
Z0518	0	0	0	0	0	0.008	0	0	0	0	0	0	0.016
Z0519	0	0	0.163	0.037	0	0	0.019	0.028	0	0	0	0	0.001
Z0520	0	0	0	0.02	0	0	0	0	0	0	0	0	0
Z0521	0	0	0	0.059	0	0	0	0	0	0	0	0.383	0
Z0522	0	0	0	0	0	0	0.019	0	0	0	0	0	0
Z0523	0	0	0	0	0	0	0	0	0	0	0	0	0
Z0524	0	0	0	0	0	0	0	0	0	0	0	0	0
Z0525	0	0	0	1	0	0	1	0.007	0	0	0	0	0.009
Z0526	0	0	0	0	0	0	0	0	0	0	0	0	0.001
Z0527	0	0	0	0.023	0	0	0	0	0	0	0	0	0
Z0528	0	0	0	0	0	0	0	0	0	0	0	0	0
Z0529	0	0	0	0	0	0	0	0	0	0	0	0	0
Z0530	0	0	0	0	0	0	0	0	0	0	0	0	1
Z0531	0	0	0	0	0	0	0	0	0	0	0	0	0.001
Z0532	0	0	0	0	0	0	0	0	0	0	0	0	0.013
Z0533	0	0	0	0	0	0	0	0	0	0	0	0	0.023
Z0534	0	0	0	0	0	0	0	0	0	0	0	0	0.074
Z0535	0	0	0	0	0	0	0	0	0	0	0	0	0.001
Z0536	0	0	0	0	0	0	0.028	0	0	0	0	0	0.055
Z0537	0	0	0	0	0	0	0	0	0	0	0	0	0
Z0539	0	0	0	0	0	0	0	0	0	0	0	0	0
Z0541	0	0	0	0	0	0	0	0	0	0	0	0	0
Z0542	0	0	0	0	0	0	0	0	0	0	0	0	0
Z0543	0	0	0	0	0	0	0	0	0	0	0	0	0
Z0545	0	0	0	0	0	0	0	0	0	0	0	0	0
Z0547	0	0	0	0	0	0	0	0	0	0	0	0	0
Z0548	0	0	0	0	0	0	0	0	0	0	0	0	0
Z0549	0	0.018	0	0.014	0	0	1	0	0.001	0	0.028	1	1
Z0550	0	0	0	0	0	0	1	0	0	0	0	0.007	0
Z0551	0	0	0	0	0	0	0.013	0	0	0	0	0	0
Z0552	0	0	0	0.063	0	0	1	0	0.001	0	0	0.002	1
Z0553	0	0	0	0	0	0	0	0	0	0	0	0	0
Z0555	0.009	0	0.08	0.017	0	0	0	0	0.051	0	0	0	0
Z0557	0	0	0	0	0	0	0.033	0	0	0	0	0	0
Z0559	0	0	0	0	0	0	0	0	0	0	0	0	0
Z0562	0	0	0.06	1	0.002	0.005	1	0.01	1	1	0	0	0.013
Z0563	0	0	0	0.001	0.002	0	1	0.001	0.01	0.012	0	0	0.048
Z0564	0	0	0	0	0	0	0	0	0	0	0	0	0
Z0565	0	0	0	0	0	0	0.011	0	0	0	0	0	1
Z0566	0.006	0	0	1	0	0	1	1	1	0	0	0.108	1
Z0568	0	0	0	0.013	0	0	0	0.01	0	0	0	0	1
Z0569	0	0	0	0	0	0	0	0	0	0	0	0	0
Z0570	0	0	0	0	0	0.011	0	0	0.057	1	1	0	0
Z0571	0	0	0	0	0	0	0	0	0	0	0	0	0
Z0573	0	0	0	0	0	0	0	0	0	0	0	0	0
Z0574	0	0	0	0	0	0	0	0	0	0	0	0	0
Z0576	0	0	0	0	0	0	0	0	0	0	0	0	0
Z0578	0	0	0	0	0	0	0	0	0	0	0	0	0
Z0579	0	0	0	0	0	0	0	0	0	0	0	0	0
Z0581	0	0	0	0	0	0	0	0	0	0	0	0	0
Z0583	0.048	0	0	0	0	0	1	0	0	0	0	0.049	1
Z0584	0	0	0	1	0	0.012	1	0.015	0.059	0	1	0.001	1
Z0585	0	0	0	1	0	0	0.007	0	0	0	0.029	0	0
Z0586	0	0	0	0	0	0	0	0	0	0	0	0	0
Z0587	0	0	0	0	0	0	0	0	0	0	0	0	0
Z0588	0	0	0	0	0	0	0	0	0	0	0	0	0
Z0589	0	0	0	0.023	0	0	0	0	0	0	0	0	0.023
Z0590	0	0	0	0	0	0	0	0	0	0	0	0	0
Z0591	0	0	0	0	0	0	0	0	0	0	0	0	0
Z0592	0	0	0	0.036	0	0	1	0	0	0	0	0	0
Z0593	0	0	0	0.001	0	0	0	0	0	0	0	0.003	1
Z0596	0	0	0	0	0	0	0	0	0	0	0	0	0
Z0597	0	0	0	0	0	0	0	0	0	0	0	0	0
Z0598	0	0	0	0	0	0	1	0	0.009	0	0	0	0
Z0599	0	0	0	0	0	0	1	0	0	0	0	0	0.061
Z0600	0	0	0	0	0	0	0	0	0	0	0.001	0.137	0.018
Z0601	0	0	0	0.03	0	0	0	0.023	0	0	0.002	0	0
Z0602	0	0	0	0	0	0	0	0	0	0	0	0	0
Z0604	0	0	0	0	0	0	0	0	0	0	0	0	0
Z0606	0	0	0	0	0	0	1	0	0	0	0	0	0
Z0607	0	0	0	0	0	0	1	0	0	0	0	0	0
Z0608	0	0	0	0	0	0	0.026	0	0	0	0	0	0
Z0609	0	0	0	0	0	0	0	0	0	0	0	0	0.155
Z0615	0	0.016	0	0	0	0	0.258	0.361	0.003	0	0	0.206	0.45
Z0634	0	0	0	0.003	0	0	1	0.06	0.026	0	0.153	1	0.003
Z0635	0	0	0	0.044	0	0	0	0.033	0	0	0.086	0.001	1
Z0636	0	0	0	1	0.059	0	0.006	1	0	0	0.025	1	1
Z0638	0.007	0.46	1	1	1	1	1	1	1	1	1	1	1
Z0639	0	0.187	0	1	0	1	1	1	1	1	1	0.268	1
Z0640	0	0	0	0	0	0	0	0	0	0	0	0.006	0
Z0641	0	0	0	1	0	0	1	0	0	0	0	0	0
Z0642	0	0	0	0	0	0	1	0	0	0	0	0	0
Z0643	0	0	0	1	0	0	1	0	0	0	0	0	0
Z0644	0	0	0	0	0	0	1	0	0	0	0	0.219	1
Z0645	0	0	0	0.001	0	0	0	0	0	0	0	0	0
Z0646	0	0	0	0	0	0	0.015	0	0	0	0	0	0
Z0647	0	0	0.108	0	0	0	1	0	0.002	0	0.047	1	1
Z0648	0	0	0	0.026	0	0	1	0	0	0	0	0	1
Z0649	0	0	0	0.088	0	0	0.045	0	0	0	0	0.007	0
Z0651	0.038	0	0	1	0.042	0.14	1	0.114	0.085	0	0.042	0	0.149
Z0653	0.003	0.316	1	1	1	0.077	1	0	1	0.001	1	1	1
Z0654	1	0.196	0	1	1	0.045	1	1	1	1	0.011	1	0.006
Z0655	1	0.2	1	1	1	1	1	1	1	1	1	1	1
Z0656	0	0	0	0.016	0.072	0.118	1	0	0	0	1	1	1
Z0657	0	0	0	0.041	0	0	0	0	0	0	0	0	0
Z0658	0	0	0.013	1	0	0	1	0.026	1	0.109	1	0.034	0.035
Z0659	0	0	0	0.018	0	0	1	0	0	0	0.001	0	1
Z0660	0	0	0	0	0	0	0	0	0	0	0	0	0
Z0661	0	0.005	0	1	0.004	0	1	1	0.185	1	0	0	1
Z0662	0	0	1	1	1	0	1	0.022	0.086	1	0.002	0	1
Z0663	0	0.002	0	1	0	0	1	0.025	0	0.006	0	0	1
Z0664	0.08	1	1	1	1	1	1	1	1	1	1	0.003	1
Z0665	0.065	0.055	0.027	1	0	0.001	1	1	0.148	1	0	0	1
Z0666	0.029	0.727	0	1	1	0	1	1	0.097	1	0.066	0	1
Z0667	0.009	0.492	0	0.018	0	0	1	1	1	0.056	1	0.133	1
Z0668	0.322	0.851	0.002	1	0.002	0.062	1	1	0.001	0.15	0.005	0.331	1
Z0669	0	0	0	0.043	0	0	1	1	0.008	0.133	0.004	0.006	1
Z0670	0	0	0	0	0	0	0.015	0	0	0	0	0	0
Z0671	0	0	0	0	0	0	1	0.001	0	0	0	0	0
Z0672	0.268	0	0	1	0	0	1	1	1	1	0	0	1
Z0673	0.391	1	0.262	1	1	0.094	1	1	1	1	1	0.401	1
Z0674	1	0.181	1	1	1	0.039	1	1	1	1	1	0.039	1
Z0675	0.215	0.333	1	1	0.01	1	1	1	1	0	0.061	0.027	1
Z0676	0.233	1	0.15	1	0.012	1	1	0.025	1	0.105	1	0.031	1
Z0677	0	0	0.017	0	0.001	0	0	0	0	0	0	0	0
Z0678	0	0	0	0	1	0	0	0	0	0.002	0	0	0.019
Z0679	0	0	0	0	0	0	0	0	0	0	0	0	0
Z0680	0	0	0	0	0	0	0	0	0	0	0	0	0
Z0681	0	0	0	0	0	0	0	0	0	0	0	0	0
Z0682	0.011	0.008	0	1	0.091	0.001	1	0	0.058	1	1	1	0.02
Z0683	0	0	0	1	0	0	1	1	0	0	0	0	0.008
Z0684	0	0	0	0.033	0	0	0	0	0	0	0	0	0.033
Z0686	0	0.053	0.005	1	0	0	1	0.016	0.002	0	1	1	1
Z0688	1	0.636	1	1	1	1	1	1	1	1	1	1	1
Z0689	0.044	0.732	0.013	1	0.013	0.048	1	1	0.037	1	1	0.551	1
Z0690	1	0.173	0.163	1	1	0.259	1	0.028	1	0.115	1	1	1
Z0691	1	0.001	0	1	1	0.011	0.01	1	1	0.062	0.039	0.011	1
Z0693	1	0.637	1	1	1	1	1	1	1	1	0.052	1	0
Z0696	0	0.305	0	1	0	0	1	1	0.004	0.004	1	0.023	0
Z0697	0	0	0.012	1	1	0	0.017	1	0.005	0	0.002	1	1
Z0698	0	0	0	0	0	0	1	0	0	0	0	0	0.006
Z0699	0	0	0	1	0	0	0.042	0	0	0	0	0	0.003
Z0700	0	0	0	0	0	0	0	0	0	0	0	0.048	0.043
Z0701	0	0	0	0	0	0	0	0	0	0	0	0	0
Z0702	0	0	0	0	0	0	0	0	0	0	0	0	0
Z0705	0	0	0	0	0	0	0	0	0	0	0	0	0
Z0706	1	1	1	1	1	1	1	1	1	1	1	1	0.018
Z0707	1	0.764	1	1	0.048	1	1	1	0.197	0.024	1	1	1
Z0708	0	0	0.029	1	0	0	0.027	0	1	0	0.006	0	0.054
Z0709	0	0	0	0	0	0	0	0	0	0	0	0	0.026
Z0711	1	0.867	0.223	1	0.223	0.346	1	0	1	0	0.005	1	1
Z0712	0.094	1	0.059	1	1	1	1	1	0.038	0	1	1	1
Z0713	0.052	0.001	0.021	1	1	0.001	1	0.035	0.131	0	0.09	1	1
Z0714	0.24	0.044	0	0.113	0	0.074	1	0.004	0	0	0.214	0.618	1
Z0715	0	0	0	0	0	0	0	0	0	0	0	0.001	0
Z0716	0	0	0	0	0	0	0	0	0	0	0	0	0
Z0717	0	0	0	0	0	0	0	0	0	0	0	0	0
Z0718	0	0	0	0.014	0	0	0	0	0	0	0	0	0
Z0719	0	0	0	0.01	0	0	0.005	0	0	0	0	0	0
Z0720	0	0	0	0	0	0	1	1	0	0	0	0	0.042
Z0721	0	0	0	0	0	0	0	0	0	0	0	0	1
Z0722	0	0	0	0.01	0	0	0	0	0	0	0	0	1
Z0723	0	0	0	0.024	0	0	1	0	0	0	0	0.016	1
Z0724	0	0	0	0	0	0	1	0	0	0	0	0	0.082
Z0725	0.045	1	0	1	0.001	0	1	0	0	1	0	0	0
Z0726	0.002	0.273	0	1	0	0	1	0.006	0	1	1	1	0
Z0727	0	0	0	0	0	0	0.072	0	0	0	0	0	0.01
Z0728	0.286	0.808	1	1	1	0.294	1	0.032	0	0.132	1	0.294	1
Z0729	0.002	0	0	0	0	0	1	0	0	0.097	0.002	0	0
Z0731	1	0.016	0	0.037	1	0	1	1	0	1	0.073	0	1
Z0732	0.258	0	0	0	0	0.265	1	0	0	0.007	0	0	0
Z0733	0.311	1	0.002	0.001	1	0.057	1	1	0	1	0.092	0.001	1
Z0734	0	0	0	0.036	0	0	1	0	0	0	0	0	1
Z0735	0.295	1	0.193	1	1	0.051	1	0.001	0	0.136	0.004	1	1
Z0736	1	0.904	0	0.06	0.254	0	1	0	0	1	0.116	0.014	1
Z0737	0	0.038	0.001	0	0.011	0	1	0	0	1	0.002	0	1
Z0738	0	0.097	0	1	0.127	0	1	0	0	1	0	0	1
Z0739	0	0	0	1	0	0	1	0	0	0	0	0	1
Z0740	0	0	0	0	0	0	1	0	0	0	0	0	0
Z0742	0	0	0	1	0	0	1	1	0	0	0	0	0
Z0743	0	0	0	0.044	0	0	1	0	0	0	0	0	0
Z0744	0	0	0	1	0	0	1	0	0	0	0.047	0.016	1
Z0746	0.006	0	0	1	0	0	1	0.001	0.131	0.01	1	0	0.046
Z0747	0.03	0	0.152	1	0	0.032	1	1	1	1	0.067	0.032	0.034
Z0748	0	0	0	0.028	0	0	0	0	0	0	0	0	0
Z0749	0	0	0	0	0	0	0	0	0	0	0	0	0
Z0750	0	0	0	0	0	0	0	0	0	0	0	0	0
Z0751	0	0	0	0	0	0	1	0	0	0	0	0	0
Z0752	0	0	0	0.046	0	0	0.023	0.001	0.133	0.143	0	0	1
Z0753	0.009	0	0.081	1	0	0.009	1	0	0.052	1	1	0.009	1
Z0754	0	0	0	0	0	0	0	0	0	0	0	0	0
Z0755	0	0	0	0	0	0	0	0	0	0	0	0	0
Z0756	0	0	0.234	1	0	0	1	0.041	0.155	0.015	1	0.075	1
Z0757	1	1	1	1	1	1	1	1	1	1	1	1	1
Z0758	0	0.553	1	1	0	0.156	1	1	0.062	0.066	1	1	1
Z0759	0.366	0.654	0.032	1	0.244	1	1	1	1	0.016	1	1	1
Z0760	1	1	1	1	1	1	1	1	1	1	1	1	1
Z0761	1	1	1	1	1	1	1	1	1	1	1	1	1
Z0762	0.289	0.812	1	1	1	1	1	1	1	0.009	1	1	1
Z0764	0	0	0	0.062	0	0	1	0.001	0	0	0.007	0.015	0.062
Z0765	0	0	1	1	0	0	1	1	0	0	0	0.019	1
Z0766	0	0	0	1	0	0.009	1	0	0	0	0	0.009	1
Z0767	0	0	0	1	0.097	0	0.011	1	0	0	0	0.001	1
Z0769	0	0	0	0	0	0	0	0	0	0	0	0	0
Z0770	0	0	0	1	0	0	0.007	0	0	0	0	0	0
Z0771	0	0	0	0	0	0	1	0.016	0.002	0	0	0	0.021
Z0772	0	0	0	0	0	0	0	0	0	0	0	0	0.008
Z0773	0	0	0	0	0	0	0	0	0	0	0	0	0
Z0774	0.024	0.689	0	1	0	0.218	0.015	1	1	1	1	0.002	1
Z0775	0	0	0	0.024	0	0	0	0	0	0	0	0.017	0
Z0776	0	0	0	0	0	0	0	0	0	0	0	0	0
Z0777	0	0	0	0	0	0	0	0	0	0	0	0	0
Z0778	0	0	0	0	0	0	0	0	0	0	0	0	1
Z0780	0	0	0	0.001	0	0	0	0	0	0	0	0	1
Z0781	0	0	0	0	0	0	0	0	0	0	0	0	0
Z0782	0	0	0	0	0	0	0	0	0	0	0	0	0
Z0783	0	0	0	0	0	0	0	0	0	0	0	0	0
Z0785	0	0	0	0	0	0	0.012	0	0	0	0	0	1
Z0786	0	0	0	0	0	0	1	0	0	0	0	0	0.024
Z0787	0	0	0	0	0	0	0	0	0	0	0	0	0
Z0788	0	0	0	0	0	0	0	0	0	0	0	0	0
Z0789	0	0	0	0	0	0	0	0	0	0	0	0	0
Z0790	0	0	0	0	0	0	1	0	0	0	0	0	0
Z0791	0	0	0	0	0	0	1	0	0.002	0.003	0.044	0	0.022
Z0793	1	0.024	1	1	1	1	1	0.005	1	1	1	0.048	1
Z0794	1	1	0.121	1	1	1	1	1	1	0.004	1	1	1
Z0795	1	0	0.229	1	1	1	1	0	0.152	0.163	1	0.072	1
Z0796	0.152	0	0	1	1	1	1	1	1	0.002	0.042	0.001	1
Z0797	0.19	0	0	1	1	0.02	1	1	1	0.084	1	0.195	0.027
Z0800	0	0	0	1	0	0	0.032	0	0.016	0	0.008	0.094	0.062
Z0801	0	0	0	0	0	0	0	0	0	0	0	0	0.035
Z0802	0	0	0	0	0	0	0	0	0	0	0	0	0
Z0803	0	0	0	0	0	0	0	0	0	0	0	0	0.026
Z0804	0	0	0	0	0	0	0.014	0	0	0	0	0	1
Z0805	0	0	0	0	0	0	0	0	0	0	0	0	0
Z0806	0	0	0	0	0	0	0	0	0	0	0	0	0
Z0807	0	0	0	0	0	0	0	0	0	0	0	0	0
Z0808	0	0	0	0	0	0	1	0	0	0	0	0	0
Z0809	0	0	0	0	0	0	0	0	0	0	0	0	0
Z0810	0	0	0	0	0	0	0	0	0	0	0	0	0
Z0811	0	0	0	0.044	0	0	1	0	0	0	0	0	0
Z0821	0	0	0	0	0	0	0.031	0	0	0	0	0	0
Z0822	0	0	0	0	0	0	0.014	0	0	0	0	0	0.028
Z0823	0	0	0	0	0	0	0	0	0	0	0	0	0
Z0824	0	0	0	0	0	0	0	0	0	0	0	0	0
Z0825	0	0	0	0	0	0	0	0	0	0	0	0	1
Z0826	0	0	0	0	0	0	0	0	0.002	0	0	0	0
Z0827	0	0	0	0	0	0	0	0	0	0	0	0	0
Z0828	0	0	0	0	0	0	1	0	0.001	0	0	0.137	1
Z0829	0.251	0	0.001	0.037	0	0.004	1	1	1	0.114	1	1	1
Z0830	0.004	0.379	0.058	0	0.002	0.095	1	0.009	1	1	1	1	1
Z0831	0	0	0	0	0	0	0	0	0	0	0	0	0
Z0832	0	0	0	0	0	0	0	0	0	0	0	0	0
Z0834	0	0	0.064	0	0	1	0	0.01	1	0	0	0	1
Z0835	0	0	0	0.029	0	0	1	0	0	0	0	0	0
Z0836	0	0	0	0	0	0	1	0	0	0	0	0	0.021
Z0837	0	0	0	0	0	0	0	0	0	0	0	0	0
Z0838	0	0	0	0.049	0	0	0.025	0	0.001	0	0	0	1
Z0839	0	0	0	0.081	0	0	1	0	0	0	0.155	0	0.003
Z0840	1	0.179	0.024	0	0	1	1	1	1	0	1	1	0.005
Z0841	0.018	0	0	0.026	0	0	1	0	1	0	0	0	0
Z0842	0	0	0	0	0	0	0.05	0.003	0	0	0	0	0
Z0843	0	0	0	1	0.005	0	1	0.016	0	0	0	0	1
Z0844	0	0.033	0	0.003	0.055	0	1	0.057	0.002	0.002	0	0	1
Z0845	0.392	0.7	0.263	1	1	0.094	1	0.047	1	1	0	0	1
Z0846	0	0	0	0	0	0	0	0	0	0	0	0	0
Z0847	0.002	0	0	1	0.001	0	1	0.114	0	0	0.042	0.14	1
Z0848	1	1	1	1	1	1	1	1	1	1	1	1	1
Z0849	1	1	1	1	1	1	1	1	1	1	1	1	1
Z0851	0	0	0	0.001	0	0.001	1	0	1	0	0	0.006	1
Z0853	0.001	0.188	0	1	0	0.001	1	1	0.061	0.002	0.041	1	0
Z0854	1	0	0.011	1	0.011	1	1	0.024	1	0.005	1	0.231	1
Z0855	1	0.123	1	1	1	1	1	1	1	1	1	1	1
Z0856	0	0	1	1	1	1	1	1	1	1	1	0.018	1
Z0857	0.273	0	0.017	1	0.017	1	1	0.03	1	0.008	1	0.281	1
Z0858	0	0	0	0	0	0	0.01	0	0	0	0	0	0
Z0859	0	0	0	0	0	0	1	0	0	0	0	0	1
Z0860	0	0.367	0.003	1	0	0	1	0.042	0	0	0	0	0.055
Z0861	0	0	0	0	0	0	1	0	0	0	0	0	0.028
Z0862	0	0	0	0	0	0	1	0	0	0	0	0	0
Z0863	0	0	0	0.035	0	0	0	0	0	0	0	0	0.035
Z0864	0	0	0	0	0	0	1	0	0	0	0	0	0
Z0865	0	0	0	0	0	0	1	0	0	0	0	0	1
Z0867	0	0.472	0	1	0	0	1	0	0	0	0	0	1
Z0868	0	0.021	0	1	0	0	1	0	1	0.124	0.003	1	0
Z0869	0.021	0.656	0.125	1	1	0.022	1	1	1	0.087	1	1	1
Z0870	1	1	1	1	1	1	1	1	1	1	1	1	1
Z0871	0	0.387	0	0.08	0.326	0.485	1	0	0.22	0	0	0.143	1
Z0872	0	0	0	0	0	0	0.011	1	0	0	0	0	0
Z0873	0	0	0	0	0	0	0	0	0	0	0	0	0
Z0875	0	0	0	0	0	0	0	0	0	0	0	0	0
Z0876	0	0	0	0	0	0	0	0	0	0	0	0	0.013
Z0877	0	0	0	0	0	0	0	0	0	0	0	0	0
Z0878	0	0	0	0	0	0	0	0	0.003	0	0	0	0
Z0879	0	0	0	0	0	0	0	0	0	0	0	0	0
Z0880	0	0	0	0	0	0	0	0	0	0	0	0	0
Z0881	0	0	0	0	0	0	0	0	0	0	0	0	0
Z0882	0	0	0	0	0	0	0	0	0	0	0	0	0
Z0883	0	0	0	0	0	0	0	0	0	0	0	0	0
Z0884	0	0.012	1	1	1	1	1	1	1	1	1	1	1
Z0885	0	0	0.012	1	0	0	0.017	1	0.099	0.006	1	0	0.034
Z0886	1	0.059	0.104	1	1	1	1	1	1	0.072	1	1	1
Z0887	1	0.003	1	1	0.037	0.398	1	0.046	1	0.019	1	0.398	1
Z0888	0.317	0.557	1	1	0.208	1	1	1	1	1	1	0.325	1
Z0890	1	0.012	0.002	1	0	0.004	1	0	0.036	0.039	1	1	1
Z0891	0.335	0.143	0.002	1	0.002	0.343	1	0.039	1	0.157	1	0.067	1
Z0892	0.053	0.11	0	1	0.202	0	1	0.001	0.133	0	0.004	1	0.047
Z0893	0.07	0.002	0.029	1	0.232	0.074	1	0.041	0.153	0.001	0.105	0.358	0.001
Z0894	0.065	0.005	0.027	1	0	0.001	1	1	1	0.013	1	0.009	1
Z0895	1	0.173	0.089	1	1	1	1	1	1	1	1	0.146	1
Z0896	1	1	1	1	1	1	1	1	1	1	1	1	1
Z0897	1	0.025	1	1	1	1	1	1	1	1	1	1	1
Z0898	0	0.4	0.158	1	1	0.252	0	0	0.103	0.111	1	0.252	1
Z0899	1	1	0.008	1	0.008	1	1	1	1	1	1	1	1
Z0900	0	0	0	0	0	0	0	0	0	0	0	0	0
Z0901	0	0	0	0	0	0	1	0	0	0	0	0	0
Z0903	0	0	0	0	0	0	1	0	0	0	0	0	0
Z0904	0	0	0	0	0	0	0	0	0	0	0	0	0
Z0905	0	0	0	0	0	0	0	0	0	0	0	0	0
Z0906	0	0	0	0	0	0	0	0	0	0	0	0	0
Z0907	0	0	0	0	0	0	0	0	0	0	0	0	0
Z0908	0	0	0	0	0	0	0	0	0	0	0	0	0
Z0909	0	0	0	0	0	0	0	0	0	0	0	0	0
Z0910	0	0	0	0	0	0	0	0	0	0	0	0	0
Z0919	0	0	0	0	0	0	1	0	0	0	0	0	0
Z0920	0	0	0	0	0	0	0.014	0	0	0	0	0	0.027
Z0922	0	0	0	1	0	0	1	0	0	0	0	0	1
Z0923	0	0	0	0	0	0	1	0	0	0	0	0	0
Z0924	0	0	0	0	0	0	0	0	0	0	0	0	0
Z0925	0	0	0	0	0	0	0	0	0	0	0	0	0
Z0926	0	0	0	0	0	0	0	0	0	0	0	0	0.039
Z0927	0	0	0	0	0	0	0	0	0	0	0	0	0.043
Z0928	0	0	0	0.039	0	0	0.02	0	0	0	0	0	0.039
Z0929	0	0	0	0	0	0	0.019	0	0.006	0	0.075	0	0
Z0930	0	0	0	0	0	0	1	0	0	0	0	0	0
Z0931	0	0	0	0	0	0	0	0	0	0	0	0.215	0
Z0932	0	0	0	0	0	0	1	0	0	0	0	0	0
Z0933	0	0	0	0	0	0	0	0	0	0	0	0	0.029
Z0934	0	0	0	0	0	0	1	0	0	0	0	0	0
Z0935	0	0	0	0	0	0	1	0	0	0	0	0	1
Z0936	0	0	0	0	0	0	1	1	0	0	0.002	0	1
Z0938	0	0	0	0	0	0	0	0	0	0	0	0	0.001
Z0939	0.037	0	0	1	0.169	0.004	1	0	1	0	0.075	0.004	0.038
Z0940	1	0.454	0.175	1	0	0.276	1	1	1	0.008	1	1	1
Z0941	0.347	0.618	1	1	1	1	1	0.04	0.012	0.164	0.104	1	0.001
Z0942	0	0	0	0.083	0	0	0.042	1	0	0.033	0.013	0.001	1
Z0943	0	0	0	0	0	0	0	0	0	0	0	0	0.048
Z0946	0	0	0	0	0	0	0	0	0.095	0	0	0	0.033
Z0947	1	0.217	1	1	1	1	1	1	1	1	1	1	1
Z0948	0	0	0	0.023	0.006	0	1	0	0	0	0.001	0.169	0
Z0949	0	0	0	0	0	0	0	1	0	0.027	0	0.002	0
Z0950	0	0	0	0.007	0	0	0	0.006	1	1	0	0	0
Z0951	0	0	0	0	0	0	0	0	0	0	0	0	1
Z0952	0	0	0	0	0	0	0	0	0	0	0	0	1
Z0953	1	0	1	1	1	0.174	1	1	0.069	0.075	1	0.174	1
Z0954	0.121	0.467	0	1	0.076	0.124	1	1	1	0.052	1	1	0.016
Z0955	0	0	1	1	0.014	0.255	0	0	0	0	0	1	0.036
Z0956	0	0	0	0	0	0	0	0	0	0	0	0	0
Z0957	0	0	0	0	0	0	1	0	0	0	0	0	1
Z0958	0	0	0	0.004	0.018	0	1	0.003	1	1	0	0	1
Z0959	0	0.107	0	1	0	0	1	0.002	0	0	0	1	0.003
Z0960	0.01	0	0.004	1	0.004	0.142	1	1	1	1	0.001	0.011	1
Z0961	0	0.032	0	1	0.003	0.134	1	1	1	0.057	1	1	1
Z0962	1	1	1	1	1	1	1	1	1	1	1	1	1
Z0963	1	0.036	1	1	1	1	1	1	1	1	1	1	1
Z0964	0	0.81	0.001	1	0.057	1	1	0	0.215	0.231	0.012	0.475	1
Z0965	0.045	0.084	0	1	0.185	0.292	0.021	0.032	1	0.131	1	1	1
Z0966	1	1	1	1	1	0.006	1	1	1	1	1	1	1
Z0967	0	0	0.054	1	0	0	0.038	0.057	0.023	0.223	1	0.025	1
Z0968	0.004	0.012	1	0.012	0.002	1	1	1	1	1	1	1	0
Z0969	1	0.001	1	1	0.049	0.003	1	1	1	1	1	0.003	1
Z0970	0.158	0.57	0.1	1	1	0.163	1	1	1	1	1	0.163	1
Z0971	0.007	0.117	1	1	0.071	1	1	1	1	0.001	1	1	1
Z0972	0.021	0.005	0	1	0	0	1	1	0	0	0.056	0.206	1
Z0973	1	0.116	1	0.015	0.003	0.007	1	1	1	0.049	1	0.007	1
Z0974	1	0.012	0.056	0.012	0	0	1	1	1	1	1	1	1
Z0975	0	0.016	0	0.006	0	0	1	0.084	0.006	0.057	0.002	0.003	0.111
Z0976	1	0.084	0.058	1	1	0.096	1	1	1	1	1	0	1
Z0977	1	1	0	1	0	0	0.013	0	0.003	1	1	0.02	1
Z0978	0.182	0.018	1	1	1	0.187	1	1	0.003	1	1	0.187	1
Z0979	1	0.244	1	1	1	1	1	1	0.003	0.078	0.048	0.18	1
Z0980	0	0	0	1	0	0	1	1	0	0.001	0	0	1
Z0981	1	0.218	0.006	1	0.104	1	1	1	0	0.072	1	1	1
Z0982	0.008	0	0	1	0.214	0.008	1	1	0.01	0.012	0.005	0.334	1
Z0984	0	0	0	0	0	0	0.006	0	0	0	0	0	1
Z0985	0	0	0	0.001	0	0	0	0	0	0	0	0	0
Z0986	0	0	0	0	0	0	0	0	0	0	0	0	0
Z0989	0	0	0	1	0	0.031	0	0	0	0	0	0.237	0
Z0990	0	0	0	0.026	0	0	1	0	0	0	0	0.001	0.026
Z0992	0	0	0	0	0	0	0.009	0	0	0	0	0	0
Z0993	0.001	0	0.002	0.048	0.209	0	1	1	0	0.012	0	0	1
Z0994	0	0.019	0.001	1	0.016	0	0.02	1	0	1	0	0	0.039
Z0995	1	1	0.019	1	0.19	0	1	0.033	0	0.134	0	0	1
Z0996	0.201	0.302	0.009	1	0.129	0	0.014	0.022	0	0.004	0	0	1
Z0997	0.018	0.26	1	0.026	1	0	0.013	1	0	0	0	0	1
Z0998	0	0	0	0	0	0	0	0	0	0	0	0	0
Z0999	0	0	0	0.034	0	0	0.017	0	0	0	0	0	0
Z1000	0	0	0	0	0	0	0	0	0	0	0	0	0
Z1001	0	0	0	0	0	0	0	0	0	0	0	0	0
Z1002	0	0	0	1	0	0	1	0	0	0	0	0	0
Z1003	0	0	0	0.009	0	0	1	0	0	0	0	0	0
Z1004	0	0	0	0	0	0	0	0	0	0	0	0	0
Z1005	0	0	0	0	0	0	0	0	0	0	0	0	0
Z1006	0	0.088	0	1	0.122	0.021	1	1	0.079	0.004	0.053	0.197	1
Z1007	0	0.165	0	1	0	0	1	1	0.104	0	0	0.003	1
Z1008	0	0	0	0.001	0	0	1	0.035	0	0	0	0	1
Z1009	0	0	0	0	0	0	1	0.022	0	0	0	0	0
Z1010	0	0	0	0	0	0	1	0	0	0	0	0	0
Z1012	0	0	0	0.001	0	0	1	0	0	0	0	0.005	1
Z1013	0	0	0	0.043	0	0	1	0.032	0	0	0	0	0.043
Z1014	0	0	0	0.002	0	0	1	0	0	0	0	0	0.065
Z1015	0	0	0	1	0	0	0.019	0	0	0	0	0	0
Z1016	0	0	0	1	0	0	1	0	0	0	0.001	0	0
Z1017	0	0.004	0	1	0	0.009	0	0	0.001	0	0	0	1
Z1018	1	1	1	1	1	1	1	1	1	1	1	1	1
Z1019	0	0.077	0.053	0.074	0	0.128	0.038	0.056	1	0.222	0	0.004	0.003
Z1020	0	0	0	0.079	0	0	0	0	0	0	0	0	0.079
Z1021	0	0	0	1	0	0	0.018	0	0	0	0	0	0.036
Z1022	0	0	0	0	0	0	0.021	0	0	0	0	0	0
Z1023	0	0	0	0.01	0.046	0	0	0.007	0	0	0	0	0
Z1024	0	0	0	0	0	0	0	0	0	0	0	0	0
Z1025	0.018	0	0	0.026	0	0	1	1	0	0	1	0.19	1
Z1026	0.148	0.646	0.066	1	0.34	0.504	1	0.064	1	0.248	0	0.156	0.004
Z1027	0	0	0	1	0.071	0	0.008	1	1	0.049	0	0	1
Z1028	0	0	0.001	0.038	0.015	0	0.019	1	0	0	0	0	0.038
Z1030	0	0	0	0.082	0	0	1	0.062	0	0	0	0	0
Z1031	0	0	0	0	0	0	1	0	0	0	0	0	0
Z1032	0	0	0	0	0	0	1	0	0	0	0	0	0
Z1033	0	0	0	0	0	0	0	0	0	0	0	0	0
Z1034	0	0	0	0	0	0	0	0	0	0	0	0	0
Z1035	0	0	0	0.033	0	0	1	1	0.097	0.105	0	0	1
Z1036	0	0	0	0	0	0	0	0	0	0	0	0	0
Z1037	0	0	0	0	0	0	0	0	0	0.001	0	0	1
Z1038	1	1	1	1	1	1	1	1	1	1	1	1	1
Z1039	0	0	0	0	0	0	0	0	0	0	0	0	0.018
Z1040	0	0	0	0	0	0	0	0	0	0	0	0	0
Z1041	0	0	0	0	0	0	0	0	0	0	0	0	0
Z1042	0	0	0	0	0	0	0	0	0	0	0	0	0
Z1043	0	0	0	0	0	0	0	0	0	0	0	0	0
Z1044	0	0	0	0.031	0	0	1	1	0	0	0.002	0	1
Z1045	0.002	0.927	0	1	0	0.003	1	0	0.019	0.022	1	0.106	1
Z1046	1	0.009	0.005	1	0.096	0.001	1	1	1	0	1	0.013	1
Z1046m	0.006	0.283	0	1	0	0	1	0	0.033	0	1	0.007	1
Z1047	1	1	0.012	1	1	1	1	1	1	0.106	1	1	1
Z1048	0	0	0	0.025	0	0	1	0	0	0	0	0.001	1
Z1049	0	0	0	0	0	0	0	0	0	0	0	0	0
Z1050	0	0	0	0	0	0	0.023	0.001	0	0	0.004	0	0.001
Z1051	0	0	0	0.013	0	0	1	0	0	0	0	0	1
Z1051m	0	0	0	0.036	0	0	0.018	0	0	0	0	0	1
Z1052	0	0	0	1	0	0	0.012	0	0	0	0	0	1
Z1053	0	0	0	0	0	0	0	0	0	0	0	0.003	1
Z1054	0	0	0	0	0	0	1	0	0	0	0	0	1
Z1055	0	0	0	0.035	0	0	1	0	0	0	0	0	1
Z1056	0	0	0	0.001	0	0	1	0.026	0	0	0	1	1
Z1057	0	0	0	0.086	0.01	0	0	0	0	0	1	1	0
Z1058	0	0	0	1	0	0.008	0	0	0	0	0.097	0.064	0.001
Z1059	0	0	0	0	0	0	0	0	0	0	0	0	0
Z1060	0	0	0	0	0	0	0	0	0	0	0	0	0
Z1061	0	0	0	0	0	0	0	0	0	0	0	0	0
Z1062	0	0	0	0	0	0	0	0	0	0	0	0	0
Z1063	0	0	0	1	0	0	0.021	0	0	0	0	0	0
Z1064	0	0	0	0	0	0	0	0	0	0	0	0	1
Z1066	0	0	0	0	0	0	1	0	0	0	0	0	1
Z1067	0	0	0	0.029	0	0	0	0	0	0	0	0	0
Z1068	0	0	0	0	0	0	0	0	0	0	0	0	0.023
Z1069	0	0	0	0	0	0	1	0.001	0	0	0	0	0.001
Z1070	0	0	0.001	0	0	0	1	0	1	1	0	0	1
Z1071	0	0	0	1	0	0	0.015	0	0.087	0	0	0	0.03
Z1072	0	0	0	0.045	0	0	1	0	1	0	0	0.001	0
Z1073	0	0	0	0.02	0	0	0.01	0	0.002	0	0	0.012	0.02
Z1074	0	0	0	0	0	0	0	0	0	0	0	0	0
Z1075	0	0	0	1	0	0	1	0	0	0	0	1	0.014
Z1076	0	0	0	0	0	0	0	0.007	0	0	0	0	0
Z1077	0	0	0	0	0	0	0	0	0	0	0	0	0
Z1078	0	0	0	0	0	0	0	0	0	0	0	0	0
Z1079	0	0	0	0	0	0	1	0	0	0	0	0	0
Z1080	0	0	0	0	0	0	0	0	0	0	0	0	0
Z1081	0	0	0	0	0	0	0.021	0	0	0	0	0	0
Z1082	0	0	0	1	0	0	1	0.001	0	0.132	0	0	1
Z1083	0	0	0	0.001	0	0	1	0	0	0	0	0	1
Z1084	0	0	0	0	0	0	1	0	0	0	0	0	1
Z1085	0	0	0	1	0	0	0	0	0.002	0	0	0.01	0
Z1086	0	0.007	0	0	0.186	0	0.021	0.032	0	0.009	0.004	0	0.042
Z1087	0.001	0.049	0	1	0.002	0	1	0.038	1	1	1	0.338	1
Z1088	0	0.081	0.057	1	0	0.094	0	1	0	1	1	1	1
Z1089	0	0	0	0.055	0	0	0	0	0	0.001	0	0.001	0.055
Z1090	0	0	0	1	0	0	0	0	0	0	0	0	0
Z1091	0	0	0	0	0	0	0	0	0	0	0	0	0
Z1092	0	0	0	0	0	0	1	0	0	0	0	0	0
Z1093	0	0	0	0	0	0	0	0	0	0	0	0	0
Z1094	0	0	0	0	0	0	0	0	0	0	0	0	0
Z1095	0	0	0	0	0	0	1	0	0	0	0	0	1
Z1096	0	0	0	0	0	0	1	0	0	0	0	0.055	1
Z1097	0.001	0.54	0.202	1	0	0.057	0	1	0.133	0.143	1	1	1
Z1098	1	0.144	1	1	0	0.009	0	1	0.051	1	0.034	1	1
Z1099	0	0	0	0	0	0	0.006	0	0	0	0	0	0
Z1100	0	0	0	0	0	0	0	0	0	0	0	0	0
Z1102	0	0	0	0.039	0	0	1	0	0	0	0	0	1
Z1103	0	0	0	0.053	0	0	1	0	0	0	0	0	0.001
Z1104	0	0	0	0	0	0	1	0	0	0	0	0	0
Z1105	0	0	0	0.064	0	0	1	0	0	0	0	0	0.002
Z1106	0	0.055	0.014	1	1	0	1	0	0	0	0	0	0.036
Z1107	0	0	0	1	0	0	1	0	0.173	0	0	0.015	1
Z1108	0	0	0	0.001	0	0	0.017	0	1	0	0	1	1
Z1109	0	0	0	0	0	0	1	0.02	0	0	0	0	1
Z1110	0	0	0	0	0	0	0.031	0	0	0	0	0	0.062
Z1112	0	0	0	0	0	0	0	0	0	0	0	0	0
Z1115	0	0	0	0.042	0	0	1	0.032	0	0	0	0	1
Z1116	0	0	0	0.003	0	0	0	0	0	0	0	0	0
Z1117	0	0	0	0	0	0	0	0	0	0	0	0	0
Z1118	0	0	0	0	0	0	0	0	0	0	0	0	0
Z1119	0	0	0	0	0	0	0	0	0	0	0	0	0
Z1120	0	0	0	1	0	0	0.023	0	0	0	0	0.001	0
Z1121	0	0	0	0	0	0	0	0	0	0	0	0	0
Z1122	1	1	1	1	1	1	1	1	1	1	1	1	1
Z1123	1	0.027	1	1	0.077	1	1	1	1	1	1	1	1
Z1124	0	0	0	0	0	0	0	0	0.001	0.036	0.023	0	1
Z1125	1	1	1	1	0.001	1	1	1	1	1	0.015	1	1
Z1126	0	0	0	0.001	0	0	0.027	0	0.012	0	0.102	0	0.052
Z1127	1	1	1	1	1	1	1	1	1	1	1	1	1
Z1128	1	0.199	1	1	0.005	1	1	1	1	1	1	1	1
Z1129	0	0	0	1	0	0	1	0	0	0	0	0	1
Z1130	0.077	0.325	1	0.01	1	1	1	0.008	1	0.033	1	1	1
Z1131	0	0.389	0	0	0	0	0.029	0	0	0	0	0.376	1
Z1132	0.098	1	1	1	0.002	0.101	1	1	0.039	1	1	1	1
Z1133	0	0.365	0	1	0.055	0	0.006	0	0	0.038	1	1	1
Z1134	0.002	0	0.01	1	0	0	1	1	0	0	1	1	1
Z1135	0	0.187	0.005	1	0	0.001	1	1	1	0.065	0.001	0.153	0.02
Z1136	1	0	1	1	0	0.004	1	1	1	0.036	1	0.086	1
Z1137	1	1	1	1	0.001	1	1	1	1	1	1	1	1
Z1138	1	0.104	1	1	1	1	1	1	1	1	1	1	1
Z1139	0	0	0	1	0	0	0.007	0	0	0	0.027	0.105	0.014
Z1140	0	0	0	0	0	0.014	0	0	0	0.018	0	0.014	0
Z1141	0	0	0	0	0	0	0.005	0	0	0	0	0	0
Z1142	0	0	0.007	1	0	0.02	1	0	0.003	0	0.052	1	0.026
Z1143	0.004	0	1	1	0.054	1	1	0.009	1	0.037	1	0	1
Z1144	0	0	0	0.012	0.002	0	1	0	0.001	0.039	1	0.094	1
Z1145	0	0	0	0	0	0	0.032	0	0	0	0.008	0	0
Z1146	0.009	0	1	0.018	0.003	0	0.009	0	0.052	0	1	1	0
Z1147	0	0	0.007	0.026	0	0	1	1	0.075	0.081	0.05	0	1
Z1148	0	0	0	1	0	0	1	0	0	0	0.046	0.173	1
Z1149	0.001	0	0.024	1	0	0.001	1	1	0	0	0.01	0.04	1
Z1150	1	0	0.06	0.013	0.06	0	1	1	1	1	0	0.1	0
Z1151	0	0	0	0.005	0	0	1	0.004	0	0.016	0.01	0.001	1
Z1152	0	0	0	0	0	0	0	0	0	0	0	0	0
Z1153	0	0	0	0	0	0	0	0	0	0	0	0	0
Z1154	0	0	0	1	0	1	0	1	0.017	1	1	1	1
Z1155	0	0	0	0	0	0.203	0	0	0	0	1	0.002	0.028
Z1156	1	1	1	1	1	1	1	1	1	1	1	1	1
Z1157	1	1	1	1	1	1	1	1	1	1	1	1	1
Z1158	0	0.159	0.085	1	1	0.01	1	1	1	0.059	0	1	1
Z1159	0.007	0.004	0.075	1	1	0.123	1	1	1	1	1	1	1
Z1160	0	0	0	0	0.002	0.102	1	1	1	1	0.027	0	1
Z1161	0	0	0	0	0	0	0	0	0	0	0	0	0
Z1162	0	0	0	0.001	0.011	0.029	0.016	0	0.005	0	0.064	0	0.001
Z1163	0	0	0	1	0	0.006	1	1	0.041	0.001	0.027	0.105	1
Z1164	0	0	0	0	0	0	0	0	0	0	0	0	0
Z1165	0	0	0	0	0	0	0.023	0	0	0	0	0	0.045
Z1166	0	0	0.014	1	0	0.254	1	1	1	0.007	0.003	0	1
Z1167	0	0	0.018	1	0.001	0	1	0.032	1	0.13	0	0	1
Z1168	0	0	0.166	0.037	0	0.263	1	0.028	0.108	0.007	0	0	0.037
Z1169	0.288	0	1	1	0	0.296	1	1	1	0.133	0	0	1
Z1170	0	0.005	0	1	0	0	1	0.03	0.007	1	0.078	0.277	0.04
Z1171	0	0	0	0	0	0	0	0	0	0	0	0	0
Z1172	0	0	0	0.043	0	0	1	0.001	0	0	0	0	0
Z1173	0	0	0	1	0	0	0.009	0	0	0	0	0	0.017
Z1174	0	0	0	1	0	0	1	0	0	0	0	0	1
Z1175	0	0	0	0	0	0	0	0	0	0	0	0	0
Z1176	0	0	0	0	0	0	0	0	0	0	0	0	0
Z1177	0	0	0	1	0	0	1	0	0	0	0	0	0
Z1178	0	0	0	0.003	0	0	1	0	0	0.002	0	0	0.077
Z1179	1	1	1	1	1	1	1	1	1	1	1	1	1
Z1180	1	1	1	1	1	1	1	1	1	1	1	1	1
Z1181	0	0.273	0.039	1	1	1	0.004	0	1	0.027	1	0.065	0.008
Z1182	1	1	1	1	1	1	1	1	1	1	1	1	1
Z1183	0	0.002	0.059	1	1	0.098	1	0	1	1	1	1	0
Z1184	0	0.179	0.024	1	0	0.041	1	1	1	1	0.01	1	0
Z1185	0	0	0	1	0.035	0.058	0.004	0.006	1	0	0.015	0	1
Z1186	1	1	1	1	1	1	1	1	1	1	1	1	1
Z1187	1	1	1	1	1	1	1	0.003	1	1	1	1	1
Z1188	1	0.251	1	1	1	1	1	1	1	1	1	1	1
Z1189	1	0.014	1	1	1	1	1	1	1	0.015	0.009	1	1
Z1190	0	0	0	0	0	0	1	0	1	0	0	0	0.042
Z1191	1	1	1	1	1	1	1	1	0.031	1	1	1	1
Z1192	0.001	0.168	0	1	0	0.143	1	1	0.056	1	0.038	0.143	1
Z1193	0	0	0	0	0.003	0	0.009	0	1	0.057	1	1	0.018
Z1194	0.141	1	0.004	1	1	1	1	1	1	0.062	1	1	1
Z1195	0	0	0	1	0	0	1	0.018	0	0	1	0.001	1
Z1196	0	0	0	0	0	0	0.004	0	0	0	0	0	0
Z1197	1	1	1	1	0.034	1	1	1	0	0.024	1	1	0.007
Z1198	0	0.043	0	0	0	0	0	0	0	0	0	0.031	1
Z1199	0	0.083	0	0.012	0	0	1	1	0.001	1	0	1	1
Z1200	0.039	0.198	0.001	1	0.174	0.275	1	1	1	0	1	1	1
Z1201	0.142	0.041	0.09	1	0.004	0.011	1	1	0.058	1	1	1	1
Z1202	0.004	0	0	0	0	0	0.04	0	0	0	0.012	0.005	0
Z1203	0	0.108	0	0.046	0.022	0.007	1	0.035	0.132	0	1	1	0
Z1204	0.001	0	0.006	1	0.006	0.001	1	0.018	0.071	0.077	1	1	0.024
Z1205	0	0	0	0.024	0	0	0.012	0	0	0	1	0.18	0.024
Z1206	0	0	0	0.006	0	0	1	0.004	0	0.019	1	0.001	1
Z1207	0	0.304	0	1	0	0	1	0.007	0	1	0.019	1	1
Z1208	0	0	0.075	1	0	1	1	0.012	0.048	0.052	1	0.123	1
Z1209	0	0	0	1	1	0	1	0.005	0.021	0	0.014	0	0.007
Z1210	1	1	1	1	1	1	1	1	1	1	1	1	1
Z1211	0.002	0.078	0.018	1	0	0.067	1	1	0	1	0.207	1	1
Z1212	0.006	0	0.353	1	0	0.038	1	0.066	1	0.257	0.015	0.038	1
Z1213	0.003	0.148	0.012	1	0.001	1	1	1	1	0.107	0.002	0.243	1
Z1214	0	0	0	0.001	0.001	0	1	0	0	0.008	0.003	0	1
Z1215	1	0.335	1	1	1	1	1	1	1	1	1	0.222	1
Z1216	1	0.159	1	1	1	1	0.009	1	1	1	1	0.139	1
Z1217	1	1	1	1	1	1	1	1	1	1	1	0.136	1
Z1218	0.064	0	1	1	1	1	1	1	0	1	1	0.002	1
Z1219	1	0.153	1	1	1	1	1	1	0	1	1	1	1
Z1220	1	0.421	1	1	0.002	1	1	1	1	1	1	1	1
Z1221	0	0.043	0	1	0	0	0.017	0.025	0	0	0	0.239	1
Z1222	0	0.013	0	1	0	0	1	1	1	0.04	0.025	1	1
Z1223	1	0.162	1	1	0.004	0.01	1	1	1	0.059	0.037	0.14	1
Z1225	1	1	1	1	1	1	1	1	1	1	1	0.059	1
Z1226	0	0	0	0	0	0	1	0	0.004	0	0	0	0
Z1228	0	0	0	0	0	0	0	0	0	0	0	0	0
Z1229	0	0	0	0.027	0	0	1	1	0	0	0	1	0.027
Z1230	0	0	0	0	0	0	0	0	0	0	0	0	0
Z1231	0	0	0	0	0	0	1	0	0	0	0	0	0
Z1232	0	0	0	0	0	0	0	0	0	0	0	0	0
Z1234	0	0	0	0	0	0	0	0	0	0	0	0	0
Z1235	0	0	0	0	0	0	0	0	0	0	0	0	0
Z1237	0	0	0	0	0	0	0	0	0	0	0	0	0
Z1238	0	0	0	0	0	0	0	0	0	0	0	0	0
Z1239	0	0	0	0	0	0	0	0	0	0	0	0	0
Z1240	0	0	0.001	1	0	0	0.001	0	0.003	0	0.015	0	0
Z1241	0.001	0.063	0	1	0	0	1	0	0.069	0	0.001	0.173	1
Z1242	0	0.039	0	1	0	0	1	0	0.095	0	1	0	1
Z1243	0	0	0	0	0	0	1	0	0	0	0	0	0.024
Z1244	0	0	0	0	0	0	0	0	0	0	0	0	0
Z1245	0	0	0	0	0	0	0	0	0	0	0	0	0
Z1246	0	0	0	0	0	0	0	0	0	0	0	0	0
Z1248	0	0	0	0	0	0	0	0	0	0	0	0	0
Z1250	0	0	0	0	0	0	0	0	0	0	0	0	0
Z1251	0	0	0	0.002	0	0	0	0	0	0	0	0	1
Z1252	0	0	0	0	0	0	1	0	0	0	0	0	0
Z1253	0	0	0	0	0	0	0	0	0	0	0	0	0
Z1254	0	0	0	0	0	0	0	0	0	0	0	0	0
Z1255	0.024	0	0	1	0	0	1	0.022	0	0	0	0.215	0.03
Z1256	0	0	0	0	0	0	0	0	0	0	0	0	0
Z1257	0	0	0	0	0	0	0	0	0	0	0	0	0
Z1258	0	0	0	0	0	0	0	0	0	0	0	0	0
Z1259	0	0	0	0	0	0	0.001	0	0	0	0.159	0	0
Z1260	0	0	0	0	0	0	0	0	0	0	0	0	0
Z1261	0	0	0	0.001	0	0	0.019	0	0	0	0	0	0.001
Z1262	0	0	0	0.001	0	0	0	0	0	0	0	0	0.046
Z1263	0	0	0	0	0	0	0	0	0	0	0	0	0
Z1264	0	0	0	0	0	0	0	0	0	0	0	0	0
Z1265	0	0	0	1	0	0	0.017	0	0	0	0	0	0
Z1267	0	0	0	1	0	0	1	0	0	0.004	0	1	0.029
Z1268	0	0	0	0	0	0	0	0	0	0	0	0	0.03
Z1269	0	0	0	0	0	0	0.025	0	0	0	0	0	0.001
Z1270	0	0	0	0	0	0	0	0	0	0	0	0	0
Z1271	0	0	0	0	0	0	0	0	0	0	0	0	0
Z1272	0	0	0	0	0	0	0.001	0	0	0	0	0	0
Z1273	0	0	0	0	0	0	0	0	0	0	0	0	0
Z1274	0	0	0	0	0	0	0	0	0	0	0	0	0
Z1275	0	0	0	0	0	0	0	0	0	0	0	0	0
Z1276	0	0	0	0	0	0	0	0	0	0	0	0	0
Z1278	0	0	0	0	0	0	0	0	0	0	0	0	0
Z1279	0	0	0	0	0	0	0	0	0	0	0	0	0.001
Z1280	0	0	0	0	0	0	0	0	0	0	0	0	0
Z1281	0	0	0	0	0	0	0.015	0.022	0	0.004	0	0	1
Z1282	0.002	0.001	1	1	0.134	1	1	0	1	0.005	1	1	1
Z1283	1	0.028	0.188	1	1	0.296	1	1	0.124	0.133	1	1	1
Z1284	0.248	0.753	0.16	1	0.014	1	1	0	1	1	1	1	1
Z1285	1	0.568	1	1	1	1	1	1	1	1	1	0.162	1
Z1286	0	0.001	0	1	0	0	0.01	0	0	0	1	0.013	0
Z1287	0	0.085	0	1	0.12	0.194	1	0.02	0	0.084	1	1	1
Z1288	0.014	0	0.006	1	0	0	1	0	0.067	1	1	1	1
Z1288m	0	0	0.012	1	0	0	1	0	0	0.277	0	0.009	0.005
Z1289	0	0.07	0.301	1	0	0	1	0	0	0.217	0	0.003	0.003
Z1290	0	0.015	0	0.037	0	0	1	0.028	1	1	0	0.037	1
Z1291	0	0.034	0	0.018	0	1	1	1	0.001	0.058	0.036	0.136	1
Z1292	0.154	0.002	0.098	0.021	0	0.013	1	1	0.002	1	1	0.159	1
Z1293	0	0	0	1	0	0	1	0	0	0	1	0.014	0.022
Z1293m	0	0	0	1	0	0	1	0	0	0	0.055	0.002	0.028
Z1294	0	0	0.168	0	0.001	0	0	0	0	0	0	0.039	0.038
Z1295	0	0	0	0	0	0	0	0	0	0	0	0	0
Z1297	0	0	0	0.001	0	0.005	0	0	0	0	0	0	0.001
Z1298	0	0	0	0	0	0	0	0	0	0	0	0	0
Z1299	0	0	0	0	0	0	0	0	0	0	0	0	0.003
Z1300	0	0	0	0	0	0	0	0	0	0	0	0	0.047
Z1301	0	0	0	0	0	0	0	0	0	0	0	0	0
Z1302	0	0	0	0	0	0	0	0	0	0	0	0.001	0
Z1303	0	0	0	0	0	0	0	0	0	0	0	0	0
Z1304	0	0	0	0	0	0	0	0	0	0	0	0	0
Z1305	0	0	0	0	0	0	0	0	0	0	0	0	0
Z1306	0	0	0	0	0	0	0.009	0	0	0	0	0	0
Z1307	0	0	0	0	0	0	0	0	0	0	0	0	0
Z1308	0	0	0	0	0	0	0	0	0	0	0	0	0.019
Z1309	0	0	0	0	0	0	1	0	0	0	0	0	0
Z1311	0	0	0	0	0	0	0	0	0	0	0	0	0
Z1312	0.124	0	1	0	0	0	1	0	0.001	0.001	0.001	0	0
Z1313	0	0	0	0	0	0	0.039	0	0	0	0	0	0
Z1314	0	0	0	0	0	0	0	0	0	0	0	0	0
Z1315	0	0	0	0.025	0	0	1	0.019	0	1	0	0	0.025
Z1317	0	0	0	0	0	0	0.008	0	0	0	0	0	0
Z1318	0	0	0	0	0	0	0	0	0	0	0	0	0
Z1319	0	0	0	0	0	0	0.021	0	0	0	0	0	0.001
Z1320	0	0	0	1	0	0	0	0	0	0	0	0	0.011
Z1321	0	0	0	0	0	0	0	0	0	0	0	0	0
Z1322	0	0	0	0	0	0	0	0	0	0	0	0	0
Z1323	0	0	0	0	0	0	1	0	0	0	0	0	0
Z1324	0	0.031	0	0	0	0	0	0	0	0	0	0.176	0.09
Z1325	0	0	0.034	1	1	0.002	1	1	0	1	1	0.002	1
Z1326	0	0	0	0	0	0	0.004	0	0	0	0	0.002	0.007
Z1328	0	0.313	0	1	0	0	1	0	0	0.001	1	1	0
Z1329	0	0	0	0	0	0	0	0	0	0	0	0	0
Z1330	0	0	0.025	1	0	0.001	0	0	0	0.017	1	1	0.005
Z1331	0.045	0	1	1	0	0.047	0.003	0	1	0.019	1	1	1
Z1332	0	0	0	0	0	0	0	0	0	0	0	0	0
Z1333	0	0	0	0	0	0	0	0	0	0	0	0	0
Z1334	0	0	1	0.01	1	0	1	0.008	0.031	0	1	0.08	1
Z1335	0	0	0	1	0	0	1	0.012	0.001	0.052	0.032	1	0.016
Z1336	0	0	0	0	0	0	1	0	0	0	0	0.157	0.021
Z1337	0	0	0	0	0	0	0	0	0	0	0	0	0
Z1338	1	0	0	1	0.127	1	1	0.021	0.082	0	0.002	0	0.028
Z1339	0	0	0	0.029	0	0	0.015	0.022	0	0	1	0	1
Z1340	0	0	0	1	0	0	0	1	0	0	0	1	0.016
Z1341	0	0	0	1	0	0	0	0	0	0	0	0.024	0
Z1342	0	0	0	0	0	0	0	0	0	0	0	0	0
Z1343	1	0.452	1	1	1	1	1	1	1	1	1	1	1
Z1344	1	0	1	1	1	1	1	1	1	1	1	1	1
Z1345	1	1	1	1	1	1	1	1	1	1	1	1	1
Z1346	1	1	1	1	1	1	1	1	1	1	1	1	1
Z1347	0.003	0	0.049	1	0.049	0.08	0.005	1	1	1	1	0	1
Z1348	0.001	0.217	0.03	1	0	0.001	1	1	0.019	0.021	0	0	1
Z1349	0	0	0	1	0	0	1	0.052	0.02	0.023	0.009	0	1
Z1350	1	0.037	1	1	1	1	1	1	1	1	1	0.002	1
Z1351	0	0	1	1	1	0	1	1	0.039	1	0	0	1
Z1352	0.005	0.015	1	1	1	0.005	1	1	0.04	1	1	0.005	1
Z1353	0	0	0.099	1	0.099	0.014	1	1	1	1	1	0.16	1
Z1354	0	0	1	1	0	1	1	1	0.052	0.057	0	0	1
Z1355	0	0.283	0	0	0	0	1	1	1	0	0.017	1	1
Z1356	1	0	1	1	1	0.084	1	1	1	1	1	0	1
Z1357	1	0.002	0.098	1	1	1	1	1	1	1	1	0.159	1
Z1358	0.055	0	1	1	1	0.32	1	1	1	0.145	0.092	0	1
Z1359	0.151	0	1	1	1	0.156	1	1	1	1	1	0	1
Z1360	0.114	0	0.049	0.072	1	0.023	1	1	1	0.025	0.01	0	1
Z1361	1	0	1	1	1	1	1	1	1	1	1	0.002	1
Z1362	1	0	1	1	1	1	1	1	1	1	0.041	0	1
Z1363	1	1	1	1	1	1	1	1	1	1	1	1	1
Z1364	1	1	1	1	1	1	1	1	1	1	1	1	1
Z1365	1	0.403	1	1	1	1	1	1	1	1	1	1	1
Z1366	1	0.001	1	1	1	0.095	1	1	1	1	1	0.095	1
Z1367	1	0.004	1	1	1	1	1	1	1	1	1	0.002	1
Z1368	1	0.001	1	1	1	1	1	1	1	0.054	1	1	1
Z1369	1	0	1	1	1	1	1	1	1	1	1	1	1
Z1370	1	0.006	0.009	1	1	0.024	1	1	0.086	1	1	1	1
Z1371	1	0	1	1	0.066	0.006	1	0.011	0.001	1	1	1	1
Z1372	1	0.065	1	1	1	1	1	1	1	1	1	0.083	1
Z1373	1	1	1	1	1	1	1	1	1	1	1	1	1
Z1374	1	1	1	1	1	1	1	1	1	1	1	1	1
Z1375	1	0.132	1	1	1	1	1	1	1	1	1	0.124	1
Z1376	1	1	1	1	1	1	1	1	1	1	1	1	1
Z1377	1	0.041	1	1	1	1	1	1	1	1	1	1	1
Z1378	0.003	0	0.152	1	1	1	1	1	1	1	1	0.032	1
Z1379	1	0	1	1	0.157	1	1	1	1	1	1	0	1
Z1380	0	0	0	1	0.001	0.04	1	1	0.003	0.261	1	0	1
Z1381	1	0	1	1	1	0.168	1	1	0.067	1	1	0.015	1
Z1382	0.285	0	1	0.042	1	1	1	1	1	1	1	0	1
Z1383	0	0	0	0.015	0	0	1	0.011	0.001	0	0	0	1
Z1385	0	0.005	0	0	0	0	1	0	0	0.09	0	0.023	0
Z1386	0	0	0	0	0	0	1	0	0	0	0	0	0
Z1387	0	0	0.033	0.007	0.033	0	0	0	1	0	0	0	1
Z1389	0	0	0	1	1	0	1	0	0	0	0	0	1
Z1390	0	0.006	0	1	0.005	0	1	1	0	0	0	0.423	1
Z1391	0	0.021	0	1	0.008	0	1	0	0	0	0	0.195	1
Z1392	0	0	0	1	0	0	1	0	0	0	0	0	1
Z1393	0	0	0	0.015	0	0	0	0	0	0	1	0.007	0.015
Z1394	0	0.356	0.011	0.032	0.011	0	1	0	0	0	0	0	0.032
Z1395	0	0.002	0	1	0	0	1	0	0	0	0	0.082	0.058
Z1396	0	0	0	0	0	0	1	0	0	0	0.004	0	1
Z1397	0	0	0	0	0	0	0.025	0	0	0	0	0	1
Z1398	0	0	0	0	0	0	0	0	0	0	0	0	0
Z1399	0	0	0	1	0.078	0	0.009	0	0	0	0.034	0.128	1
Z1400	0	0	0	1	0	0	0	0	0	0	0	0.005	0.043
Z1401	0	0	0.057	0	0	0	0	0	0	0.029	0	1	1
Z1402	0	0	0.127	1	0.127	0.002	0	0	0	0.089	0.056	1	1
Z1403	0	0	0	1	0	0	0	0	0	0.003	0	1	0.024
Z1404	0	0	0	0	0	0	0	0	0	0	0	0	0
Z1405	1	0.039	1	1	1	1	1	1	1	1	1	1	1
Z1406	0	0.267	0	0	0	0.063	0	0	0	0	0	0	0.008
Z1408	0	0	0	1	0	0.002	0.004	0	0	0	0.018	0	1
Z1409	0	0	1	1	0.017	0	1	1	0.007	0	0.003	0.005	1
Z1410	0	0	0	1	0.014	0.011	0.001	0.076	0	0	0.019	0	1
Z1411	0	0	0	1	0	0	1	0.029	0.006	0	0.076	0.271	0
Z1412	0	0	0	0	0	0	0.013	0	0	0	0	0	0
Z1414	0.048	0.51	1	1	1	0.302	1	1	0.126	1	1	1	1
Z1415	0.176	0.172	0.001	1	0.079	0.001	1	1	0.254	0.041	1	1	0.004
Z1416	0.001	0	1	0.023	1	1	1	0.017	1	1	1	0.168	1
Z1417	0	0	0	0.012	0	0	1	0	0	0	0	0	0.012
Z1418	0	0	0	0	0	0	0.018	0	0	0	0	0	0
Z1419	0	0.146	0.151	1	0	0.003	0.017	0.026	0	0	1	1	0.034
Z1420	1	0.4	1	1	1	1	1	1	1	1	1	1	1
Z1421	0	0	0	0	0	0	0	0	0	0	0	0	0
Z1422	0	0	0	0	0	0	0	0	0	0	0	0	0
Z1423	0	0	0	0	0	0	0	0	0	0	0	0	0
Z1424	0	0	0	0	0	0	0	0	0	0	0	0	0
Z1425	0	0	0	0	0	0	0	0	0	0	0	0	1
Z1426	0	0	0	0	0	0	0	0	0	0	0	0	0.012
Z1428	0	0	0	0.014	0	0	0	0	0	0	0	0	1
Z1429	0.015	0.064	0.006	1	1	0.174	0	1	0	0	1	0.016	1
Z1430	1	1	1	1	1	1	1	1	1	1	1	1	1
Z1431	1	1	1	1	1	1	1	1	1	1	1	1	1
Z1432	0	0	0	0	0	0	0	0	0	0	0	0	0
Z1433	0	0	0	1	0	0	0	1	0	0.001	0	0	0.011
Z1434	0.002	0.033	0	0.007	0	0	0	0.006	0	0.024	0	1	1
Z1435	0	0	0.007	0	0	0	0	1	0.075	0.081	0	0	1
Z1437	0	0	0	1	0	0	0	0.022	0	0	0	0	1
Z1438	0	0	0	0.011	0	0	0	0.009	0	0	0	0	0.011
Z1439	0	0	0	0	0	0	0	0	0	0	0	0	1
Z1440	0	0	0	0	0	0	0	0	0	0	0	0	0
Z1441	0	0	0	0	0	0	0	0	0	0	0	0	0
Z1442	0	0	0	0	0	0	0	0	0	0	0	0	0
Z1443	0	0	0	0	0	0	0	0	0	0	0	0	0
Z1444	0	0	0	0	0	0	0	0	0	0	0	0	0
Z1445	0	0	0	0	0	0	0	0	0	0	0	0	0
Z1446	0	0	0	0	0	0	0	0	0	0	0	0	0
Z1447	0	0	0	0	0	0	0	0	0	0	0	0	0
Z1448	0	0	0	0	0	0	0	0	0	0	0	0	1
Z1449	0	0	1	0.011	0	0.087	0	1	1	1	1	0	1
Z1450	0	0	0.001	1	0	0.25	0	0.027	1	1	1	0.25	1
Z1451	0.188	0.641	0.12	1	1	0.194	0	1	1	0.004	1	0.001	0
Z1452	1	0.334	1	1	1	0.082	1	1	1	1	1	0.082	1
Z1453	0	0	0	1	0	0	0	0	0.05	0	1	0	0
Z1454	0	0	0.004	1	0	0	0	0	0.002	0	0.04	0	1
Z1456	1	1	1	1	1	1	1	1	1	1	1	1	1
Z1457	0	0	0	0.028	0	0	0	0	0.08	0	0	0	1
Z1458	0	0	0	0.023	0	0	0	0.017	0	0.073	0	0	0.023
Z1459	0	0	0	0.017	0	0	0	0	0	0	0	0	1
Z1460	0	0	0	0	0	0	0.002	0	0	0	0	0	0.004
Z1464	0	0	0	0	0	0	0	0	0	0	0	0	1
Z1465	0	0	0	0	0	0	0	0	0	0	0	0	0
Z1466	0	0	0	0	0	0	0	0	0	0	0	0	0.072
Z1467	0	0	0	0	0	0	0	0	0	0	0	0	0
Z1468	0	0	0	0.008	0.001	0	1	0	1	1	0	0	1
Z1469	1	0	1	1	1	1	1	1	0.002	1	1	1	1
Z1471	0.156	0	0.099	1	0.099	0.16	0.011	0.016	0.063	0.002	0.001	0	1
Z1473	0.009	0	0.081	1	1	0.133	1	1	1	0.056	1	0	1
Z1474	0.004	1	1	1	1	0.004	0	0.008	0.001	0.036	1	1	1
Z1475	0	0	0	0	0	0	0	0	0	0	0	0	0
Z1476	0	0	0	0	0	0	1	0	0	0	0	0	1
Z1477	0	0	0	0	0	0	0.001	0	0	0	0	0	0.079
Z1478	0	0	0	0	0	0	0	0	0	0	0	0	0
Z1479	0	0	0	0	0	0	0	0	0	0	0	0	0.001
Z1480	0	0	0	0	0	0	0	0	0	0	0	0	0.015
Z1481	0	0	0	0	0	0	0.009	0	0	0	0	0	1
Z1482	0	0	0	0.025	0.007	0	0.012	0	0	0.078	0	0	0.025
Z1483	0	0	0	0	0	0	0	0	0	0	0	0	0
Z1484	0	0	0	0	0	0	0	0	0	0	0	0	0
Z1485	0	0	0	0	0	0	0	0	0	0	0	0	0.011
Z1486	0	0	0	0	0	0	0	0	0	0	0	0	0
Z1487	0	0	0	0	0.2	0	1	0	0	0.011	0	0	0.046
Z1488	0.001	0.228	0.006	1	1	0.173	1	1	0.002	0.074	1	1	1
Z1489	1	1	1	1	1	1	1	1	1	1	1	1	1
Z1490	0	0	0.071	0	0	0	1	0	0.045	1	0	0	1
Z1491	1	0	0.113	1	1	0.183	1	1	1	1	0.049	0	1
Z1492	0	0	0	0	1	0	1	1	1	0.001	0.001	0	1
Z1493	0	0	0.045	1	1	0.003	1	0.007	1	1	0.019	0	1
Z1494	0	0	0	0	0	0	1	0	0	0.146	0	0	1
Z1495	0	0	0	0	0	0	0	0	0	0	0	0	0
Z1498	0	0	0	0	0	0	0	0	0	0	0	0.1	1
Z1500	0	0	0	0	0	0	1	0	0	0	0	0	0.015
Z1501	0	0	0	0	0	0	0	0	0	0	0	0	0.001
Z1503	0	0	0	0	0	0	0	0	0	0	0	0	0
Z1504	0	0	0	1	0	0	1	0	0	0	0	0	1
Z1505	0	0	0.027	1	0.027	0	1	0.039	0.001	0	0	0.001	1
Z1506	1	0.03	1	1	1	1	1	1	0.001	1	0.035	1	1
Z1507	1	0.577	1	1	1	1	1	1	0.002	0.071	0.001	0.015	1
Z1508	1	0.031	1	1	0.136	0.218	1	1	1	1	0.06	0	1
Z1509	1	0.431	0.068	1	1	1	1	1	1	1	1	0	1
Z1510	1	1	1	1	1	1	1	1	1	1	1	0.022	1
Z1511	1	1	1	1	1	1	1	1	1	1	1	0	1
Z1512	0	0	0	0	0	0	0	0	0	0	0	0	0.024
Z1513	0	0	0	0	0	0	0	0	0	0	0	0	1
Z1515	0	0	0	0	0	0	0	0	0	0	0	0	0.056
Z1516	0	0	0	0.001	0	0	1	0	0	0	0	0	0.001
Z1517	1	1	1	1	0	1	1	1	1	1	1	1	0.006
Z1518	1	0.001	1	1	1	1	1	1	0	1	1	1	0.006
Z1519	0	0	0	0	0	0	0	0	0	0	0	0	0.032
Z1520	0	0	0	0	0	0	0	0	0	0	0	0	0.042
Z1521	0	0	0	0	0	0	1	0	0	0	0	0	1
Z1522	0	0	0	0	0	0	0	0	0	0	0	0	0.001
Z1523	0	0.003	1	0.016	0	0	0.008	0	0	0	1	0.007	1
Z1524	0	0.014	0.002	1	0	0	1	1	0	0.001	1	1	1
Z1525	0.122	0.003	0.308	0.075	0.308	0.025	0.001	0	0	0	0.143	1	0.075
Z1526	0	0	0	0.004	0.001	0	1	0.067	0	0	0.17	1	0.004
Z1527	0	0	0	1	0	0	0	0	0	0	0.099	0	0
Z1528	0	0	0	0	0	0	0	0	0	0	0	0	0
Z1530	0	0.006	0	0	0.004	0	1	0	1	0	0.037	0.14	1
Z1531	0	0	0	0	0	0	0	0	0	0	0	0.002	0
Z1532	1	1	1	1	1	1	1	1	1	1	1	1	1
Z1533	0	0	0	0.03	0.009	0	0.015	0	0	0	0.059	0.002	0
Z1534	0	0	0.007	0	0	0	1	0	0	0	0.052	0.191	0.026
Z1535	0	0	0	0.001	0	0	1	0.038	0	0	0	0	0.05
Z1536	0.001	0.08	0	1	0	0	1	1	0	0.27	0.016	0.182	0.004
Z1537	0.193	0.022	0.008	1	0.123	1	1	0.021	0	0.086	0.001	0.199	1
Z1538	0	0.01	0	1	0	0	0	0	0	0	0	1	1
Z1539	0.015	0	1	1	0.107	0.001	1	1	0.069	1	1	1	1
Z1540	1	1	1	1	1	1	1	1	1	1	1	1	1
Z1541	1	0.16	1	1	1	1	1	1	1	1	1	1	1
Z1542	0	0	0	0	0	0	0.003	0	0	0	0	0	0
Z1543	1	0.213	1	1	0.256	0.392	1	1	1	1	0.007	1	1
Z1544	1	0.102	1	1	1	1	1	1	1	1	1	1	1
Z1545	0.201	0.1	1	1	1	1	1	1	0.083	0.09	1	1	1
Z1546	0.151	1	1	1	1	0.013	1	1	1	1	1	1	1
Z1547	0	0.337	0.001	1	0.05	1	1	1	1	0.001	1	1	1
Z1548	0	0	0.019	1	1	0.006	1	1	0.125	1	0.085	0	1
Z1549	0.001	0.005	0.001	1	0.012	0.045	1	0.003	0.255	0.041	1	0.544	0.093
Z1550	0	0	0.002	1	0	0	1	0.001	0.131	1	1	0.055	1
Z1551	0.247	0.053	0.001	1	0.16	0	1	0	1	1	1	0.254	1
Z1552	0	0.001	0.008	1	0.121	0.195	1	1	1	0.084	1	0.195	1
Z1553	0.001	0.249	1	1	1	1	1	1	1	0.079	1	1	1
Z1554	0.059	0	0	0.049	0.212	0.008	1	0	1	0.151	0.096	1	1
Z1555	0.209	1	0.134	1	1	1	1	0.022	1	1	1	0.215	1
Z1556	0.338	0	1	1	0.027	0.347	1	1	1	1	1	1	0.052
Z1557	0.092	0.001	1	1	1	1	1	1	1	1	1	1	1
Z1558	0	0	0	0.037	0	0	1	0	0.107	1	0.003	0.261	0.037
Z1559	0	0	0	1	0	0	1	0	0	0.001	0.088	0.053	0
Z1560	0	0	0	0	0	0	0	0	0	0	0	0	0
Z1561	1	1	1	1	1	1	1	1	1	1	1	1	1
Z1562	1	0.027	1	1	1	1	1	1	1	1	1	1	1
Z1563	0.004	0	0	0	0	0	0	0.009	0	0	0.023	0.004	1
Z1564	1	1	1	1	0.001	1	1	1	1	1	1	1	1
Z1565	0	0	0	1	0	0	0.027	0	0	0.001	0	0	0.001
Z1566	1	1	1	1	1	1	1	1	1	1	1	1	1
Z1567	1	0.01	0.098	1	1	1	1	1	1	1	1	1	1
Z1568	0	0	0	0.004	0	0	0.045	0	0	0	0	0	0
Z1569	0.077	1	0.048	1	1	0.08	1	1	0.031	1	1	1	0.01
Z1570	0	0.389	0	1	0	0	0.029	0	0	0	0	0.082	0.057
Z1571	0	1	0.002	1	0	0.005	1	0.01	0.039	1	0	1	1
Z1572	0	1	0	1	0	0	0.006	0	0.001	0	0	1	0.012
Z1573	0.002	0	0	1	0	0.222	1	0.023	0.09	0.097	0.061	0.027	1
Z1574	0.012	0.001	0.094	0.02	0	0.001	1	0.015	1	0.065	1	1	0
Z1575	0.084	0.01	1	0.011	0.001	0.086	1	1	1	1	1	0.086	1
Z1576	1	1	1	0.011	0.001	1	1	1	1	1	0.022	1	1
Z1577	1	1	1	1	1	1	1	1	1	1	1	1	1
Z1578	0	0	0	0.014	0	0	1	0	0	0	1	0.105	1
Z1579	0	0	0	0	0	0	0	0	0.015	0	0.117	0.002	0
Z1580	0	0	0	0	0	0	1	0	0	0	0	0	0
Z1581	0	0	0	0.026	0	0.001	1	0	1	0	0.052	0	1
Z1582	0	0	0	1	1	1	1	1	1	1	1	0.089	1
Z1583	0	0	0	1	0.002	0.005	1	0.009	0	0.039	1	0	1
Z1584	0	0	0	0	0	0	0	0	0	0	0	0	1
Z1585	0	0	0	0	1	0.133	1	1	0.001	0.002	0.001	0.009	1
Z1586	0	0	0	0.026	0.116	0	1	1	0.075	0	0.05	0	1
Z1587	0	0	0	0.023	0.106	0	0.012	0	0	0	0.001	0.173	1
Z1588	0.038	0.016	1	0	1	0.04	1	0.004	1	0	1	0.04	1
Z1589	0	0.014	0.002	0.013	0	1	1	0	0	0.042	1	0.1	0.013
Z1590	0	0	0	1	1	0	1	1	0	0.016	0.01	0.001	0.005
Z1591	0	0	0	0	0	0	0	0	0	0	0	0	0
Z1592	0	0	0	0	0	0	0	0	0	0	0	0	0
Z1593	0	0	0.027	1	0	1	0.003	1	0	0.019	1	0.046	1
Z1594	0	0	0	0	0.008	0	0	0	0.003	0	0	0	0.028
Z1595	1	1	1	1	0.025	1	1	1	1	1	1	1	1
Z1596	1	1	1	1	1	1	1	1	1	1	1	1	1
Z1597	0.009	0.001	0	1	1	0.139	1	1	1	0.002	0.037	0.139	0.018
Z1598	1	0.129	0.075	1	0.075	1	1	1	1	0.052	1	1	1
Z1599	0.099	0	0.062	1	0	0	0.007	1	1	0	0.027	1	1
Z1600	0	0	0	0	0	0	0.03	0	0	0	0	0	1
Z1601	0	0	0.001	0	0	0	1	0	0.005	0	0.002	1	1
Z1602	0	0.099	0.002	1	0	0.105	1	0	0.041	0	0.027	0.105	1
Z1603	0	0	0	0	0	0	0.009	0	0	0	0	0	1
Z1604	0	0	0	0.045	0	0	1	0.001	0	0	0	0.001	0.045
Z1605	0.034	0	0.16	1	0	0.254	1	0.027	0.104	0	0.071	0.003	0.001
Z1606	0	0	0	0.042	0	0.005	1	1	0.121	0.13	0.082	0	1
Z1607	0	0	0.015	1	0	0.004	0.019	0	1	0	0.074	0.004	1
Z1608	1	0	0.188	1	0.001	0.296	1	0.032	1	1	0.084	0.006	1
Z1609	0	0	0	1	0.016	0.277	0.02	1	0.115	1	0	0	0.001
Z1610	0	0	0	0	0	0	0	0	0	0	0	0	0
Z1611	0	0	0	0.043	0	0	0.022	0	0	0	0	0	0
Z1612	0	0	0	0.017	0	0	0.009	1	0	0	0.034	0	1
Z1613	0	0	0	0.001	0	0	0.02	0	0	0	0	0	0
Z1614	0	0	0	0	0	0	0	0	0	0	0	0	0
Z1615	0	0	0	0	0	0	0	0	0	0	0	0	0
Z1616	0	0	0	0.012	0	0	0.006	0.009	0	0	0	0	0.012
Z1617	0	0	0	0	0	0	1	0	0	0	0	0	0.077
Z1618	1	1	1	1	1	1	1	1	1	1	1	1	1
Z1619	1	1	1	1	1	1	1	1	1	1	1	1	1
Z1620	0	0.273	0.001	1	1	0.065	0	1	1	1	0.017	1	0.008
Z1621	1	1	1	1	1	1	1	1	1	1	1	1	1
Z1622	0	0	0.059	1	0.002	0.005	1	0.01	0.038	1	1	1	1
Z1623	0	0.017	0	0.005	0	0.001	1	1	0.015	0.017	1	0.041	0.005
Z1624	0	0	0	1	0.035	0.002	1	0	0.022	0.024	1	0.058	1
Z1625	1	0.328	1	1	1	1	0.005	1	1	1	1	1	1
Z1626	1	1	1	1	1	1	1	1	1	0.013	1	1	1
Z1627	1	0.251	1	1	1	1	1	1	1	1	1	1	1
Z1628	1	0.16	1	1	1	1	1	1	1	1	0.009	0.036	1
Z1629	0	0	0.084	0	0	0	1	0	0.054	0	0.036	0.138	0.018
Z1629m	0	0	0	0	0	0	1	0	0.121	0	0	0	0.001
Z1630	0	0	0	0	0	0	1	0	1	0	0.001	0	0.023
Z1631	0.079	1	1	1	1	1	0.005	1	1	0.034	1	1	1
Z1632	0.01	0.168	0	1	0.004	1	1	1	0.056	1	1	1	1
Z1633	0	0	0	0	0.003	0	1	0	0.053	1	0.001	0.009	1
Z1634	0	1	0.089	1	1	0.145	1	1	0.057	0.062	1	1	0.019
Z1635	0	0	0.006	0.024	0	0	1	0	0	0	0.047	0.174	1
Z1636	0	0	0	0	0	0	0.004	0	0	0	0	0	0
Z1637	0.002	1	0.034	1	1	0.057	1	1	0.022	1	0.015	1	0.007
Z1638	0	0.043	0	0	0	0	0.017	0	0	0.006	0	1	1
Z1639	0	0.083	0	1	0	0	1	1	0	0.04	1	0.095	1
Z1640	1	0.198	0	1	0.001	0	0	1	0	0.122	0.003	0.042	0.001
Z1641	0.142	0.529	1	1	0.09	0.146	1	1	0.002	0.062	1	1	1
Z1642	0	0	0	0	0	0	0.04	0	0	0	0.001	0.001	0
Z1643	0.006	0.036	0	0.001	0.022	0	1	0.035	0	0.001	0.004	0.315	0.001
Z1644	0.016	0.003	0.006	1	0	1	1	1	1	0.077	1	1	0
Z1645	0	0	0	0	0	0	0	0	0	0	0.048	0	0
Z1646	0	0	0	0.006	0	1	1	1	0	0.019	0.012	0	1
Z1647	0	0.006	0	1	0	0	1	0.007	0	1	0	0.074	1
Z1648	0	0	0	1	0	0.123	1	0	0.001	0.052	1	0.123	1
Z1649	0	0	0	1	1	0	1	0	0	0	0.014	0.055	0.007
Z1650	1	0.72	0.011	1	1	1	1	1	1	1	0.002	1	1
Z1651	0.062	0.28	0.106	1	0.423	0.237	1	0.004	0.293	0.055	1	0.604	1
Z1652	0.035	0.001	0.071	1	0.071	0.007	1	0.066	0.031	0.036	1	0.167	0.088
Z1653	0.236	0.002	0.152	0.034	1	0.243	1	1	0.099	0.006	1	1	1
Z1654	0	0	0	0.04	0.017	0	0.02	0.03	0	0.008	0.079	0	1
Z1655	0.216	1	1	1	1	1	1	1	1	1	1	1	1
Z1656	1	0.508	1	1	1	1	0	1	1	1	1	0.139	1
Z1657	1	1	1	1	1	1	1	1	1	1	1	0.01	1
Z1658	1	1	1	1	1	0.109	1	1	1	1	1	1	1
Z1660	0	0.142	0	0	0	0	1	0	0	0	0	0.239	0.033
Z1661	0	0.379	0	0.012	0	0	1	1	1	1	0	1	1
Z1662	0.136	1	0.004	1	0.086	0.14	1	0.014	0.002	0.059	0.001	1	1
Z1663	0.07	1	1	1	1	0.003	1	0.007	1	1	1	1	1
Z1664	0	0	0	0.001	0	0	0.016	0	1	0	0	0	1
Z1666	0	0	0	0	0	0	0.019	0	0	0	0	0.037	1
Z1667	0	0	0	0	0	0	0	0	0	0	0	0	0
Z1668	0	0	0	0	0	0	0	0	0	0	0	0	0
Z1669	0	0	0	0	0	0	0.01	0	0	0	0	0	0.02
Z1670	0	0	0	0	0	0	1	0.024	0	0	0	0	0
Z1671	0	0	0	1	0	0	1	1	0	1	0	0	1
Z1672	0	0	0	0	0	0	1	0	0	0.047	0	0	1
Z1673	0	0	0	0	0	0	1	0.019	0	0.003	0	0	0.025
Z1675	0	0	0	1	0	0	0	0	0	0	0	0	0.017
Z1676	0	0	0	0	0	0	0	0	0	0	0	0	1
Z1677	0	0	0	0	0	0.005	1	1	1	0.001	0	0	1
Z1678	0	0	0	0	0	0	1	0	0	0	0	0	0
Z1679	0	0	0	0	0	0	0.01	0	0	0	0	0	0
Z1680	0	0	0	0	0	0	0	0	0	0	0	0	0
Z1681	0	0	0	0.043	0	0.001	1	0	0.125	0	0	0	1
Z1683	0	0	0	0	0	0	0	0	0	0	0	0	0
Z1684	0	0	0	0	0	0	0	0	0	0	0	0	0
Z1685	0	0.283	0	1	0	1	1	0.007	0.026	1	0	1	0
Z1686	0	0	0	0	0	0	0	0	0	0	0	0	1
Z1687	0	0	0	0	0	0	1	0	0	0	0	0	1
Z1688	1	0.789	0.177	1	0.177	1	1	1	1	1	1	1	1
Z1690	0.239	0	0	1	0	0	1	0	0.005	0	0.002	0	1
Z1691	0	0	0	0	0	0	0	0	0	0	0	0	0.04
Z1692	0	0	0	0	0	0	0	0	0	0	0	0	0
Z1693	0	0	0	0	0	0	1	0	0	0.002	0	0	0.022
Z1695	1	0	0.025	1	0.025	0.042	1	1	0.016	1	1	1	1
Z1696	0	0	0	0	0	0	0.021	0	0	0	0	0	0
Z1697	0	0	0	0	0	0	0	0	0	0	0	0	0
Z1698	0	0	0	0	0	0	0	0.007	0	0	0	0	1
Z1699	0	0	0	0	0	0.004	1	0	0	0	0	0	1
Z1700	0	0	0	0	0	0	0	0	0	0	0	0	0
Z1701	0	0	0	0	0	0	0	0	0	0	0	0	0
Z1702	0	0	0	0	0	0	1	0.034	0	0	0	0	0.001
Z1703	0	0	0	0	0	0	1	0	0	0	0	0	0
Z1704	0	0	0	0	0	0	0	0	0	0	0	0	0
Z1705	0	0	0	0	0	0	1	0	0	0	0	0	0.001
Z1707	0	0	0	0	0	0	1	0	0	0	0	0	0.002
Z1708	0	0	0	0	0	0	0	0	0	0	0	0	0
Z1709	0	0	0	0	0	0	0.006	0	0.033	0	0	0	0
Z1710	0	0	0	0	0	0	0	0	0.003	0	0	0	0
Z1711	0	0	0	0	0	0	0	0	0.047	0	0	0	1
Z1712	0	0	0	0	0	0	0	0	0.046	0	0	0	1
Z1713	0	0	0	0	0	0	0	0	0	0	0	0	1
Z1714	0	0	0	0	0	0	0	0	0	0	0	0	0.045
Z1715	0	0	0	0	0	0	0.014	0	0.083	0	0	0	1
Z1716	0	0	0	0	0	0	0	0	1	0.004	0	0	1
Z1717	0	0	0	0	0	0	1	0	0.003	0	0	0	1
Z1718	0	0	0	0	0	0	0	0	0	0	0	0	0.001
Z1719	0	0	0	0	0	0	0	0	0.005	0	0	0	1
Z1720	0	0	0	0	0	0	0	0	0	0	0	0	0.002
Z1721	0	0	0	0	0	0	0	0	0	0	0	0	0.036
Z1722	0	0	0	0	0	0	0	0	0	0	0	0	0
Z1724	1	0.421	0.066	1	1	1	1	0.011	1	1	1	1	0.014
Z1725	0	0	0	0	0	0	0	0	0	0	0	0	0.036
Z1726	0	0	0	0.022	0	0	0.011	0	0	0	0	0	1
Z1727	0	0	0	0	0	0	0	0	0	0	0	0	0
Z1728	0	0	0	0	0	0	0	0	0	0	0	0	0
Z1729	0	0	0	0	0	0	0	0	0	0	0	0	0
Z1730	0	0	0	0	0	0	0	0	0	0	0	0	0
Z1731	0	0	0	0	0	0	0	0	0	0	0	0	0.001
Z1732	0	0	0	0	0	0	0	0	0	0	0	0	0
Z1733	0	0	0	0	0	0	0	0	0	0	0	0	0
Z1734	0	0	0	0	0	0	0	0	0	0	0	0	0
Z1735	0	0	0	0.031	0	0	0	0	0	0	0	0.026	1
Z1736	0	0	0	0	0	0	0	0	0	0	0	0	1
Z1737	0	0	0	0	0	0	0	0	0	0	0	0	0
Z1738	0	0	0	0	0	0	0	0	0	0	0	0	0
Z1739	0	0	0	0	0	0	0	0	0	0	0	0	0
Z1740	0	0	0	0	0	0	0	0	0	0	0	0	0
Z1741	0	0.017	0	0.003	0	0	1	0	0	0	0	0.031	0.081
Z1742	0	0	0	0	0	0	0	0	0	0	0	0	0
Z1743	0	0	0	0	0	0	0	0	0	0	0	0	0
Z1744	0	0	0	0	0	0	0.012	0	0	0	0	0	0.024
Z1745	0	0	0	0	0	0	1	0	0	0	0	0	0
Z1746	0	0	0	0	0	0	0	0	0	0	0	0	0
Z1747	0	0	0	0	0	0	0	0	0	0	0	0	0
Z1748	0	0	0	0	0	0	0	0	0	0	0	0	0
Z1749	0	0	0	0	0	0	0	0	0	0	0	0	0
Z1750	0	0	0	0	0	0	0	0	0	0	0	0	0
Z1751	1	0.007	0.046	1	1	0.003	0	0	0	0	0	0	0
Z1752	0	0	0	0.036	0	0.003	0	0	0	0.113	0.003	0.256	0
Z1754	0	0	0	0	0	0	0	0	0	0	0	0	0
Z1756	0.273	0.464	1	1	0	1	1	1	0.116	0.125	1	0.044	1
Z1757	0	0	0	0	0	0	1	0	0	0	0	0	0
Z1758	0	0	0	0	0	0	1	0	0	0	0	0	0
Z1759	0	0	0	0	0	0	0	0	0	0	0	0	0
Z1760	0	0	0	0	0	0	0	0	0	0	0	0	1
Z1761	0	0	0	0	0	0	0	0	0	0	0	0	1
Z1762	0	0	0	0	0	0	0	0	0	0	0	0	0.039
Z1763	0	0	0	0	0	0	0	0	0	0	0	0	1
Z1764	1	1	1	1	1	1	1	1	1	1	1	1	1
Z1765	1	1	1	1	1	1	1	1	1	1	1	1	1
Z1766	0	0.395	0	0	0	0	1	1	1	0.001	1	1	1
Z1768	1	1	1	1	1	1	1	1	1	1	1	1	1
Z1769	1	1	1	1	1	0.068	1	1	1	1	1	1	1
Z1770	1	1	1	1	1	1	1	1	1	1	1	1	1
Z1771	1	1	1	1	1	1	1	1	1	1	1	1	1
Z1772	0.119	0	1	1	0	1	1	1	1	1	1	1	1
Z1773	1	0.194	1	1	1	1	1	1	1	1	1	0.273	1
Z1774	1	0.252	1	1	1	1	1	1	1	1	1	0.184	1
Z1775	1	1	1	1	1	1	1	1	1	0.085	1	1	1
Z1776	1	1	1	1	1	1	1	1	1	1	1	1	1
Z1777	1	1	1	1	1	1	1	1	1	1	1	1	1
Z1778	1	0.012	0.002	1	1	1	1	1	1	1	1	0	1
Z1779	1	1	1	1	1	1	1	1	1	1	1	1	1
Z1780	1	1	1	1	1	1	1	1	1	1	1	1	1
Z1781	0	0	0.005	1	0.005	0	1	1	0.065	0.071	0.044	0.014	1
Z1782	0	0	0	1	0	0	1	0	0	0	0	0	0
Z1783	0	0	0	0	0	0	0	0	0	0	0	0	0
Z1784	0.268	0.784	1	0.039	1	1	1	1	1	1	1	0.275	1
Z1785	0	0	1	1	1	1	1	1	1	1	1	1	1
Z1786	0	0.018	0	0.014	0	0	1	0	1	0.045	1	0.108	1
Z1787	0	0	0	0	0	0	0	0	0	0	0	1	0
Z1788	0	0.295	0	1	0	0	0	0	0	0.029	0.018	0.071	1
Z1789	0	0	0	0	0	0	1	0	0	0	0	0	0
Z1793	0	0	0	1	0	0	0	1	0	0	0	0	0.069
Z1794	0.089	0	0.002	0.012	0.056	0.092	1	1	1	1	0.024	0.092	1
Z1795	0.005	0	1	1	1	0.1	1	1	1	0.042	1	0.005	1
Z1796	0.011	0	0	0.02	0	0.012	1	1	1	0.064	0	0.001	1
Z1797	1	1	1	1	1	1	1	1	1	1	1	1	1
Z1798	0	0	1	0.018	0.004	0.01	1	1	0.053	1	1	0	1
Z1799	1	1	1	1	1	1	1	1	1	1	1	1	1
Z1800	1	1	1	1	1	1	1	1	1	1	1	1	1
Z1802	0.154	0.01	1	1	1	1	1	0.016	1	0.068	1	1	1
Z1803	0.39	0.037	1	1	1	1	1	0.047	1	1	1	0	1
Z1804	0.438	0	0.297	1	0.049	0.448	1	1	1	1	1	0	1
Z1805	1	0.276	1	1	1	0.066	1	1	1	1	0.017	0	1
Z1806	1	0	0.001	1	0.375	0.547	1	1	0.257	0.275	0.18	0	1
Z1807	1	0	1	1	1	1	1	1	1	1	1	0.005	1
Z1808	1	1	1	1	1	1	1	1	1	1	1	1	1
Z1809	1	1	1	1	1	1	1	1	1	1	1	1	1
Z1810	1	1	1	1	1	1	1	1	1	1	1	1	1
Z1811	1	0	0.133	1	1	0	1	0.022	0.086	0.093	1	0.002	1
Z1812	0	0	0.003	0.016	0	0.008	1	1	0.001	1	0	0.008	1
Z1813	0.08	0.337	1	1	1	1	1	1	0.032	1	1	0.083	1
Z1814	1	0.253	1	1	1	1	1	1	1	1	1	0.307	1
Z1815	1	0	1	1	1	1	1	1	1	1	1	0	1
Z1816	1	1	1	1	1	1	1	1	1	1	1	1	1
Z1817	1	1	1	1	1	1	1	1	1	1	1	1	1
Z1818	1	1	1	1	1	1	1	1	1	1	1	1	1
Z1819	0.197	0	0	1	1	0.203	1	1	1	1	0.055	0.022	1
Z1820	0.054	0.003	0.001	1	1	0.055	1	1	1	1	0.014	0.055	1
Z1821	1	1	1	1	1	1	1	1	1	1	1	1	1
Z1822	1	1	1	1	1	1	1	1	1	1	1	1	1
Z1823	1	1	1	1	1	1	1	1	1	1	1	1	1
Z1824	1	1	1	1	1	1	1	1	1	1	1	1	1
Z1825	1	1	1	1	1	1	1	1	1	1	1	1	1
Z1826	1	1	1	1	1	1	1	1	1	1	1	1	1
Z1827	1	0.403	1	1	1	1	1	1	1	1	1	1	1
Z1829	1	1	1	1	1	1	1	1	1	1	1	1	1
Z1830	0	0	0	0	0	0	0	0	0	0	0	0	0.001
Z1831	0	0	0	0.043	0	0	0	0	0	0	0.004	0	0
Z1832	0	0	0	0	0	0	1	0	0	0	0	0	0
Z1833	0	0	0	0	0	0	0	0	0	0	0	0	0
Z1835	0	0	0	1	0	0	0	0	0	0	0	0.001	0
Z1836	0.002	0	0	1	0	0	0	0	0.027	0	1	0.069	1
Z1838	1	0.221	1	1	1	1	1	1	1	1	0.013	1	1
Z1839	0	0	0	1	0	0	1	0	0	0	0	0	0
Z1840	1	1	1	1	1	0.055	0.004	1	1	0.023	1	1	1
Z1841	0	0.056	0.001	1	1	0.077	0.005	0	1	1	1	1	0.01
Z1842	0.035	0.759	1	1	0.001	1	1	1	0.106	1	1	1	1
Z1843	0.005	1	1	1	1	0.3	1	1	1	0.135	1	1	1
Z1844	0.003	0.053	0	1	0.045	0	1	0.007	1	1	0.019	1	1
Z1845	1	1	0	1	1	0.007	1	1	1	0.05	0.031	0.118	1
Z1846	0	0	0	0	0	0	0	0	0	0	0	0	0
Z1847	0	0.091	0.19	1	0.001	0	1	0.001	0	0.134	1	1	0.043
Z1848	0.157	0.053	0.005	1	0.099	1	1	1	1	0.069	0.043	0.161	1
Z1849	1	0.829	0.021	1	0.002	1	1	1	0.13	0.001	0.089	1	1
Z1850	1	1	1	0.011	1	1	1	1	1	1	1	1	1
Z1851	1	0.01	1	1	1	1	1	0	1	0.036	1	1	1
Z1852	0.109	0.434	1	1	1	0.113	1	1	1	0.047	1	0.113	1
Z1853	0.101	0.096	0.063	1	0.002	1	1	1	1	0.001	0.027	1	1
Z1854	0	0	0	0.057	0	0	1	0	0	0	0	0.081	1
Z1855	0	0.009	0	1	0	1	1	0	0.032	0	1	0.083	1
Z1856	0.096	0.39	1	1	1	0.099	1	1	0.038	1	0.026	1	0.013
Z1857	0	0.008	0	0.011	0	0	1	0	0	0	0	0	0
Z1858	0	0	0	0	0	0	0	0	0	0	0	0	0
Z1859	0	0	0	0	0	0	0	0	0	0	0	0	0
Z1860	0	0	0.002	0	0	0	0	0	0	0	0	0	1
Z1861	0	0	0	0.024	0	0	0	0	0	0	0	0.001	0
Z1862	0	0	0	0	0	0	0	0	0	0	0	0	0.001
Z1863	0	0	0	0.018	0	0	1	0	0	0	0.001	0.132	0
Z1864	0	0	0	1	0	0	0	0	0	0	0	0	0
Z1865	0	0	0	0	0	0	0	0	0	0	0	0	0
Z1866	0.288	0.027	0.188	1	1	1	1	1	1	1	1	1	1
Z1867	1	1	1	1	1	1	1	1	1	1	1	1	1
Z1868	1	0.295	0.127	0.028	1	0.022	0	1	1	1	1	1	0
Z1869	1	0.003	1	1	1	1	0.013	1	1	1	1	0.018	1
Z1870	0	0	0	0	0	0	1	0	0	0	0	0	0.013
Z1871	0	0	0	0.002	0.032	0	1	0	1	0.016	0.006	0.374	0.057
Z1872	0.127	1	1	1	1	0.131	1	1	0.051	1	1	1	1
Z1873	1	1	1	1	1	1	1	1	1	0.044	1	1	1
Z1874	0.001	0.081	0	0.026	0.118	0	1	1	0.076	0.082	0	1	0.026
Z1875	1	1	1	1	1	1	1	1	0.035	1	1	1	1
Z1876	1	1	1	1	1	0.136	1	1	1	1	1	0.136	1
Z1877	0.09	1	1	1	0.056	1	1	1	0.036	1	1	1	1
Z1878	0	0.349	0	0	0	0	0	0	0	0.001	0.022	0.086	1
Z1879	0.126	0.483	0.079	1	1	0.13	1	1	0.051	0	1	1	0.017
Z1880	0	1	0.037	0.008	0	0	1	0	0	0	0.016	0.062	0
Z1881	0	0.003	0.035	1	1	0.058	1	1	0	0	1	1	1
Z1882	0	0.001	1	1	0	0.154	1	1	0.061	0	1	0.154	1
Z1883	0	0	0	1	0.006	0.446	1	1	0.002	0	0.137	0.003	1
Z1884	0.045	0.022	1	1	1	0.047	1	1	1	1	1	0.047	1
Z1885	0	0	0	0	0.035	0	1	0.045	0	0	0	0	1
Z1886	0	0	0.214	1	0	0	0.025	0.037	0	0.152	0	0.333	1
Z1887	0.005	0.015	0.061	1	1	0	1	1	1	1	0.026	1	1
Z1888	0	0.004	0	1	0.015	0	1	0	0.111	0.008	0.076	1	1
Z1889	0.122	0.001	1	1	1	0.008	1	1	0.001	0.053	1	0.008	1
Z1890	1	0.095	1	1	1	1	1	1	1	1	0.027	0.103	1
Z1891	1	0.051	1	1	0.044	0.073	1	1	1	1	1	0.073	1
Z1893	0.111	0.439	0.07	1	1	1	1	1	1	1	1	0.114	1
Z1894	0.205	1	0.131	1	0.131	0.211	0.015	1	0.085	0.004	1	1	1
Z1895	1	0.46	0	1	0.074	0.122	1	1	1	0.001	1	1	1
Z1896	1	1	0.076	1	0	1	1	1	1	1	1	0.125	1
Z1898	0.328	0.581	0.216	1	1	0.337	1	1	1	1	0.005	1	0.05
Z1901	1	1	1	1	1	1	1	1	1	1	1	1	1
Z1902	1	1	1	1	0.002	1	1	1	1	1	1	1	1
Z1903	1	1	1	1	1	1	1	1	1	1	1	1	1
Z1905	1	0	1	1	1	1	1	1	1	1	1	0.079	1
Z1906	1	0	1	1	1	1	1	1	1	1	1	1	1
Z1908	1	0	1	1	1	1	1	1	1	1	1	0	1
Z1910	0	0.05	1	1	0.043	0	1	1	1	0.03	1	1	1
Z1912	1	0.009	1	1	1	1	1	1	1	1	1	1	1
Z1913	0.065	0	0.019	1	0.019	0.244	1	1	1	1	0.21	0	1
Z1914	1	0	0.003	1	1	1	1	1	0.049	1	0.033	1	1
Z1915	1	0	1	1	1	0.301	1	1	1	0.01	1	0	1
Z1916	0.503	0	1	1	1	0.514	1	0.065	0	1	0.014	0	1
Z1917	0.001	0	0.104	0.023	1	0	1	1	0.067	0.003	1	0	1
Z1918	0	0.004	0	1	0.1	0.002	1	0.081	0.045	0.305	0.201	0.062	0.106
Z1919	1	1	1	1	1	1	1	1	1	1	1	1	1
Z1920	0	0	0	0	0.101	0	1	1	0.065	0	0.044	0.001	0
Z1921	0	0	0	0	0	0	0.017	0	0	0	0	0	0.034
Z1922	0	0.007	0	1	0	0	1	0	0.057	0	0	0.001	0.019
Z1923	0	0	0	1	0	0	1	0	1	0.061	0	0.011	1
Z1924	0	0.234	0	0	0	0	1	0	0	0	0	0	0
Z1925	0	0	0	0	0	0	0	0	0	0	0	0	0
Z1926	0.003	0.304	0.044	1	1	1	1	1	1	1	1	1	0.01
Z1927	0.128	0.001	1	1	1	1	1	1	0.051	1	1	0.131	1
Z1928	1	1	1	1	1	0.028	1	1	1	1	1	1	1
Z1929	0.367	0	0.003	1	1	1	1	1	0.162	0.016	1	0	1
Z1930	0	0	0	0	0	0	0	0	0	0	0	0	0
Z1931	0	0	0	0	0	0	0	0	0	0	0	0	0
Z1932	0	0	0	0	0	0	0.006	0	0	0	0	0	0
Z1933	0	0	0	1	0	0.005	1	0.009	0	0.001	0	0	1
Z1934	0	0	0.006	1	0.111	0	1	1	0	0	0.001	0	1
Z1935	0	0	0	1	0	0	1	0	0.024	0.026	0	0	1
Z1936	0	0	0	0	0	0	0	0	0	0	0	0	0
Z1937	0	0	0	0	0	0	0	0	0	0	0	0	0
Z1938	0	0	0	0	0	0	0	0	0	0	0	0	0
Z1939	0	0	0	0	0	0	0	0	0	0	0	0	0
Z1940	1	0	0	1	0.071	1	1	1	0	0	1	0	0
Z1941	0	0	0	0	0	0	0	0	0	0	0	0	0
Z1942	0	0	0	0	0	0	0	0	0	0	0	0	0
Z1943	0	0	0	0	0	0	0	0	0	0	0	0	0
Z1944	0	0.047	0	1	0.001	0	1	0.026	0.005	0	0.002	1	0.035
Z1946	0	0.024	0	0	0	0	0	0.012	0	0	0	0.121	0
Z1947	0	0	0	1	0	0	0	0.036	0	0	0	0	1
Z1948	0	0	0	0	0	0	0	0	0	0	0	0	0
Z1949	0	0	0	0	0	0	0	0	0	0	0	0	0
Z1950	0	0	0	0	0	0	0	0	0	0	0	0	0
Z1951	0	0	0	0	0	0	0	0	0	0	0	0	0
Z1952	0	0	0	0	0	0	0	0	0	0	0	0	0
Z1953	0	0	0	0	0	0	1	0	0	0	0	0	1
Z1954	0	0	0	0	0	0	0	0	0	0	0	0	0
Z1955	0	0	0	0.034	0	0	0	0	0	0	0	0	0
Z1956	0	0	0	0	0	0	0.014	0	0	0	0	0	0.027
Z1957	0	0	0	0	0	0	1	0	0	0	0	0.031	0.034
Z1958	0	0	0	0	0	0	1	0	0	0	0	0.095	0.012
Z1959	0	0	0	0	0	0	0	0	0	0	0	0	1
Z1960	0	0	0	0	0	0	1	0	0.029	0.031	0	0	0.01
Z1961	0	0	0	0	0	0	1	0.002	0	0	0	0	0.003
Z1962	1	1	0.144	1	1	1	1	1	0	1	1	1	1
Z1963	1	0.07	1	1	1	1	1	1	0	1	1	0.017	1
Z1964	0.202	1	0.129	1	0.129	1	1	1	0.004	1	0.057	1	1
Z1965	0.035	0.418	1	1	1	0.037	1	1	0	0.007	1	1	1
Z1966	0.038	0.775	0.015	1	1	0	1	1	0	1	1	1	0.038
Z1967	1	1	1	1	1	1	1	1	1	1	1	1	1
Z1968	0.001	0	0	1	0	0	1	0.041	0.154	0	0	0	0.054
Z1969	0	0	0	0	0	0	0.027	0	0	0	0	0	0.053
Z1970	0	0	0	0.024	0	0	1	0	0	0	0	0	1
Z1971	0	0	0	0	0	0	1	0	0	0	0	0	1
Z1972	0	0.095	0.259	1	0	1	0	0.046	1	0	0.007	0.092	1
Z1974	0	0	0	0	0	0	0	0	0	0	0	0	0
Z1975	0	0	0	0	0	0	0	0	0	0	0	0	1
Z1976	0	0	0	0	0	0	0.005	0	0	0	0	0	0
Z1977	0	0	0.004	0.002	0	0.092	0	0	0	0	0	0	1
Z1978	0	0	0	0	0	0	0	0	0	0	0	0	0
Z1979	0	0	0	0	0	0	0	0	0	0	0	0	0
Z1980	0	0	0	0	0	0	0	0	0	0	0	0	0
Z1981	0	0	0	0	0	0	0	0	0	0	0	0	0
Z1982	0	0	0	0	0	0	0	0	0	0	0	0	0
Z1983	0	0	0	0.001	0	0	0	0	0	0	0	0	0
Z1984	0	0	0	0	0	0	1	0	0	0	0	0	1
Z1985	0	0	0	0	0	0	0	0	0	0	0	0	0
Z1986	0	0	0	0	0	0	0	0	0	0	0	0	0
Z1987	0	0	0	1	1	0	1	1	0.015	1	0	0	1
Z1989	1	0.001	0	1	1	0	1	0.004	1	0	0.01	0.041	1
Z1991	0	0	0	0.001	0	0	0	0	0	0	0	0	0
Z1992	0	0	0	0	0	0	1	0	0	0	0	0	0
Z1993	0	0	0	0	0	0	1	0	0	0	0	0	0
Z1994	0	0	0	0	0	0	0.007	0	0	0	0	0	0
Z1995	0.001	0.001	0.002	0.047	0	0.007	1	0.035	0.009	0.011	0	0.007	0.047
Z1996	0	0	0	0	0	0	0	0	0	0	0	0	1
Z1998	0	0	0	0	0	0	0	0	0	0	0	0	0.002
Z2000	0	0	0.027	1	0.027	0	1	0	0.012	0	0	0	0.001
Z2001	0	0	0	0.009	0.001	0	1	0	0	0	0	0	0
Z2002	0	0	0	0	0	0	1	0	0	0	0	0	0
Z2003	0	0	0	1	1	0	0	0	0	0	0	0	0
Z2004	0	0	0	0	0	0	1	0	0	0	0	0	0.026
Z2005	1	1	0.005	1	0.099	0.014	1	1	0	0.069	1	1	1
Z2008	0	0	0	0	0	0	0	0	0	0	0	0	0
Z2009	0	0	0	0	0	0	0	0	0	0	0	0	0
Z2010	0	0	0	0	0	0	0.018	0	0	0	0	0	0.036
Z2011	0	0	0	0	0	0	1	0	0	0	0	0	0
Z2012	0	0	0	0	0	0	0	0	0	0	0	0	0
Z2013	0	0	0	0	0	0	0	0	0	0	0	0	0
Z2015	0	0	0	0	0	0	0	0	0	0	0.001	0	1
Z2016	0	0	0	0	0	0	0	0	0	0	0	0	0
Z2017	0	0	0	1	0	0	0	0	0	0	0	0	0.025
Z2019	0	0	0	0	0	0	0	0	0	0	0	0	0
Z2020	0	0	0	0	0	0	0	0	0	0	0	0	1
Z2021	0	0	0	0	0	0	0.017	0	0	0	0	0	0.034
Z2022	0	0	0	0	0	0	1	0	0	0	0	0	1
Z2023	0	0	0	0	0	0	1	0	0	0	0	0	0.001
Z2024	0	0	0	0	0	0	0	0	0	0	0	0	0
Z2026	0	0	0	0	0	0	0	0	0	0	0	0	0.002
Z2028	0	0	0	0	0	0	0.024	0	0	0	0	0	0.001
Z2029	0	0	0	0	0	0	0	0	0	0	0	0	0.011
Z2030	0	0	0	0	0	0	0	0	0	0	0	0	0
Z2031	0	0	0	0	0	0	0	0	0	0	0	0	0.015
Z2032	0	0	0	0	0	0	0	0	0	0	0	0	0
Z2033	0	0	0	0	0	0	0	0	0	0	0	0	0
Z2034	0	0	0	0	0	0	1	0	0	0	0	0	0
Z2036	0	0	0	1	0	0	1	0.001	0	0	0	0	0
Z2037	0	0	0	0	0	0	1	0.002	0	0	0	0.176	1
Z2038	0	1	0.036	0.008	0.036	0	1	0.006	1	1	1	1	1
Z2039	0	0.01	0.052	0	0	0	0	0	0	0.036	0	0.004	0.011
Z2040	0	0.046	0.001	0.009	1	0.002	0.004	0	0.027	0.029	1	1	1
Z2041	0	0	0	1	1	0	0	1	1	0.001	1	1	1
Z2042	0	0	0	1	1	0	0	0	0	0.027	0	0.065	1
Z2043	0	0	0	0	0	0	0	0	0	0	0	0.088	0
Z2045	0	0	0	0	0	0	0.008	0	0	0	0	0	0
Z2046	0.066	0.283	0.001	1	1	1	1	1	1	0	1	0	1
Z2047	0.001	1	0	0.021	0.005	0	1	0.016	1	0	1	0.001	1
Z2048	0	0.005	0	0.039	0	0	1	0	0.007	0	1	0.273	1
Z2049	0.18	0.621	0.114	1	1	1	1	1	1	1	1	0.185	1
Z2051	0.159	0	0	1	0.005	0	1	0	0.065	0.003	1	0	0.022
Z2052	1	1	1	1	1	1	1	1	1	1	1	1	1
Z2053	0	0	0	0	0	0	1	0	0	0	0	0	0.029
Z2054	0	0	0	0	0	0	0	0	0	0	0	0	0
Z2055	1	0.055	1	1	0	0	1	1	1	0.032	0	0.076	1
Z2056	1	0.42	1	1	0	1	1	1	1	1	1	1	1
Z2057	0	0.098	1	1	1	1	1	1	0.041	1	0.027	1	1
Z2058	0	0	0	0	0	0	1	0	0	0	0.041	0.153	1
Z2059	0	0.001	0	0	0	0	0.006	0	0	0	0	0	1
Z2060	0	0	0	0.04	0	0	1	0	0	0	0	0	1
Z2063	0.099	0.4	1	1	0.062	1	1	1	1	1	0.027	0.102	1
Z2065	0	0	0	1	1	0.035	1	0	0.104	0	1	0	1
Z2066	0	0	0.147	0.033	0.011	0.03	1	0.025	0.096	0.103	0.065	0	0.033
Z2068	0	0	1	1	0.001	0.056	1	1	0.022	0.023	1	0.056	0.007
Z2069	0.002	0	0.001	1	0.037	0.062	1	1	1	1	1	0	1
Z2070	0.098	0	0.061	1	0.061	0	1	1	0.039	1	0.026	0	1
Z2071	1	0	1	1	1	1	1	1	1	0	0	0	1
Z2072	1	0.002	1	1	1	1	1	1	1	1	1	0.005	1
Z2073	0	0	0	0	0	0	0	0	0	0	0	0.001	0
Z2074	0	0	0	0	0	0	0.006	0	0	0	0	0.095	0
Z2075	0	0	0	1	0	0	1	0	0	0.06	0	0.001	0
Z2076	0	0.021	0	1	1	0.001	1	0.004	1	0.019	0.012	1	1
Z2077	0	0	0	0	0	0	0	0	0	0	0	0.001	0
Z2078	0	0	0	1	0	0	1	0.012	0	0.001	0	0	1
Z2079	1	1	0.072	0.016	1	0.007	0.008	0	0.046	1	0.031	1	1
Z2080	0.019	0.268	0	1	0.119	0.02	0.013	0	0.003	0	0.052	1	1
Z2081	0	1	0	1	0.061	0	1	0	0.039	0.042	1	1	1
Z2082	0	0	0	1	0	0	1	0	0.097	0.104	0.065	0.031	1
Z2083	0	1	0	0	0	0	0	0	0	0	0	1	0.013
Z2084	1	0.15	0.082	1	0.082	1	1	1	0.052	1	1	1	0.018
Z2085	0.001	0	0	0	0.002	0.001	1	1	0.009	0.144	1	1	0.047
Z2086	0	0	0.052	0	0	0	0	0	0.001	1	0	0	0.011
Z2087	0	1	1	0	1	0	0	0	0.008	0	0.005	1	1
Z2088	0	0	0.007	1	0	0.181	0.012	0	0.072	1	1	1	1
Z2089	1	0.046	1	1	1	0	1	1	0.027	1	1	1	1
Z2090	0	0	0	0	0	0	0	0	0	0	0	0	0
Z2091	1	0.31	0.045	1	0.045	1	1	1	1	1	1	0.075	1
Z2092	0.007	0.129	0.075	1	0.075	1	1	1	1	1	1	0.008	1
Z2093	1	0.449	0.001	1	1	0.004	1	1	1	1	1	1	0.039
Z2094	1	0.62	0.114	1	1	0.018	1	1	1	1	1	0.184	1
Z2095	1	0.055	0.046	1	1	1	1	1	1	1	1	1	1
Z2096	1	1	1	1	1	1	1	0.014	1	1	1	1	1
Z2097	0	0	0	0	0	0	0	0	1	1	0.024	1	0.012
Z2098	0	0	0	0.021	0	0	1	0	0	0	0	0	1
Z2099	0	0	0	0	0	0	0	0	0	0	0	0	0
Z2100	1	0.199	0.174	0.039	0.001	0.004	0.02	0.03	0.114	0.008	0.003	0.275	0.039
Z2101	0.087	0	0.054	1	0.001	1	1	1	1	1	0.023	0.09	1
Z2102	0	0	0	1	0	0	1	1	0.063	0.002	1	0	1
Z2103	0	0.066	0	0.011	0	0	1	0.008	0.001	0.001	0	0.004	1
Z2104	0	0	0	0.027	0	0	0	0	0	0	0	0	0
Z2105	0.066	0	1	1	0.041	1	1	1	0.026	1	1	0	1
Z2106	0.088	0	1	1	0.055	1	0.006	1	0.035	1	0.023	0	1
Z2107	0	0	0	1	0	0	0	0	0	1	0	0	1
Z2108	0.003	0	1	0.036	1	1	1	1	1	1	1	0	1
Z2109	0	0	0	1	0.012	0	1	0.026	0.005	0.006	1	0	1
Z2110	0	0	0	0.012	0	0	1	0	0.037	0.04	0	0	1
Z2111	0	0	0	1	0	0	1	0.018	0	0.003	0.048	0	1
Z2112	0	1	1	1	0.135	0.026	0	0.023	0.088	0.005	0.059	1	1
Z2113	1	0.522	0.088	1	1	0.144	1	1	1	1	1	0.144	1
Z2114	0.01	0.522	1	1	0.088	1	1	1	0.057	1	1	1	1
Z2115	0.012	1	1	1	1	1	1	0.016	1	0.068	1	0.001	1
Z2116	0.075	0.181	0.003	1	0.032	0.079	1	1	0.013	1	0.109	0	1
Z2117	1	0.034	0	1	0	0	1	0.014	0.053	0.002	0.036	0.01	0.018
Z2118	0	0.494	1	1	0	0.134	1	1	0.052	0.057	1	1	1
Z2119	1	1	1	1	0.027	1	1	1	1	1	1	1	0.006
Z2120	0	0	0	1	0	0	0.01	1	0.002	0.002	0	0	1
Z2121	0	0.001	0.002	1	0	0	1	0	0.036	0	0.024	1	0
Z2122	0.06	0	0.001	1	0	0.062	1	0.006	0.024	0	1	1	1
Z2123	1	1	1	1	1	1	1	1	1	1	1	1	1
Z2124	1	0	1	1	0	0.003	1	0.008	1	0.034	0	0	1
Z2127	1	0	1	1	1	1	0.011	1	1	1	1	1	1
Z2130	0.078	0	1	1	1	1	1	1	0.162	0.175	1	0	1
Z2131	0	0	0.006	0.003	0	0	1	0.002	0.202	0	1	0	0.073
Z2132	1	0.018	1	1	1	1	1	1	1	1	1	0.001	1
Z2133	0.377	0.001	1	1	1	0.387	1	1	1	1	1	0.002	1
Z2134	1	0	1	1	1	1	1	1	1	1	1	0	1
Z2135	0.098	0	1	1	1	1	1	1	1	1	1	0.101	1
Z2136	0.076	0.007	1	1	1	0.079	1	1	1	0.033	1	1	1
Z2137	0.171	0	0.006	1	1	1	1	1	0.07	1	1	0.001	1
Z2138	1	0	0.088	1	1	0.143	1	1	0.056	1	1	0.001	1
Z2139	1	0	1	1	1	1	1	1	1	1	0.031	0	1
Z2140	1	0	1	1	0.081	0.188	1	1	1	1	0.017	0	1
Z2141	0.005	0	1	1	0.058	1	1	1	1	1	1	0	1
Z2142	0	0	0	1	0	0.02	0.013	1	0.003	0	1	0	1
Z2143	0	0	0.148	1	1	0.237	1	0.025	1	0.006	0.065	0	1
Z2144	0	0	0	0	1	0	0	0	0	0	0	0	0.026
Z2145	0.004	0	0.004	0.125	0.027	0.656	1	1	0.33	0.352	0.03	0	1
Z2146	1	0.218	0.104	1	0.104	0.015	1	1	1	0.072	1	1	0.023
Z2147	1	0	0	1	1	0.063	1	1	0.141	0.152	1	0	1
Z2148	0.003	0	0	0.01	1	0	1	1	0.031	0.033	1	0	1
Z2149	0	0	0	0	0	0	0.011	0	0	0	0	0	1
Z2150	0	0	0	0	0	0	0	0	0	0.076	0.001	0	1
Z2151	0	0	0	1	0	0	1	0	0	1	1	0.017	0
Z2152	0.098	0.092	1	1	1	1	1	1	1	1	1	0.101	1
Z2153	0	0.846	0	1	0	0	0.024	0.036	0	0.012	0	0.008	0.048
Z2155	0	0	0	0.054	0	0	1	0.001	0	0.166	0	0.011	0.054
Z2156	0	0	0.001	1	1	0	0.004	1	0	0	0.016	0	1
Z2157	0	0	0	0	0	0	0	0	0	0	0	0	0
Z2158	0	0	0	0	0	0	0	0	0	0	0	0	0
Z2160	0	0	0	0	0	0	0	0	0	0	0	0	0
Z2161	0	0	0	1	1	0	1	1	0.058	1	0	0	1
Z2162	0	0	0	0.015	0	0	1	0	0	0	0	0	0.015
Z2163	0	0	0	0	0	0	0	0	0	0	0	0	0
Z2164	0	0	0	0	0	0	0	0	0	0	0	0	0.037
Z2165	0	0	0	0.015	0	0.114	0.008	0.011	1	1	0.03	0	0
Z2166	0	0	0	0	0	0	1	0	0	0.138	0	0	0.045
Z2168	0	0	0	0	0	0	1	0	0	0	0	0	0.03
Z2169	0	0	0	0	0	0	1	0.006	0	0	0	0	0
Z2170	0	0	0	0	0	0	0	0	0	0	0	0	0
Z2171	0	0	0	0	0	0	0.008	0	0	0	0	0	0
Z2172	0	0	0	0	0	0	0	0	0	0	0	0	1
Z2173	0	0.002	0	0.001	0	0	1	1	0	0	0	0	0.001
Z2175	0.077	0.001	0.001	1	1	1	1	1	1	0.033	0.02	1	1
Z2176	0.209	0.319	1	1	1	1	1	1	1	1	1	1	1
Z2177	0	0	0	0.001	0	0	1	0	0	0	0	0	0
Z2178	0	0	0	0	0	0	0	0	0	0	0	0.01	0
Z2179	0	0	0	0	0	0	0	0	0	0	0	0	1
Z2180	0	0	0.002	0.014	1	1	0	0	0.041	0	1	1	1
Z2181	0	0.214	0	1	0	0	1	1	0	0	0	0.049	1
Z2182	0	0	0	0.036	0	0	0.018	0	0	0	0	0	0.001
Z2184	0	0	0	0.001	0	0	1	0	0	0	0	0	0
Z2185	0	0	0	0.036	0	0	1	1	0	0	0	0	1
Z2186	0	0	0	0.029	0	0	1	0	0.004	0	0	0	1
Z2187	0	0	0	0	0	0	1	0	1	0	0	0	1
Z2188	0	0	0	0	0	0	1	0	0	0	0	0	1
Z2189	0	0	0	0	0	0	1	0	0.006	0	0	0	0.038
Z2190	0	0	0	0	0	0	1	0	0.108	0	0	0.004	1
Z2191	0	0	0	0.001	0	0	1	0	1	0	0	0.04	1
Z2192	0	0	0	0	0	0	1	0	0	0	0	0	1
Z2193	0	0	0	0	0	0	0	0	0	0	0	0	0
Z2194	0	0	0	0	0	0	0.03	0	0	0	0	0	0
Z2195	0.001	0.374	0	1	0	0	1	0.006	0.012	0.002	0.004	0	1
Z2196	0	0	0	0	0	0	1	0.001	0	0.014	0	0	1
Z2197	0.262	0.004	1	1	0	0	1	1	1	0.007	0.075	0.269	0.038
Z2199	1	1	1	1	1	0.061	1	1	1	1	1	1	0.008
Z2200	0	0	0	0	0	0	0	0	0.063	0	0	0	1
Z2201	0.193	0	0.123	1	1	0.198	1	0	0.08	1	0.054	0.198	1
Z2202	0	0.236	0.189	1	1	0.297	1	0.033	0.124	1	1	1	0.043
Z2203	0	0.345	0.013	0.097	0.002	0.002	1	0	0.038	1	0.018	0.557	0.005
Z2204	0.146	0	0.092	1	1	1	1	1	1	1	0.04	1	1
Z2205	0	0.52	1	1	0.088	1	1	0.014	1	1	1	1	0.019
Z2206	0.238	0.012	0.154	1	0.154	0.245	0	1	1	1	1	1	0.001
Z2207	0	0	0	0.084	0	0	1	0	0.231	1	1	0	1
Z2208	1	1	1	1	1	1	1	1	1	0.024	1	1	1
Z2209	0	0.671	0	1	0	0.208	1	1	1	1	0.057	1	1
Z2210	0	0	0	0	0	0	1	0	0	0	0	0	0
Z2211	0	0	0	0	0	0	1	0	0.126	0.01	0	0.051	0
Z2212	0	0.013	0.004	0	1	0	1	0	0	0.001	1	0.404	1
Z2213	0	0	0	0.087	0	0	1	0	0	0.256	0	0	1
Z2214	0	0	0	0	0	0	0.001	0	0	0	0.02	0	0
Z2215	0	0	0	0	0	0	1	0	0	0	0	0	0
Z2216	0	0	0	0	0	0	0	0	0	0	0	0	0
Z2217	0	0	0	0	0	0	0	0	0	0	0	0	0
Z2219	0	0	0	0	0	0	1	0	0	0	0	0	0
Z2220	0	0	0	0	0	0	1	0.001	0	0	0	0	0.047
Z2221	0	0	0.018	1	0	0.005	1	1	1	1	0	0	1
Z2221m	0	0	0	0	0	0	1	0.002	0	0	0	0	0.088
Z2222	0	0.002	0	0.022	0	0	1	0	0.065	1	0.044	0	1
Z2223	0	0	0	0	0	0	1	0	0.163	0.001	0	0	1
Z2224	0	0	0	0.037	0	0.037	1	1	0.107	0.115	0.072	0	0
Z2225	0	0	0.151	1	0	1	1	1	1	1	0.066	0	1
Z2226	0	0.001	0	0.037	0	0.004	1	1	0.006	1	0	1	1
Z2227	0	0.003	0	1	0	0.248	1	1	1	1	1	0.003	1
Z2228	0	0	0	0	0	0	0	0	0	0	0	0	0
Z2229	0	0.004	0	1	0	0	1	0	0	0	0	0	0.008
Z2230	0	0	0	0	0	0	0	0	0	0	0	0	0
Z2231	0	0	0	0	0	0	0.001	0	0	0	0	0	0
Z2232	0	0	0	0	0	0	1	0.029	0.006	0	0	0	1
Z2233	0	0	0	0	0	0	1	0.01	0	0	0	0	0
Z2234	0.017	0	0	1	0.007	0	1	0	0.003	1	0.049	0	1
[truncated: 3,380 more rows]
