# Supplementary material for: Comparison of strand-specific transcriptomes of enterohemorrhagic Escherichia coli O157:H7 EDL933 (EHEC) under eleven different environmental conditions including radish sprouts and cattle feces
Source: BMC Genomics. 2014 May 9;15:353. doi: 10.1186/1471-2164-15-353 (PMC4048457; doi:10.1186/1471-2164-15-353)
Supplement: Supplementary file 3 — Additional file 3: Table S4: The transcriptional regulation of all 5379 protein-coding genes for the genome and plasmid for each condition. (XLSX 703 KB) [file 12864_2013_6096_MOESM3_ESM.xlsx]

## Sheet: Tabelle1
gene tag	product	LB	LB-pH9		LB-pH4		LB-15°C		LB-nitrite		LB-antibiotics		LB-solid		minimal medium		spinach juice		radish sprouts		faeces
Z0001	thr operon leader peptide	1 (907)	1,3 (1357)		0,2 (177)		0,4 (1054)		1,6 (2620)		-3,6 (19)		1,2 (684)		1,2 (1300)		0,8 (936)		0,4 (674)		1,4 (406)
Z0002	bifunctional aspartokinase I/homeserine dehydrogenase I	1 (7)	0,4 (5)		-7,0 (0)		0,7 (9)		0,5 (9)		-7,0 (0)		-0,1 (2)		1,3 (11)		1,3 (10)		1,4 (10)		0,8 (2)
Z0003	homoserine kinase	1 (39)	0,4 (30)		-0,8 (4)		0,4 (44)		0,4 (46)		-1,5 (3)		-0,4 (10)		0,4 (31)		-0,6 (14)		0,1 (23)		0,5 (9)
Z0004	threonine synthase	1 (34)	-0,2 (19)		-0,2 (5)		0,2 (36)		0,7 (54)		-2,8 (1)		-0,3 (10)		-0,4 (17)		0,1 (22)		-0,1 (20)		-1,1 (3)
Z0005	hypothetical protein	1 (6)	0,8 (6)		3,0 (8)		-3,8 (0)		1,0 (12)		-3,8 (0)		-3,8 (0)		0,7 (6)		-0,5 (2)		3,1 (32)		2,0 (4)
Z0006	hypothetical protein	1 (29)	0,8 (29)		-2,1 (1)		-1,0 (12)		-0,8 (16)		1,0 (15)		-0,7 (6)		0,5 (26)		0,3 (20)		-1,2 (7)		-1,6 (2)
Z0007	inner membrane transport protein	1 (4)	0,0 (2)		-5,4 (0)		0,2 (4)		1,4 (9)		2,2 (5)		1,9 (5)		-1,8 (1)		1,7 (7)		-0,2 (2)		-5,4 (0)
Z0008	transaldolase B	1 (567)	-0,7 (201)		-0,7 (56)		-1,2 (208)		-0,9 (276)		-0,9 (78)		-1,6 (62)		-0,5 (237)		-0,4 (250)		-1,3 (129)		-1,6 (31)
Z0009	molybdenum cofactor biosynthesis protein MogA	1 (170)	-1,6 (31)		0,2 (29)		-1,9 (36)		-1,3 (59)		-0,1 (39)		-0,9 (27)		-2,6 (15)		-0,9 (48)		-0,8 (55)		-1,6 (8)
Z0010	hypothetical protein	1 (8)	-0,6 (3)		1,1 (3)		0,4 (9)		0,8 (13)		2,8 (14)		1,0 (5)		0,9 (10)		-0,4 (4)		1,4 (13)		0,7 (2)
Z0011	hypothetical protein	1 (8)	0,3 (6)		-0,2 (1)		-0,4 (5)		1,1 (16)		-5,5 (0)		-0,3 (2)		-1,9 (1)		0,5 (7)		0,2 (5)		-5,5 (0)
Z0012	positive regulator for sigma 32 heat shock promoters	1 (1)	-2,1 (0)		3,2 (1)		0,4 (1)		-2,1 (0)		-2,1 (0)		-2,1 (0)		-2,1 (0)		-2,1 (0)		-2,1 (0)		-2,1 (0)
Z0013	hypothetical protein	1 (2)	-0,2 (1)		-2,9 (0)		-2,9 (0)		0,7 (3)		-2,9 (0)		-2,9 (0)		-2,9 (0)		0,4 (2)		-2,9 (0)		-2,9 (0)
Z0014	molecular chaperone DnaK	1 (185)	-1,0 (55)		0,1 (33)		1,6 (470)		1,6 (520)		0,5 (70)		0,8 (109)		0,0 (120)		3,6 (1290)		1,2 (248)		3,7 (398)
Z0015	chaperone protein DnaJ	1 (74)	-1,4 (16)		-1,4 (4)		1,3 (150)		0,8 (120)		-0,9 (10)		0,0 (23)		-0,5 (31)		0,9 (78)		1,2 (99)		4,2 (220)
Z0016	Gef protein interferes with membrane function when in excess	1 (592)	0,0 (329)		-3,6 (8)		-0,2 (419)		1,2 (1202)		-9,9 (0)		-0,3 (153)		-0,7 (211)		-2,6 (54)		0,3 (393)		-9,9 (0)
Z0018	pH-dependent sodium/proton antiporter	1 (85)	1,0 (104)		0,6 (22)		0,8 (131)		1,2 (197)		0,4 (31)		1,1 (61)		1,3 (133)		2,0 (210)		0,8 (90)		1,8 (52)
Z0019	transcriptional activator NhaR	1 (69)	-0,5 (29)		-0,7 (7)		-0,4 (47)		0,8 (119)		-1,8 (5)		-0,5 (17)		0,7 (73)		2,2 (193)		-0,7 (25)		1,2 (27)
Z0020	hypothetical protein	1 (2)	1,8 (4)		3,5 (4)		-0,9 (1)		-0,7 (1)		-3,4 (0)		-3,4 (0)		0,2 (1)		-3,4 (0)		0,5 (2)		-3,4 (0)
Z0021	hypothetical protein	1 (0)	0,0 (0)		0,0 (0)		0,0 (0)		0,0 (0)		0,0 (0)		0,0 (0)		0,0 (0)		0,0 (0)		0,0 (0)		0,0 (0)
Z0022	putative usher protein	1 (3)	-1,4 (1)		-5,6 (0)		-3,1 (0)		-2,8 (0)		0,1 (1)		-0,4 (1)		-5,6 (0)		-0,3 (1)		-2,6 (0)		0,3 (0)
Z0023	putative chaperone protein	1 (0)	0,0 (0)		0,0 (0)		2,5 (1)		0,0 (0)		0,0 (0)		0,0 (0)		3,6 (1)		0,0 (0)		0,0 (0)		0,0 (0)
Z0024	putative type-1 fimbrial protein	1 (0)	0,0 (0)		0,0 (0)		3,4 (2)		2,7 (1)		0,0 (0)		0,0 (0)		0,0 (0)		0,0 (0)		0,0 (0)		0,0 (0)
Z0025	hypothetical protein	1 (1)	-0,5 (0)		-3,3 (0)		-3,3 (0)		-3,3 (0)		-3,3 (0)		1,0 (1)		-3,3 (0)		-3,3 (0)		-3,3 (0)		-3,3 (0)
Z0027	30S ribosomal protein S20	1 (1600)	-1,5 (353)		3,0 (2293)		-0,5 (1050)		-2,2 (348)		3,3 (4173)		2,8 (4027)		0,0 (1077)		0,6 (1471)		-0,7 (613)		-1,6 (92)
Z0028	hypothetical protein	1 (77)	-0,9 (22)		-6,9 (0)		-1,4 (23)		-0,5 (46)		-6,9 (0)		-0,5 (17)		-1,1 (20)		-1,2 (18)		0,0 (40)		-6,9 (0)
Z0029	bifunctional riboflavin kinase/FMN adenylyltransferase	1 (94)	-0,5 (38)		-1,3 (6)		-0,1 (72)		-1,1 (41)		-1,0 (12)		-0,4 (24)		0,1 (61)		0,0 (53)		-0,2 (46)		-1,3 (6)
Z0030	isoleucyl-tRNA synthetase	1 (77)	-1,7 (13)		-0,1 (11)		-0,9 (32)		-1,5 (24)		-1,3 (8)		-1,0 (11)		-0,6 (29)		0,3 (51)		-0,2 (37)		-2,2 (3)
Z0031	lipoprotein signal peptidase	1 (379)	-2,3 (39)		-0,6 (37)		-1,4 (106)		-2,7 (50)		-2,4 (16)		-1,5 (38)		-1,8 (58)		-1,8 (54)		-0,4 (157)		-1,2 (25)
Z0033	FKBX-type 16KD peptidyl-prolyl cis-trans isomerase (a rotamase)	1 (52)	-0,7 (19)		0,1 (9)		-0,8 (26)		-0,6 (34)		-0,9 (7)		0,3 (22)		0,4 (44)		0,2 (34)		-0,1 (29)		-1,7 (3)
Z0034	4-hydroxy-3-methylbut-2-enyl diphosphate reductase	1 (32)	-0,4 (15)		-1,1 (3)		-0,2 (24)		-0,5 (22)		0,0 (9)		0,0 (11)		0,5 (28)		0,4 (25)		-0,3 (15)		-1,1 (3)
Z0035	ribonucleoside hydrolase RihC	1 (20)	-1,9 (3)		-0,8 (2)		-0,8 (9)		-2,5 (3)		-0,4 (4)		-1,3 (2)		-1,9 (3)		-0,5 (7)		-1,2 (5)		-7,1 (0)
Z0036	dihydrodipicolinate reductase	1 (64)	-0,2 (36)		-2,5 (2)		-0,7 (35)		-0,2 (55)		-0,5 (12)		-0,7 (14)		1,7 (134)		1,7 (125)		-0,1 (35)		-1,3 (4)
Z0037	carbamoyl phosphate synthase small subunit	1 (61)	-3,0 (5)		0,3 (12)		-4,8 (2)		-3,4 (5)		1,2 (37)		-0,6 (13)		-3,0 (5)		-2,2 (8)		-0,9 (19)		-3,3 (1)
Z0038	carbamoyl phosphate synthase large subunit	1 (92)	-4,5 (2)		0,4 (19)		-5,5 (2)		-3,7 (7)		0,4 (29)		-1,5 (10)		-1,7 (17)		-3,5 (4)		-1,4 (20)		-2,3 (3)
Z0039	hypothetical protein	1 (0)	0,0 (0)		0,0 (0)		0,0 (0)		0,0 (0)		0,0 (0)		0,0 (0)		0,0 (0)		0,0 (0)		0,0 (0)		0,0 (0)
Z0040	DNA-binding transcriptional activator CaiF	1 (29)	0,0 (18)		0,7 (8)		0,8 (47)		-1,7 (9)		-0,9 (4)		1,7 (32)		-3,0 (2)		1,4 (46)		-1,7 (5)		1,3 (12)
Z0041	carnitine operon protein CaiE	1 (1)	-0,2 (1)		-3,0 (0)		-3,0 (0)		-0,3 (1)		-3,0 (0)		2,8 (4)		0,6 (1)		2,8 (7)		-3,0 (0)		-3,0 (0)
Z0042	carnitinyl-CoA dehydratase	1 (1)	0,6 (1)		-2,1 (0)		1,2 (1)		-2,1 (0)		3,5 (2)		-2,1 (0)		1,5 (1)		-2,1 (0)		-2,1 (0)		-2,1 (0)
Z0043	putative crotonobetaine/carnitine-CoA ligase	1 (5)	0,2 (4)		-0,8 (1)		-0,7 (3)		-0,8 (3)		-0,5 (1)		-0,4 (1)		0,7 (6)		1,5 (9)		-2,2 (1)		2,5 (5)
Z0044	crotonobetainyl-CoA:carnitine CoA-transferase	1 (4)	-1,1 (1)		-5,2 (0)		-2,7 (0)		0,4 (5)		-5,2 (0)		0,5 (2)		0,3 (3)		1,3 (6)		-0,8 (1)		3,7 (9)
Z0045	crotonobetainyl-CoA dehydrogenase	1 (7)	1,3 (10)		0,4 (1)		-0,1 (5)		0,9 (12)		0,7 (3)		2,7 (14)		1,2 (9)		2,5 (23)		-1,5 (1)		5,8 (63)
Z0046	L-carnitine/gamma-butyrobetaine antiporter	1 (0)	-2,6 (0)		-2,6 (0)		-2,6 (0)		0,1 (0)		-2,6 (0)		1,6 (0)		-2,6 (0)		2,2 (1)		-2,6 (0)		-2,6 (0)
Z0047	putative electron transfer flavoprotein FixA	1 (2)	-0,1 (1)		-3,7 (0)		-1,2 (1)		0,4 (3)		1,9 (2)		0,5 (1)		-0,1 (1)		-3,7 (0)		-0,7 (1)		-3,7 (0)
Z0048	putative electron transfer flavoprotein FixB	1 (3)	-1,6 (0)		-4,4 (0)		-1,0 (1)		0,8 (4)		-4,4 (0)		-4,4 (0)		-0,7 (1)		-4,4 (0)		-1,4 (1)		-4,4 (0)
Z0049	putative oxidoreductase FixC	1 (2)	-0,8 (1)		-4,5 (0)		-2,0 (0)		-0,9 (1)		-4,5 (0)		-4,5 (0)		-4,5 (0)		-1,1 (1)		-1,5 (0)		-4,5 (0)
Z0050	putative ferredoxin	1 (4)	-0,5 (2)		2,0 (3)		0,6 (5)		-3,3 (0)		3,3 (11)		1,9 (5)		-3,3 (0)		1,5 (7)		-3,3 (0)		-3,3 (0)
Z0051	putative transport protein	1 (16)	-1,1 (4)		-7,2 (0)		-1,4 (5)		-0,7 (8)		-7,2 (0)		-1,0 (2)		-3,6 (1)		-0,4 (6)		-0,4 (6)		0,6 (4)
Z0052	glutathione-regulated potassium-efflux system ancillary protein KefF	1 (15)	-0,1 (8)		-0,7 (2)		-2,6 (2)		-0,3 (12)		-6,0 (0)		-0,8 (3)		-0,1 (8)		-2,6 (1)		2,6 (55)		-6,0 (0)
Z0053	glutathione-regulated potassium-efflux system protein KefC	1 (14)	-0,3 (6)		1,0 (4)		-0,4 (8)		0,4 (17)		-7,6 (0)		-1,4 (2)		-0,6 (5)		-0,7 (5)		1,8 (27)		1,6 (7)
Z0055	dihydrofolate reductase	1 (110)	0,7 (108)		-0,5 (14)		-0,3 (77)		0,3 (130)		0,2 (34)		-0,2 (33)		-1,4 (26)		-0,8 (39)		0,0 (65)		-2,9 (3)
Z0056	putative antitoxin of gyrase inhibiting toxin-antitoxin system	1 (238)	0,5 (199)		0,3 (49)		-0,4 (157)		0,5 (316)		-1,6 (21)		0,8 (137)		-0,8 (89)		0,2 (158)		-0,1 (133)		1,5 (114)
Z0057	putative toxin of gyrase inhibiting toxin-antitoxin system	1 (144)	0,1 (89)		-0,2 (21)		-0,6 (81)		-0,6 (87)		0,8 (62)		-0,2 (40)		-1,4 (34)		-0,2 (70)		-0,5 (62)		0,5 (35)
Z0058	diadenosine tetraphosphatase	1 (47)	0,5 (38)		-0,2 (7)		-0,5 (28)		-0,6 (29)		-2,6 (2)		-0,8 (9)		-0,4 (21)		0,4 (34)		-0,1 (26)		-1,4 (3)
Z0059	ApaG	1 (97)	0,7 (96)		-0,6 (11)		1,9 (326)		0,9 (180)		0,2 (30)		1,2 (79)		1,2 (148)		1,3 (148)		0,7 (95)		-0,8 (10)
Z0060	dimethyladenosine transferase	1 (148)	0,0 (84)		0,1 (26)		0,5 (168)		0,0 (136)		0,2 (44)		0,1 (52)		0,2 (105)		0,8 (142)		0,3 (104)		-2,0 (6)
Z0061	4-hydroxythreonine-4-phosphate dehydrogenase	1 (49)	-0,3 (24)		-0,9 (4)		-0,7 (24)		-0,1 (42)		-0,3 (10)		-1,1 (8)		-0,3 (24)		0,4 (37)		-0,1 (26)		-8,5 (0)
Z0062	peptidyl-prolyl cis-trans isomerase SurA	1 (193)	0,3 (134)		-0,1 (29)		0,0 (159)		0,2 (197)		-1,1 (23)		-0,4 (48)		-0,2 (103)		0,3 (131)		-0,5 (80)		-1,5 (11)
Z0063	organic solvent tolerance protein	1 (104)	0,6 (94)		0,3 (22)		0,4 (117)		0,5 (137)		-0,7 (17)		0,1 (36)		-0,1 (61)		0,4 (83)		-0,1 (56)		-1,0 (9)
Z0064	Dna-J like membrane chaperone protein	1 (37)	0,0 (22)		0,0 (6)		0,0 (31)		0,0 (35)		-0,2 (8)		-1,4 (5)		-0,2 (20)		0,0 (21)		-0,6 (14)		-0,4 (4)
Z0065	hypothetical protein	1 (23)	0,3 (16)		-0,1 (3)		-0,3 (15)		0,3 (26)		0,9 (11)		0,1 (8)		-1,9 (4)		-1,8 (4)		-0,7 (8)		-7,0 (0)
Z0066	23S rRNA/tRNA pseudouridine synthase A	1 (9)	0,7 (9)		1,4 (4)		0,3 (9)		2,0 (33)		2,4 (12)		-1,3 (1)		-1,9 (1)		0,0 (5)		1,4 (13)		1,3 (4)
Z0067	ATP-dependent helicase HepA	1 (5)	0,1 (3)		1,6 (2)		-1,1 (2)		1,0 (9)		2,9 (9)		0,4 (2)		0,0 (3)		1,9 (10)		0,8 (5)		1,4 (2)
Z0068	DNA polymerase II	1 (10)	0,0 (5)		-0,5 (1)		-1,0 (4)		0,4 (11)		1,4 (6)		-1,6 (1)		0,4 (8)		1,6 (16)		1,1 (12)		-0,6 (1)
Z0069	L-ribulose-5-phosphate 4-epimerase	1 (5)	0,7 (5)		0,4 (1)		-0,6 (3)		1,0 (10)		-4,9 (0)		-4,9 (0)		-1,3 (1)		-0,6 (2)		2,2 (14)		-4,9 (0)
Z0070	L-arabinose isomerase	1 (4)	-0,5 (2)		1,2 (2)		-1,3 (1)		1,7 (13)		0,0 (1)		-5,6 (0)		-1,1 (1)		0,1 (3)		3,1 (23)		-5,6 (0)
Z0072	ribulokinase	1 (2)	-0,8 (1)		0,3 (0)		0,5 (3)		1,0 (4)		-5,0 (0)		-5,0 (0)		-0,4 (1)		-1,6 (0)		3,7 (19)		-5,0 (0)
Z0073	DNA-binding transcriptional regulator AraC	1 (39)	1,1 (53)		0,6 (10)		-1,2 (16)		0,9 (75)		-0,9 (6)		-0,4 (10)		-2,0 (6)		-2,1 (5)		-1,4 (9)		-2,3 (1)
Z0074	hypothetical protein	1 (50)	1,0 (58)		-1,3 (3)		0,2 (47)		0,6 (70)		-0,6 (9)		-1,5 (6)		-1,7 (9)		-3,0 (4)		0,4 (37)		-0,4 (6)
Z0075	thiamine transporter ATP-binding subunit	1 (18)	-2,3 (2)		-1,2 (1)		-3,2 (1)		-3,8 (1)		-6,5 (0)		-6,5 (0)		-0,4 (8)		-6,5 (0)		-1,7 (3)		0,3 (3)
Z0076	thiamine transporter membrane protein	1 (11)	-3,4 (1)		0,5 (3)		-3,2 (1)		-2,2 (2)		-7,1 (0)		-0,6 (2)		-0,4 (5)		-2,3 (1)		-4,1 (0)		-7,1 (0)
Z0077	thiamine transporter substrate binding subunit	1 (24)	-1,4 (5)		0,7 (6)		-4,1 (1)		-2,9 (3)		-7,4 (0)		-3,2 (1)		0,5 (20)		-2,2 (3)		-2,0 (3)		-1,6 (1)
Z0078	hypothetical protein	1 (91)	0,9 (97)		-0,5 (10)		0,2 (85)		0,8 (144)		-3,0 (3)		1,1 (63)		-0,4 (41)		-0,3 (41)		-0,8 (30)		1,4 (38)
Z0079	transcriptional regulator SgrR	1 (3)	-1,4 (1)		1,3 (1)		0,6 (3)		-1,4 (1)		-5,0 (0)		-5,0 (0)		-1,4 (1)		-0,2 (1)		0,6 (2)		0,8 (1)
Z0080	isopropylmalate isomerase small subunit	1 (10)	0,7 (10)		1,2 (4)		1,9 (33)		1,4 (27)		1,0 (5)		-1,4 (1)		1,7 (21)		0,1 (7)		2,3 (31)		2,5 (10)
Z0081	isopropylmalate isomerase large subunit	1 (4)	0,3 (3)		0,0 (1)		1,7 (10)		0,4 (4)		-5,3 (0)		-5,3 (0)		1,9 (8)		0,5 (3)		2,7 (14)		2,9 (4)
Z0082	3-isopropylmalate dehydrogenase	1 (7)	0,1 (4)		-0,5 (1)		1,1 (12)		1,2 (14)		-5,8 (0)		-5,8 (0)		2,7 (26)		0,2 (4)		2,9 (28)		3,3 (11)
Z0083	2-isopropylmalate synthase	1 (7)	0,3 (5)		1,4 (3)		1,4 (16)		0,3 (8)		-6,5 (0)		-2,2 (0)		2,4 (24)		-0,7 (3)		2,7 (27)		4,4 (25)
Z0084	leu operon leader peptide	1 (1356)	-0,2 (729)		3,4 (2414)		2,5 (7026)		0,5 (1868)		-0,6 (243)		1,8 (1579)		1,0 (1753)		0,8 (1428)		0,9 (1448)		3,1 (1987)
Z0086	leucine transcriptional activator	1 (16)	-2,3 (2)		-6,9 (0)		-0,6 (8)		-1,0 (7)		2,8 (29)		-0,4 (4)		0,2 (11)		-2,6 (1)		-3,8 (1)		-6,9 (0)
Z0087	acetolactate synthase 3 catalytic subunit	1 (44)	-1,2 (11)		-0,3 (6)		-0,5 (27)		-1,6 (14)		-2,0 (3)		-4,0 (1)		0,4 (36)		-1,0 (12)		0,2 (31)		0,0 (7)
Z0088	acetolactate synthase 3 regulatory subunit	1 (37)	-1,0 (11)		1,0 (12)		0,5 (43)		-0,2 (29)		-1,5 (3)		-2,9 (2)		1,1 (48)		-0,6 (14)		1,2 (48)		-7,1 (0)
Z0089	fruR leader peptide	1 (10)	-0,1 (5)		-2,9 (0)		-0,4 (6)		-2,9 (0)		-2,9 (0)		1,3 (9)		1,7 (21)		-2,9 (0)		2,0 (24)		-2,9 (0)
Z0090	DNA-binding transcriptional regulator FruR	1 (264)	0,0 (165)		-1,1 (20)		-1,3 (93)		-0,9 (140)		-3,1 (8)		0,0 (91)		-1,4 (66)		-0,8 (88)		-1,8 (44)		-1,9 (12)
Z0091	cell division protein MraZ	1 (330)	0,2 (225)		0,1 (59)		-0,4 (210)		0,1 (327)		-0,5 (60)		-0,3 (88)		-0,8 (120)		0,9 (341)		-0,1 (186)		0,7 (88)
Z0092	S-adenosyl-methyltransferase MraW	1 (186)	0,4 (142)		0,4 (41)		0,5 (232)		1,1 (374)		0,3 (60)		-0,7 (38)		0,1 (127)		0,7 (174)		1,4 (283)		-0,5 (22)
Z0093	cell division protein FtsL	1 (681)	0,2 (520)		2,9 (896)		4,1 (11037)		1,1 (1456)		1,7 (631)		2,7 (1534)		0,8 (804)		3,3 (4067)		1,5 (1149)		3,8 (1720)
Z0094	septum formation; penicillin-binding protein 3; peptidoglycan synthetase	1 (270)	-1,5 (58)		0,6 (68)		1,3 (558)		0,6 (373)		-0,9 (36)		0,4 (120)		0,4 (218)		1,1 (328)		1,7 (501)		-1,7 (14)
Z0095	UDP-N-acetylmuramoylalanyl-D-glutamate--2,6-diaminopimelate ligase	1 (49)	0,2 (33)		0,4 (11)		-0,3 (33)		0,7 (73)		-3,5 (1)		0,0 (17)		0,3 (37)		0,9 (54)		-0,1 (27)		-3,3 (1)
Z0096	UDP-N-acetylmuramoyl-tripeptide--D-alanyl-D-alanine ligase	1 (80)	-0,8 (26)		0,2 (14)		-1,5 (23)		-0,5 (51)		-3,0 (2)		-1,0 (12)		-1,2 (20)		-0,1 (41)		-0,9 (25)		-3,8 (1)
Z0097	phospho-N-acetylmuramoyl-pentapeptide-transferase	1 (87)	-1,1 (24)		-0,2 (12)		0,0 (70)		-0,2 (68)		-1,3 (9)		-0,3 (22)		-0,2 (45)		0,6 (73)		-0,6 (33)		-3,6 (1)
Z0098	UDP-N-acetylmuramoyl-L-alanyl-D-glutamate synthetase	1 (94)	0,2 (63)		-1,3 (6)		-0,7 (46)		0,1 (89)		-1,4 (9)		-0,6 (20)		-0,2 (50)		0,0 (52)		-0,5 (37)		-9,9 (0)
Z0099	cell division protein FtsW	1 (93)	-0,5 (38)		1,0 (31)		0,1 (82)		0,6 (127)		-1,8 (7)		0,5 (43)		-0,5 (41)		1,1 (111)		0,6 (83)		-1,6 (5)
Z0100	undecaprenyldiphospho-muramoylpentapeptide beta-N- acetylglucosaminyltransferase	1 (54)	0,1 (34)		-0,4 (7)		-0,9 (25)		0,2 (60)		-1,2 (6)		-1,1 (8)		-0,4 (25)		0,2 (36)		-0,7 (19)		-3,0 (1)
Z0101	UDP-N-acetylmuramate--L-alanine ligase	1 (67)	-0,3 (32)		0,5 (16)		-0,2 (50)		0,2 (72)		-1,0 (9)		-0,1 (21)		-0,6 (28)		0,8 (66)		-0,7 (24)		-2,2 (2)
Z0102	D-alanine--D-alanine ligase	1 (126)	-0,7 (46)		-0,5 (15)		0,6 (168)		0,6 (184)		-1,9 (9)		0,0 (41)		-0,2 (72)		0,2 (86)		-0,6 (49)		-1,4 (8)
Z0103	cell division protein FtsQ	1 (262)	-0,4 (109)		-0,6 (28)		-0,7 (135)		0,3 (296)		-2,7 (10)		-0,8 (49)		-0,4 (122)		-0,2 (125)		-0,8 (85)		-1,4 (16)
Z0104	cell division protein FtsA	1 (294)	-0,9 (95)		-0,1 (44)		-0,5 (174)		0,1 (294)		-0,9 (39)		-0,3 (79)		-0,3 (142)		0,1 (175)		-0,9 (92)		-1,7 (14)
Z0105	cell division protein FtsZ	1 (390)	-0,5 (166)		-0,7 (40)		-0,5 (238)		0,4 (472)		-1,7 (30)		-0,3 (101)		0,0 (233)		0,0 (225)		-0,4 (169)		-2,6 (11)
Z0106	UDP-3-O-[3-hydroxymyristoyl] N-acetylglucosamine deacetylase	1 (493)	-0,4 (220)		1,1 (166)		0,2 (460)		0,3 (555)		0,1 (138)		1,3 (399)		1,3 (749)		1,2 (626)		1,0 (549)		3,5 (900)
Z0107	SecA regulator SecM	1 (74)	-0,2 (41)		-0,2 (11)		-0,9 (36)		0,2 (84)		0,8 (35)		1,0 (52)		1,1 (107)		0,6 (67)		-0,4 (34)		0,7 (21)
Z0108	preprotein translocase subunit SecA	1 (124)	-1,4 (29)		-0,6 (13)		-1,3 (42)		-0,3 (94)		0,2 (38)		-0,2 (37)		0,6 (115)		0,4 (97)		-1,6 (24)		-0,9 (11)
Z0109	nucleoside triphosphate pyrophosphohydrolase	1 (21)	0,0 (12)		0,3 (4)		-0,7 (10)		-1,4 (7)		-0,4 (4)		-0,3 (6)		-1,4 (5)		-0,5 (8)		-1,5 (4)		-6,0 (0)
Z0110	hypothetical protein	1 (75)	-0,9 (23)		0,6 (18)		-1,9 (15)		-0,7 (41)		1,0 (36)		-2,0 (6)		0,3 (53)		-0,7 (25)		-0,8 (24)		-6,2 (0)
Z0111	zinc-binding protein	1 (80)	0,8 (83)		1,0 (25)		-1,6 (21)		-0,1 (66)		1,0 (41)		-0,4 (19)		0,8 (82)		0,0 (44)		-0,6 (29)		-6,9 (0)
Z0112	hypothetical protein	1 (69)	-0,1 (36)		-1,0 (6)		-1,1 (25)		0,1 (66)		-0,2 (15)		-1,4 (8)		0,2 (49)		-1,3 (15)		-1,0 (19)		-0,7 (7)
Z0113	dephospho-CoA kinase	1 (49)	-0,3 (24)		-1,6 (3)		-1,1 (19)		0,1 (50)		-2,3 (3)		-1,2 (7)		0,1 (33)		-0,6 (18)		-0,8 (16)		0,3 (10)
Z0114	guanosine 5'-monophosphate oxidoreductase	1 (97)	-1,3 (24)		0,4 (21)		-0,6 (57)		-1,8 (28)		2,2 (122)		-0,3 (27)		-1,0 (31)		-1,8 (17)		-1,6 (18)		0,1 (17)
Z0115	hypothetical protein	1 (2)	2,8 (12)		-1,4 (0)		4,5 (62)		2,2 (13)		-1,4 (0)		-1,4 (0)		2,2 (8)		2,8 (12)		2,5 (10)		-1,4 (0)
Z0116	type IV pilin biogenesis protein	1 (5)	1,1 (6)		-5,5 (0)		1,6 (13)		1,2 (11)		2,1 (5)		0,9 (3)		0,5 (5)		0,5 (4)		0,9 (5)		0,3 (1)
Z0117	hypothetical protein	1 (1)	0,2 (1)		-3,4 (0)		-0,9 (0)		-0,7 (0)		-3,4 (0)		0,8 (1)		-3,4 (0)		1,4 (1)		0,5 (1)		2,4 (1)
Z0118	putative major pilin subunit	1 (0)	-1,4 (0)		-1,4 (0)		1,1 (1)		-1,4 (0)		-1,4 (0)		-1,4 (0)		-1,4 (0)		-1,4 (0)		-1,4 (0)		-1,4 (0)
Z0119	quinolinate phosphoribosyltransferase	1 (47)	-0,8 (15)		-3,0 (1)		-0,3 (32)		-0,9 (22)		-8,3 (0)		-1,8 (4)		-0,2 (24)		-0,2 (23)		-0,2 (23)		-0,5 (5)
Z0120	N-acetyl-anhydromuranmyl-L-alanine amidase	1 (27)	-0,9 (8)		-1,5 (1)		0,4 (30)		-0,6 (16)		-0,2 (6)		-1,6 (3)		0,9 (31)		-0,2 (13)		-0,1 (14)		-6,8 (0)
Z0121	regulatory protein AmpE	1 (31)	-1,2 (8)		-2,3 (1)		0,3 (31)		-0,2 (24)		-7,7 (0)		-0,5 (7)		-0,2 (17)		-0,7 (11)		-0,9 (9)		-7,7 (0)
Z0122	aromatic amino acid transporter	1 (43)	0,5 (38)		-2,6 (1)		-0,2 (35)		0,8 (75)		-1,7 (4)		-1,2 (7)		3,2 (270)		-0,5 (19)		0,5 (37)		1,3 (19)
Z0123	transcriptional regulator PdhR	1 (108)	-1,5 (20)		-0,7 (10)		-1,4 (31)		-2,3 (19)		-1,0 (13)		-1,0 (17)		-1,1 (29)		-1,8 (16)		-0,8 (33)		-1,8 (5)
Z0124	pyruvate dehydrogenase subunit E1	1 (112)	-0,3 (53)		0,6 (27)		-1,0 (46)		-0,4 (80)		-0,2 (25)		0,0 (35)		0,3 (85)		-1,1 (29)		-0,7 (41)		-1,9 (5)
Z0125	dihydrolipoamide acetyltransferase	1 (54)	-1,5 (10)		-0,2 (7)		-1,0 (21)		-0,9 (26)		-1,6 (4)		-0,5 (11)		0,1 (34)		-0,8 (17)		-0,6 (19)		-3,7 (1)
Z0126	dihydrolipoamide dehydrogenase	1 (804)	-1,3 (201)		-1,2 (59)		-1,4 (264)		-1,4 (293)		-0,6 (140)		-0,1 (254)		-2,1 (120)		-2,7 (70)		-2,1 (114)		-3,6 (11)
Z0127	hypothetical protein	1 (1)	1,3 (1)		-3,8 (0)		0,1 (1)		0,4 (1)		-3,8 (0)		-3,8 (0)		-3,8 (0)		0,4 (1)		1,8 (2)		4,6 (4)
Z0128	bifunctional aconitate hydratase 2/2-methylisocitrate dehydratase	1 (518)	-1,3 (121)		-0,6 (54)		-0,7 (254)		-1,0 (230)		-1,4 (47)		-0,9 (85)		-3,3 (31)		-4,1 (16)		-0,7 (173)		-3,5 (7)
Z0129	hypothetical protein	1 (100)	2,5 (341)		0,1 (18)		1,7 (286)		1,7 (308)		1,0 (54)		0,4 (43)		0,4 (82)		0,4 (76)		0,8 (103)		1,7 (54)
Z0130	S-adenosylmethionine decarboxylase	1 (28)	0,3 (21)		-1,1 (2)		-1,9 (6)		-0,2 (22)		2,6 (45)		0,7 (15)		1,0 (35)		-0,5 (12)		-0,6 (11)		-0,6 (3)
Z0131	spermidine synthase	1 (28)	0,1 (18)		0,0 (5)		-2,5 (4)		-0,5 (19)		2,9 (56)		0,0 (9)		1,3 (46)		-0,1 (15)		0,0 (16)		-0,8 (3)
Z0132	hypothetical protein	1 (82)	-1,2 (22)		-2,9 (2)		0,2 (81)		-0,4 (58)		-8,2 (0)		-0,4 (21)		0,0 (52)		0,9 (88)		-0,1 (45)		-8,2 (0)
Z0133	multicopper oxidase	1 (19)	-0,1 (10)		-1,5 (1)		-0,1 (14)		-0,5 (12)		-2,2 (1)		-0,2 (5)		0,3 (15)		1,2 (25)		0,4 (14)		1,2 (7)
Z0134	glucose dehydrogenase	1 (8)	1,5 (13)		1,1 (3)		1,0 (14)		2,4 (40)		-0,6 (1)		0,4 (3)		-0,1 (5)		0,2 (5)		1,9 (17)		2,6 (8)
Z0136	hypoxanthine-guanine phosphoribosyltransferase	1 (102)	-0,7 (36)		-1,1 (8)		-0,6 (55)		-1,8 (26)		0,7 (42)		-0,8 (18)		0,5 (84)		-0,3 (48)		-0,7 (35)		-1,3 (7)
Z0137	carbonic anhydrase	1 (481)	-0,3 (223)		0,2 (88)		-1,5 (136)		-0,7 (272)		0,4 (162)		-0,6 (100)		0,5 (400)		-1,4 (102)		-1,0 (140)		-2,1 (18)
Z0138	putative ATP-binding component of a transport system	1 (13)	0,6 (11)		-1,2 (1)		1,1 (23)		0,5 (18)		-0,9 (2)		-1,4 (2)		-0,5 (6)		-0,2 (7)		0,1 (8)		0,9 (4)
Z0139	hypothetical protein	1 (22)	0,0 (13)		-1,7 (1)		1,1 (40)		0,7 (34)		-7,0 (0)		0,1 (8)		0,5 (20)		0,7 (20)		0,7 (20)		-0,2 (3)
Z0140	putative PTS enzyme II B component	1 (159)	-0,1 (82)		-1,4 (9)		0,3 (164)		-0,9 (76)		-3,4 (4)		-2,6 (8)		-2,4 (18)		-2,1 (20)		-0,5 (62)		-9,0 (0)
Z0141	hypothetical protein	1 (17)	0,0 (10)		-7,4 (0)		-0,9 (7)		0,4 (22)		-7,4 (0)		-0,6 (4)		0,0 (10)		0,7 (16)		-0,5 (7)		-7,4 (0)
Z0142	aspartate alpha-decarboxylase	1 (255)	-1,1 (71)		-0,4 (32)		-0,4 (165)		-1,2 (104)		-2,4 (13)		-0,6 (57)		-0,1 (149)		-0,1 (143)		-0,2 (122)		-1,4 (16)
Z0143	hypothetical protein	1 (46)	2,0 (114)		-1,1 (4)		2,1 (173)		0,2 (51)		-0,2 (11)		0,5 (23)		0,4 (40)		-0,6 (18)		0,6 (40)		0,2 (9)
Z0144	pantoate--beta-alanine ligase	1 (93)	-1,6 (17)		-3,9 (1)		-1,6 (25)		-1,2 (37)		-2,6 (4)		-1,6 (10)		-0,6 (37)		-0,2 (43)		-0,2 (45)		-1,0 (7)
Z0145	3-methyl-2-oxobutanoate hydroxymethyltransferase	1 (34)	-0,9 (11)		-0,1 (5)		-1,5 (10)		-0,3 (27)		-1,1 (4)		0,1 (12)		0,2 (25)		0,5 (29)		-0,6 (13)		-0,9 (3)
Z0146	putative fimbrial protein	1 (52)	0,4 (42)		1,9 (32)		2,3 (231)		0,5 (70)		-1,6 (4)		1,4 (47)		0,1 (37)		-0,5 (21)		-0,2 (26)		1,1 (19)
Z0147	putative fimbrial protein	1 (7)	0,6 (6)		-5,0 (0)		-1,6 (2)		-0,4 (5)		-5,0 (0)		-5,0 (0)		-1,4 (2)		-5,0 (0)		-0,5 (3)		0,9 (2)
Z0148	putative fimbrial protein	1 (9)	-1,3 (2)		-0,2 (1)		0,1 (8)		0,0 (9)		-5,5 (0)		-1,3 (1)		-0,9 (3)		-0,3 (4)		0,2 (6)		2,3 (8)
Z0149	putative fimbrial protein	1 (12)	-0,8 (4)		-5,7 (0)		-2,3 (2)		-1,6 (4)		-5,7 (0)		-5,7 (0)		-1,2 (3)		-2,4 (1)		-1,8 (2)		-5,7 (0)
Z0150	putative outer membrane usher protein	1 (4)	-0,2 (2)		-6,2 (0)		-0,1 (3)		0,6 (5)		-0,6 (1)		0,9 (2)		-0,4 (2)		-0,5 (2)		-1,1 (1)		1,2 (1)
Z0151	putative chaperone protein EcpD	1 (3)	-0,6 (1)		-4,2 (0)		-4,2 (0)		0,0 (3)		-4,2 (0)		-4,2 (0)		-0,6 (1)		-0,9 (1)		-1,2 (1)		1,6 (2)
Z0152	putative fimbrial protein	1 (8)	-2,6 (1)		-5,3 (0)		-1,4 (3)		-1,7 (2)		-5,3 (0)		-1,1 (1)		-1,7 (1)		-2,0 (1)		-5,3 (0)		2,8 (10)
Z0153	2-amino-4-hydroxy-6-hydroxymethyldihyropteridine pyrophosphokinase	1 (13)	-0,1 (8)		-5,8 (0)		-0,7 (7)		-1,0 (7)		2,4 (20)		-0,1 (5)		-0,3 (7)		1,0 (17)		0,4 (11)		0,0 (3)
Z0154	poly(A) polymerase I	1 (57)	-1,0 (17)		-0,2 (8)		-2,1 (11)		-1,7 (16)		0,8 (24)		-0,4 (14)		0,1 (37)		-0,1 (29)		-0,5 (23)		-1,8 (3)
Z0155	glutamyl-Q tRNA(Asp) synthetase	1 (16)	0,1 (11)		-1,5 (1)		-1,8 (4)		-0,3 (12)		-6,9 (0)		-2,6 (1)		-0,8 (6)		-0,3 (7)		-0,6 (6)		-1,0 (1)
Z0156	RNA polymerase-binding transcription factor	1 (645)	0,5 (540)		-0,5 (74)		1,1 (1172)		0,7 (1001)		-0,2 (150)		0,4 (288)		-0,4 (307)		-0,5 (267)		0,4 (491)		-2,0 (27)
Z0157	sugar fermentation stimulation protein A	1 (172)	1,5 (301)		0,3 (36)		2,5 (840)		2,0 (654)		-1,3 (18)		0,0 (59)		-0,2 (95)		-0,1 (99)		1,2 (244)		0,1 (33)
Z0158	2'-5' RNA ligase	1 (26)	-0,5 (11)		-6,8 (0)		-6,8 (0)		-1,5 (9)		-6,8 (0)		-1,1 (4)		-0,7 (10)		-0,8 (9)		-1,1 (7)		-6,8 (0)
Z0159	ATP-dependent RNA helicase HrpB	1 (13)	-0,1 (7)		-1,6 (1)		-1,3 (4)		-0,2 (11)		-0,3 (3)		-1,4 (2)		0,1 (8)		0,4 (9)		-0,1 (7)		-1,1 (1)
Z0160	penicillin-binding protein 1b	1 (62)	-0,6 (24)		0,5 (15)		-1,4 (20)		-0,5 (41)		-0,7 (10)		-0,2 (18)		0,1 (42)		0,1 (38)		-0,8 (21)		-1,8 (3)
Z0161	ferrichrome outer membrane transporter	1 (11)	2,5 (39)		1,3 (4)		1,0 (19)		0,9 (20)		0,8 (5)		2,6 (22)		5,1 (242)		0,1 (7)		1,5 (18)		2,6 (11)
Z0162	iron-hydroxamate transporter ATP-binding subunit	1 (6)	1,9 (13)		0,2 (1)		-5,1 (0)		1,5 (15)		-5,1 (0)		1,3 (5)		3,4 (38)		0,1 (3)		1,0 (7)		1,7 (3)
Z0163	iron-hydroxamate transporter substrate-binding subunit	1 (5)	1,8 (11)		2,3 (5)		-5,3 (0)		-0,4 (4)		-5,3 (0)		0,9 (3)		2,9 (25)		0,7 (5)		-0,4 (2)		0,6 (1)
Z0164	iron-hydroxamate transporter permease subunit	1 (4)	0,1 (3)		-0,7 (0)		-3,5 (0)		-1,4 (1)		-0,3 (1)		-1,8 (0)		2,0 (10)		-1,7 (1)		0,4 (3)		-6,0 (0)
Z0165	glutamate-1-semialdehyde aminotransferase	1 (105)	-0,6 (40)		-1,3 (7)		-1,6 (29)		-0,4 (75)		-0,7 (17)		-0,5 (25)		-0,4 (48)		-1,0 (30)		-0,5 (44)		-1,0 (9)
Z0166	chloride channel protein	1 (36)	0,7 (33)		-0,5 (4)		0,4 (39)		0,7 (55)		-0,7 (6)		-1,2 (5)		0,0 (22)		1,0 (42)		0,2 (24)		0,2 (7)
Z0167	iron-sulfur cluster insertion protein ErpA	1 (513)	1,1 (656)		1,7 (275)		0,0 (442)		1,2 (1103)		0,6 (198)		1,0 (344)		1,1 (683)		0,7 (506)		0,6 (445)		1,1 (191)
Z0168	hypothetical protein	1 (47)	-0,3 (22)		0,3 (9)		-0,8 (21)		-2,3 (9)		-0,2 (10)		-2,0 (4)		-1,5 (10)		-1,8 (8)		-0,1 (25)		-1,9 (2)
Z0169	vitamin B12-transporter protein BtuF	1 (24)	0,0 (14)		-7,2 (0)		-0,5 (14)		-0,7 (14)		-1,6 (2)		-1,5 (3)		0,2 (17)		0,1 (14)		-1,0 (7)		-1,4 (2)
Z0170	5'-methylthioadenosine/S-adenosylhomocysteine nucleosidase	1 (111)	-0,7 (39)		0,0 (18)		-1,5 (32)		-0,4 (78)		0,9 (51)		-0,6 (23)		0,6 (103)		0,4 (80)		-0,2 (54)		-1,0 (9)
Z0171	deoxyguanosinetriphosphate triphosphohydrolase	1 (30)	0,2 (20)		-2,2 (1)		1,0 (51)		-0,6 (19)		-1,3 (3)		-0,5 (7)		-1,2 (8)		-0,3 (14)		-0,5 (12)		-2,6 (1)
Z0173	serine endoprotease	1 (160)	-1,2 (42)		-0,4 (20)		-1,4 (52)		-1,8 (43)		-3,6 (3)		0,3 (68)		-2,4 (20)		-1,8 (26)		-0,9 (50)		0,9 (50)
Z0174	carbohydrate diacid transcriptional activator CdaR	1 (51)	-1,4 (11)		-0,9 (4)		-0,5 (28)		-1,2 (20)		-8,7 (0)		-1,0 (8)		-3,2 (3)		-2,5 (5)		-0,9 (15)		-2,9 (1)
Z0175	hypothetical protein	1 (180)	0,3 (137)		0,4 (40)		2,5 (912)		1,2 (415)		-1,9 (13)		1,0 (127)		0,2 (138)		-0,2 (94)		0,1 (111)		0,7 (50)
Z0176	2,3,4,5-tetrahydropyridine-2,6-carboxylate N-succinyltransferase	1 (394)	-0,9 (120)		-1,7 (19)		-2,0 (84)		-1,3 (148)		-0,9 (51)		-0,1 (118)		0,2 (267)		-0,2 (187)		-1,1 (108)		-3,4 (6)
Z0177	PII uridylyl-transferase	1 (26)	-0,7 (9)		-0,4 (3)		0,5 (30)		-0,8 (13)		-2,4 (1)		-1,1 (4)		0,2 (17)		0,5 (20)		0,2 (17)		-0,6 (3)
Z0178	methionine aminopeptidase	1 (161)	0,1 (105)		0,2 (31)		-0,7 (82)		-0,4 (117)		0,7 (65)		0,6 (78)		1,1 (213)		1,5 (263)		-0,2 (80)		0,6 (40)
Z0180	30S ribosomal protein S2	1 (872)	-1,8 (155)		-0,2 (134)		0,0 (759)		-1,7 (265)		1,8 (809)		1,8 (1051)		0,3 (694)		-0,3 (438)		-0,2 (448)		-3,2 (17)
Z0181	elongation factor Ts	1 (677)	-3,3 (41)		-0,7 (66)		-1,0 (274)		-2,2 (133)		0,9 (319)		0,5 (308)		-0,6 (270)		-1,1 (180)		-0,8 (233)		-3,9 (7)
Z0182	uridylate kinase	1 (191)	-2,0 (27)		-1,6 (10)		-2,1 (37)		-2,2 (37)		-1,0 (25)		-1,1 (29)		-1,6 (37)		-1,6 (36)		-1,7 (33)		-2,2 (7)
Z0183	ribosome recycling factor	1 (995)	-0,8 (348)		0,2 (193)		0,4 (1127)		-0,4 (698)		0,3 (309)		0,5 (467)		-0,8 (356)		-1,0 (285)		-0,4 (425)		-0,9 (89)
Z0184	1-deoxy-D-xylulose 5-phosphate reductoisomerase	1 (26)	0,7 (25)		0,1 (5)		0,2 (26)		0,8 (43)		0,0 (7)		-0,2 (7)		1,2 (37)		2,2 (70)		0,1 (16)		0,9 (8)
Z0185	undecaprenyl pyrophosphate synthase	1 (249)	-0,6 (97)		-0,9 (22)		0,5 (289)		-1,3 (93)		0,0 (62)		-0,6 (54)		-1,3 (63)		-1,9 (39)		-0,5 (106)		-2,4 (8)
Z0186	CDP-diglyceride synthase	1 (141)	-0,5 (63)		0,3 (31)		0,7 (210)		-0,6 (91)		-0,9 (21)		0,5 (69)		-0,8 (54)		-1,2 (38)		-0,6 (55)		-0,2 (21)
Z0187	zinc metallopeptidase RseP	1 (240)	0,4 (189)		0,3 (49)		0,5 (292)		-0,6 (157)		-0,2 (55)		0,6 (121)		-0,5 (110)		-1,1 (66)		-1,0 (69)		-1,1 (19)
Z0188	outer membrane protein assembly factor YaeT	1 (243)	-1,2 (63)		-0,1 (37)		-0,1 (192)		-1,2 (100)		-0,9 (33)		-0,5 (55)		-0,8 (89)		-0,7 (84)		-1,1 (68)		-1,7 (12)
Z0190	periplasmic chaperone	1 (1320)	-1,4 (344)		0,1 (269)		0,6 (1911)		-1,1 (657)		-0,1 (365)		-0,5 (355)		1,1 (2017)		1,4 (2250)		-1,5 (297)		-3,2 (28)
Z0191	UDP-3-O-[3-hydroxymyristoyl] glucosamine N-acyltransferase	1 (585)	-1,2 (166)		0,2 (121)		0,6 (803)		-0,8 (330)		0,1 (170)		0,0 (207)		1,0 (774)		1,3 (887)		-1,0 (182)		-2,4 (20)
Z0192	(3R)-hydroxymyristoyl-ACP dehydratase	1 (463)	0,0 (282)		-0,6 (51)		0,2 (469)		-0,5 (322)		1,5 (357)		0,0 (156)		0,4 (396)		-0,1 (255)		-0,6 (182)		-0,8 (45)
Z0193	UDP-N-acetylglucosamine acyltransferase	1 (238)	0,1 (164)		-0,2 (35)		1,1 (465)		-0,2 (209)		1,2 (151)		0,8 (148)		0,6 (240)		0,6 (221)		0,0 (140)		0,3 (51)
Z0194	lipid-A-disaccharide synthase	1 (50)	0,1 (34)		-0,6 (6)		0,7 (75)		-0,6 (33)		0,8 (24)		0,6 (27)		0,4 (43)		0,0 (31)		-0,1 (27)		-0,1 (8)
Z0195	ribonuclease HII	1 (69)	-1,3 (16)		-2,9 (1)		-1,0 (27)		-1,8 (17)		-0,6 (11)		-2,1 (5)		-1,5 (14)		-1,4 (14)		-0,5 (27)		-8,2 (0)
Z0196	DNA polymerase III subunit alpha	1 (88)	-0,7 (32)		-0,5 (11)		-0,8 (44)		-1,2 (37)		0,2 (26)		-0,4 (23)		-0,7 (34)		-0,7 (32)		-1,1 (25)		-1,8 (4)
Z0197	acetyl-CoA carboxylase carboxyltransferase subunit alpha	1 (261)	-0,7 (95)		-0,6 (28)		-1,3 (87)		-1,4 (96)		0,9 (124)		-0,1 (80)		-1,2 (71)		-1,1 (72)		-1,5 (53)		-3,1 (5)
Z0198	lysine decarboxylase 2, constitutive	1 (12)	1,6 (21)		0,5 (3)		1,1 (21)		2,0 (44)		0,0 (3)		-0,1 (3)		-0,3 (6)		1,0 (13)		0,7 (11)		0,8 (3)
Z0199	hypothetical protein	1 (37)	1,0 (43)		0,8 (11)		-0,1 (28)		1,3 (83)		-6,8 (0)		0,2 (13)		0,8 (39)		0,6 (31)		-0,2 (18)		-6,8 (0)
Z0200	tRNA(Ile)-lysidine synthetase	1 (24)	0,1 (16)		-2,7 (1)		-1,1 (9)		0,1 (24)		-1,3 (3)		-1,5 (3)		0,1 (17)		0,4 (19)		-0,7 (9)		0,2 (5)
Z0201	Rho-binding antiterminator	1 (158)	1,3 (241)		-0,5 (19)		2,1 (610)		2,3 (741)		1,4 (112)		0,1 (60)		1,0 (204)		1,3 (239)		1,1 (193)		0,3 (33)
Z0202	hypothetical protein	1 (22)	-0,9 (7)		-0,9 (2)		-0,8 (10)		-0,9 (10)		-6,2 (0)		-2,0 (2)		-0,1 (12)		0,4 (16)		0,5 (18)		-6,2 (0)
Z0203	peptidyl-tRNA hydrolase domain protein	1 (15)	0,8 (16)		-5,6 (0)		-1,7 (4)		1,1 (32)		0,0 (4)		1,1 (11)		-1,1 (4)		0,7 (15)		0,0 (9)		-5,6 (0)
Z0204	lipoprotein involved with copper homeostasis and adhesion	1 (20)	1,3 (31)		0,8 (6)		1,2 (41)		1,7 (65)		-1,2 (2)		1,2 (16)		1,6 (38)		2,0 (46)		1,3 (29)		2,3 (17)
Z0205	hypothetical protein	1 (4)	-1,9 (1)		-4,7 (0)		-0,4 (2)		-4,7 (0)		-4,7 (0)		-0,4 (1)		-0,1 (2)		-1,3 (1)		0,2 (3)		1,2 (1)
Z0206	prolyl-tRNA synthetase	1 (114)	-1,6 (25)		-0,2 (18)		-1,5 (35)		-1,3 (47)		-0,8 (18)		-0,7 (24)		-0,9 (40)		-0,3 (57)		-1,4 (26)		-1,5 (7)
Z0207	hypothetical protein	1 (9)	-0,3 (4)		1,2 (3)		-1,8 (2)		-2,1 (2)		-5,7 (0)		-5,7 (0)		-0,6 (4)		1,5 (15)		0,3 (7)		1,2 (3)
Z0208	outer membrane lipoprotein	1 (81)	-1,2 (20)		-2,6 (2)		-2,3 (13)		-1,4 (27)		-2,3 (4)		-3,7 (2)		-1,1 (22)		-1,5 (15)		-0,4 (34)		-1,1 (6)
Z0209	DL-methionine transporter substrate-binding subunit	1 (356)	-0,4 (162)		-0,5 (42)		1,2 (722)		0,0 (333)		-1,3 (38)		-1,0 (60)		2,3 (1113)		-0,4 (162)		-0,6 (136)		1,7 (198)
Z0210	DL-methionine transporter permease subunit	1 (64)	-0,7 (24)		0,5 (15)		0,9 (103)		0,2 (67)		-8,3 (0)		-0,5 (15)		3,0 (315)		-0,1 (35)		-0,1 (35)		2,9 (80)
Z0211	DL-methionine transporter ATP-binding subunit	1 (15)	0,3 (11)		0,0 (2)		0,2 (15)		0,8 (24)		-6,9 (0)		-1,2 (2)		3,6 (116)		1,1 (19)		1,2 (19)		5,0 (80)
Z0212	D,D-heptose 1,7-bisphosphate phosphatase	1 (60)	0,6 (56)		-0,8 (6)		0,7 (84)		-0,1 (56)		0,1 (17)		-0,8 (12)		0,6 (58)		0,9 (66)		-0,9 (18)		0,0 (11)
Z0229	2,5-diketo-D-gluconate reductase B	1 (51)	-0,8 (17)		0,8 (14)		-0,9 (23)		-0,1 (45)		0,8 (22)		-1,9 (5)		0,2 (36)		-0,6 (19)		-0,7 (18)		-2,5 (2)
Z0230	putative transcriptional regulator LYSR-type	1 (12)	0,0 (7)		0,5 (3)		1,9 (37)		1,2 (25)		-6,4 (0)		-0,3 (3)		0,8 (13)		0,9 (12)		0,8 (12)		1,4 (5)
Z0232	hypothetical protein	1 (53)	1,2 (70)		1,0 (17)		1,3 (114)		1,0 (101)		-0,7 (8)		0,7 (28)		1,7 (108)		2,1 (128)		1,6 (92)		1,5 (26)
Z0233	hypothetical protein	1 (56)	1,7 (116)		-0,9 (5)		1,5 (143)		1,3 (141)		-1,3 (6)		0,4 (26)		1,4 (98)		1,3 (87)		-0,1 (31)		1,3 (25)
Z0235	membrane-bound lytic murein transglycosylase D	1 (63)	0,1 (41)		0,1 (12)		1,9 (203)		-0,4 (47)		-0,7 (11)		3,0 (175)		0,9 (75)		-0,4 (28)		1,8 (132)		1,0 (22)
Z0236	hydroxyacylglutathione hydrolase	1 (88)	1,3 (135)		-0,3 (13)		1,9 (297)		0,9 (162)		-1,2 (11)		-0,8 (18)		-0,3 (47)		0,2 (62)		-1,3 (21)		-2,3 (3)
Z0237	hypothetical protein	1 (30)	0,2 (22)		-0,6 (3)		1,0 (52)		0,8 (49)		-7,5 (0)		1,0 (20)		0,9 (35)		0,2 (21)		-1,5 (6)		-0,6 (3)
Z0239	ribonuclease H	1 (37)	-0,1 (22)		-0,2 (5)		0,7 (51)		0,1 (38)		0,8 (17)		0,7 (21)		-0,2 (21)		0,0 (22)		-0,3 (17)		-1,3 (3)
Z0241	DNA polymerase III subunit epsilon	1 (93)	0,8 (93)		-1,7 (5)		-0,3 (61)		0,4 (115)		-0,4 (18)		0,5 (44)		0,0 (58)		0,5 (74)		-0,3 (43)		0,1 (17)
Z0243	hypothetical protein	1 (4)	-4,7 (0)		-4,7 (0)		-0,1 (3)		-1,9 (1)		3,5 (12)		1,5 (4)		-4,7 (0)		-0,4 (2)		-0,2 (2)		-4,7 (0)
Z0244	hypothetical protein	1 (0)	4,2 (4)		0,0 (0)		0,0 (0)		2,7 (2)		0,0 (0)		0,0 (0)		0,0 (0)		3,3 (2)		0,0 (0)		0,0 (0)
Z0245	hypothetical protein	1 (0)	3,7 (2)		0,0 (0)		3,4 (2)		0,0 (0)		0,0 (0)		0,0 (0)		0,0 (0)		3,3 (1)		3,0 (1)		5,8 (3)
Z0246	hypothetical protein	1 (2)	-0,7 (1)		1,9 (1)		-3,4 (0)		0,2 (2)		3,8 (8)		-3,4 (0)		-3,4 (0)		-3,4 (0)		-3,4 (0)		-3,4 (0)
Z0247	hypothetical protein	1 (0)	0,0 (0)		0,0 (0)		0,0 (0)		0,0 (0)		0,0 (0)		0,0 (0)		0,0 (0)		4,3 (6)		0,0 (0)		0,0 (0)
Z0248	hypothetical protein	1 (2)	-3,0 (0)		-3,0 (0)		-0,5 (1)		-3,0 (0)		3,6 (7)		-3,0 (0)		-3,0 (0)		-3,0 (0)		-3,0 (0)		-3,0 (0)
Z0249	hypothetical protein	1 (0)	0,6 (0)		-2,1 (0)		0,4 (0)		0,6 (0)		4,5 (2)		-2,1 (0)		-2,1 (0)		2,1 (1)		-2,1 (0)		-2,1 (0)
Z0250	putative macrophage toxin	1 (1)	0,1 (1)		-5,1 (0)		-0,8 (1)		-0,9 (1)		-5,1 (0)		-5,1 (0)		0,0 (1)		0,1 (1)		-1,2 (0)		1,7 (1)
Z0251	hypothetical protein	1 (1)	-2,5 (0)		-2,5 (0)		-2,5 (0)		-2,5 (0)		-2,5 (0)		-2,5 (0)		-2,5 (0)		-2,5 (0)		-2,5 (0)		-2,5 (0)
Z0252	hypothetical protein	1 (1)	0,6 (1)		4,2 (3)		0,4 (1)		-2,1 (0)		-2,1 (0)		-2,1 (0)		-2,1 (0)		-2,1 (0)		-2,1 (0)		-2,1 (0)
Z0253	hypothetical protein	1 (1)	0,6 (1)		-2,1 (0)		-2,1 (0)		1,5 (2)		-2,1 (0)		-2,1 (0)		-2,1 (0)		1,2 (1)		-2,1 (0)		-2,1 (0)
Z0254	putative protease	1 (4)	-2,5 (0)		-0,8 (0)		-2,2 (1)		-1,3 (1)		-6,1 (0)		-1,9 (0)		-1,0 (1)		-0,1 (2)		-1,0 (1)		-6,1 (0)
Z0255	hypothetical protein	1 (3)	-1,5 (1)		-4,3 (0)		-0,9 (1)		-1,6 (1)		-4,3 (0)		-4,3 (0)		-0,7 (1)		-1,0 (1)		-1,3 (1)		-4,3 (0)
Z0256	hypothetical protein	1 (1)	-0,2 (1)		1,4 (1)		1,0 (2)		1,6 (4)		-3,9 (0)		-3,9 (0)		2,0 (3)		0,4 (1)		-0,9 (0)		-3,9 (0)
Z0257	hypothetical protein	1 (0)	-1,4 (0)		-1,4 (0)		2,5 (3)		1,3 (1)		-1,4 (0)		-1,4 (0)		-1,4 (0)		-1,4 (0)		1,6 (1)		-1,4 (0)
Z0258	hypothetical protein	1 (3)	-0,6 (1)		-4,8 (0)		-4,8 (0)		-1,2 (1)		-4,8 (0)		-4,8 (0)		0,3 (2)		-4,8 (0)		-0,3 (1)		1,0 (1)
Z0259	hypothetical protein	1 (1)	0,7 (1)		1,8 (1)		-0,1 (1)		1,1 (3)		-3,5 (0)		-3,5 (0)		2,4 (4)		-3,5 (0)		-0,5 (0)		-3,5 (0)
Z0260	hypothetical protein	1 (1)	0,3 (1)		-3,9 (0)		-1,4 (0)		-3,9 (0)		-3,9 (0)		-3,9 (0)		0,6 (1)		0,3 (1)		0,0 (1)		2,9 (1)
Z0261	hypothetical protein	1 (4)	1,1 (5)		-3,8 (0)		-0,4 (2)		0,4 (5)		-3,8 (0)		-3,8 (0)		2,7 (17)		-0,5 (2)		0,7 (4)		-3,8 (0)
Z0262	hypothetical protein	1 (7)	-2,0 (1)		-0,9 (1)		-2,8 (1)		-1,1 (3)		-6,2 (0)		-1,0 (1)		-1,1 (2)		-0,2 (3)		-1,4 (2)		-0,4 (1)
Z0263	hypothetical protein	1 (3)	-2,6 (0)		-2,6 (0)		1,3 (7)		1,0 (6)		-2,6 (0)		-2,6 (0)		1,9 (8)		-2,6 (0)		1,3 (5)		-2,6 (0)
Z0264	hypothetical protein	1 (5)	0,1 (4)		0,8 (2)		-0,6 (3)		0,1 (5)		1,2 (3)		-0,3 (1)		0,1 (4)		0,3 (4)		-0,5 (2)		-4,5 (0)
Z0265	hypothetical protein	1 (3)	0,6 (3)		-2,1 (0)		0,4 (4)		-2,1 (0)		-2,1 (0)		-2,1 (0)		-2,1 (0)		-2,1 (0)		-2,1 (0)		-2,1 (0)
Z0266	hypothetical protein	1 (9)	0,2 (6)		-5,2 (0)		0,9 (14)		-0,1 (8)		2,4 (13)		0,6 (4)		0,6 (9)		0,0 (5)		-1,3 (2)		0,7 (2)
Z0267	hypothetical protein	1 (1)	-4,3 (0)		-4,3 (0)		-4,3 (0)		-0,7 (1)		-4,3 (0)		-4,3 (0)		-4,3 (0)		-4,3 (0)		-0,4 (0)		-4,3 (0)
Z0268	hypothetical protein	1 (15)	0,4 (11)		-0,6 (2)		-0,3 (10)		0,2 (16)		1,3 (9)		-0,6 (3)		-0,1 (8)		0,0 (8)		0,3 (11)		0,7 (4)
Z0269	hypothetical protein	1 (76)	1,5 (129)		-0,4 (9)		0,7 (109)		0,9 (134)		1,0 (40)		0,6 (40)		0,5 (66)		0,8 (77)		-0,3 (36)		1,9 (48)
Z0271	hypothetical protein	1 (3)	-2,0 (0)		-4,8 (0)		-0,9 (1)		-2,0 (1)		0,9 (1)		0,4 (1)		-1,1 (1)		-0,5 (1)		-0,8 (1)		-4,8 (0)
Z0272	hypothetical protein	1 (7)	0,2 (5)		1,3 (3)		-0,9 (3)		0,8 (12)		2,0 (7)		-0,1 (2)		-0,1 (4)		0,7 (6)		0,7 (7)		0,2 (1)
Z0273	hypothetical protein	1 (2)	-1,4 (0)		-1,4 (0)		-1,4 (0)		1,3 (5)		-1,4 (0)		-1,4 (0)		-1,4 (0)		-1,4 (0)		-1,4 (0)		-1,4 (0)
Z0274	hypothetical protein	1 (29)	-2,2 (3)		1,1 (9)		-0,8 (14)		-0,5 (18)		0,8 (12)		-0,1 (8)		-5,8 (0)		-1,0 (8)		-1,4 (6)		2,3 (23)
Z0275	hypothetical protein	1 (7)	-1,1 (2)		-6,0 (0)		0,1 (7)		-1,5 (2)		1,2 (4)		-0,3 (2)		-0,9 (2)		-0,5 (3)		-3,0 (0)		-0,2 (1)
Z0276	hypothetical protein	1 (12)	1,7 (24)		0,6 (3)		2,3 (51)		1,6 (36)		-6,2 (0)		0,9 (8)		1,4 (21)		2,3 (37)		1,3 (17)		1,9 (8)
Z0277	C-lysozyme inhibitor	1 (376)	0,6 (360)		0,3 (80)		-0,8 (195)		1,4 (981)		-2,3 (21)		-0,3 (106)		2,4 (1304)		1,4 (587)		-0,5 (159)		-0,5 (46)
Z0278	acyl-CoA dehydrogenase	1 (37)	1,4 (58)		-0,5 (4)		-0,4 (23)		0,7 (56)		-9,4 (0)		-0,7 (7)		-2,1 (5)		-2,2 (4)		2,0 (83)		-1,3 (2)
Z0280	phosphoheptose isomerase	1 (238)	-0,1 (135)		-1,1 (18)		-0,6 (133)		0,0 (221)		-0,9 (34)		-0,1 (75)		-0,5 (106)		-1,0 (66)		-0,8 (79)		-2,6 (6)
Z0281	putative amidotransferase	1 (82)	0,8 (89)		-0,7 (9)		0,3 (87)		0,7 (132)		-1,8 (6)		0,0 (28)		0,5 (76)		-0,4 (38)		-0,2 (41)		-1,2 (6)
Z0282	hypothetical protein	1 (130)	0,0 (83)		0,2 (26)		0,8 (213)		-1,5 (47)		0,0 (35)		-0,2 (41)		-0,5 (60)		-0,6 (54)		0,0 (79)		-0,7 (15)
Z0284	hypothetical protein	1 (106)	0,2 (74)		-1,1 (8)		0,7 (143)		-0,6 (64)		0,2 (32)		-0,9 (18)		0,6 (102)		0,0 (59)		-0,5 (44)		0,4 (24)
Z0285	damage-inducible protein J	1 (114)	1,6 (200)		0,4 (25)		0,0 (98)		1,1 (231)		-1,2 (12)		1,5 (106)		0,5 (100)		0,9 (118)		1,0 (136)		1,4 (51)
Z0287	putative lipoprotein	1 (4)	0,4 (3)		-4,5 (0)		-0,2 (3)		0,6 (5)		1,2 (2)		-0,3 (1)		1,4 (6)		-1,1 (1)		-1,5 (1)		-4,5 (0)
Z0288	hypothetical protein	1 (22)	0,1 (13)		-5,7 (0)		0,5 (26)		0,3 (25)		-5,7 (0)		-1,4 (3)		-0,1 (12)		-0,1 (11)		1,1 (27)		1,2 (8)
Z0290	flagellar biosynthesis	1 (2)	0,7 (2)		-4,5 (0)		-4,5 (0)		0,8 (3)		-4,5 (0)		-4,5 (0)		-0,9 (1)		-4,5 (0)		1,1 (2)		-4,5 (0)
Z0291	hypothetical protein	1 (1)	1,7 (3)		-3,2 (0)		0,1 (1)		-0,5 (1)		-3,2 (0)		-3,2 (0)		-3,2 (0)		-3,2 (0)		-3,2 (0)		-3,2 (0)
Z0292	DNA polymerase IV	1 (11)	0,6 (10)		-6,5 (0)		-1,4 (3)		0,8 (18)		2,1 (12)		-1,3 (1)		-0,2 (6)		0,0 (6)		0,8 (11)		-6,5 (0)
Z0293	putative antitoxin of the YafO-YafN toxin-antitoxin system	1 (37)	-0,1 (21)		-0,1 (6)		0,9 (59)		0,9 (63)		-0,8 (6)		0,1 (13)		-0,3 (18)		0,0 (21)		0,5 (31)		-0,6 (4)
Z0294	putative toxin YafO	1 (28)	-0,2 (14)		-6,4 (0)		0,0 (23)		0,6 (38)		0,2 (8)		0,3 (11)		-1,3 (7)		-1,2 (7)		-2,0 (4)		-6,4 (0)
Z0295	hypothetical protein	1 (9)	-1,4 (2)		-5,0 (0)		-0,7 (5)		-0,9 (5)		-5,0 (0)		-5,0 (0)		-0,5 (4)		-0,2 (4)		-5,0 (0)		1,8 (5)
Z0296	hypothetical protein	1 (1)	1,4 (2)		-1,4 (0)		-1,4 (0)		-1,4 (0)		-1,4 (0)		-1,4 (0)		-1,4 (0)		-1,4 (0)		1,6 (2)		-1,4 (0)
Z0297	peptide chain release factor-like protein	1 (0)	-1,4 (0)		-1,4 (0)		1,1 (1)		-1,4 (0)		-1,4 (0)		-1,4 (0)		-1,4 (0)		-1,4 (0)		1,6 (1)		-1,4 (0)
Z0298	aminoacyl-histidine dipeptidase (peptidase D)	1 (268)	-0,2 (142)		-1,5 (16)		-0,3 (192)		-0,5 (176)		-0,9 (38)		-1,2 (39)		-0,2 (151)		0,5 (218)		-1,6 (51)		-3,8 (3)
Z0299	xanthine-guanine phosphoribosyltransferase	1 (87)	-0,7 (31)		0,5 (20)		-1,9 (19)		-2,4 (15)		-0,1 (21)		0,1 (31)		-2,2 (12)		-1,3 (20)		0,0 (50)		-1,4 (5)
Z0300	fermentation/respiration switch protein	1 (29)	-0,6 (11)		-8,1 (0)		-1,0 (12)		-0,3 (21)		-0,9 (4)		-0,8 (5)		0,2 (20)		1,2 (38)		-0,6 (11)		0,6 (7)
Z0301	DNA-binding transcriptional regulator Crl	1 (630)	-0,9 (188)		-1,3 (39)		-0,4 (374)		-2,2 (116)		-2,4 (28)		-0,9 (102)		-3,8 (25)		-3,2 (37)		0,0 (359)		-2,2 (21)
Z0302	outer membrane phosphoporin protein E	1 (9)	-0,6 (3)		-0,9 (1)		-6,2 (0)		-2,6 (1)		-0,6 (2)		-2,0 (1)		-6,2 (0)		-1,0 (3)		3,1 (45)		-0,4 (1)
Z0303	gamma-glutamyl kinase	1 (45)	-0,3 (21)		-1,7 (2)		-1,5 (13)		-0,7 (26)		-2,9 (1)		-0,6 (9)		-0,2 (25)		0,3 (32)		-0,3 (22)		-0,4 (6)
Z0304	gamma-glutamyl phosphate reductase	1 (40)	0,6 (37)		-0,2 (6)		-1,9 (10)		0,2 (47)		-3,0 (1)		-0,2 (13)		0,3 (32)		0,5 (34)		-0,2 (21)		-1,3 (3)
Z0307	putative integrase for prophage CP-933H	1 (21)	0,1 (14)		-2,0 (1)		0,3 (23)		0,9 (37)		6,4 (487)		-1,2 (3)		0,5 (19)		-2,2 (3)		-0,5 (9)		0,8 (6)
Z0308	hypothetical protein	1 (125)	-0,5 (53)		-0,3 (17)		-0,6 (68)		-1,2 (51)		0,4 (42)		0,0 (42)		-0,7 (46)		-1,1 (34)		-1,3 (28)		0,3 (25)
Z0309	putative cI repressor protein for prophage CP-933H	1 (552)	1,2 (853)		0,7 (164)		2,3 (2646)		1,4 (1500)		0,5 (228)		0,6 (313)		1,0 (774)		-0,1 (325)		1,7 (1089)		1,8 (344)
Z0310	putative cII antiterminator protein for prophage CP-933H	1 (8)	-4,3 (0)		1,1 (3)		-1,8 (2)		-0,1 (7)		7,7 (465)		-4,3 (0)		-0,6 (3)		-4,3 (0)		0,2 (5)		-4,3 (0)
Z0311	partial O replication protein for prophage CP-933H	1 (6)	-1,3 (1)		-4,9 (0)		-0,1 (5)		-0,1 (6)		7,5 (297)		-0,7 (1)		-1,3 (1)		-1,6 (1)		-0,1 (3)		-4,9 (0)
Z0312	partial O replication protein for prophage CP-933H	1 (1)	1,5 (2)		-2,2 (0)		1,2 (3)		-2,2 (0)		8,1 (108)		-2,2 (0)		-2,2 (0)		2,1 (4)		0,9 (1)		4,7 (6)
Z0313	partial replication protein P for prophage CP-933H	1 (6)	-0,2 (3)		1,5 (3)		0,0 (5)		-1,1 (2)		6,7 (162)		-3,9 (0)		-3,9 (0)		-3,9 (0)		-3,9 (0)		-3,9 (0)
Z0314	hypothetical protein	1 (5)	-0,3 (2)		0,4 (1)		0,4 (6)		-0,7 (3)		6,0 (92)		-0,7 (1)		-0,3 (3)		-0,6 (2)		-4,9 (0)		-4,9 (0)
Z0315	hypothetical protein	1 (5)	-1,6 (1)		-4,3 (0)		0,7 (8)		0,2 (6)		4,5 (32)		-0,1 (2)		-4,3 (0)		-4,3 (0)		-1,3 (1)		-4,3 (0)
Z0316	hypothetical protein	1 (12)	-0,6 (4)		-0,5 (1)		-0,1 (9)		0,6 (17)		5,3 (123)		0,4 (5)		-1,2 (3)		-0,6 (5)		-2,8 (1)		0,1 (2)
Z0317	putative tail fiber protein from prophage CP-933H	1 (2)	1,4 (4)		-3,2 (0)		-0,7 (1)		2,8 (15)		7,6 (121)		-3,2 (0)		0,4 (2)		0,1 (1)		-3,2 (0)		2,6 (2)
Z0318	DNA invertase from prophage CP-933H	1 (12)	-1,1 (3)		-5,7 (0)		-2,4 (2)		-3,0 (1)		-5,7 (0)		-5,7 (0)		-5,7 (0)		-0,9 (3)		1,5 (20)		-5,7 (0)
Z0319	hypothetical protein	1 (246)	-0,9 (77)		-0,1 (37)		-1,5 (70)		-1,7 (66)		-2,5 (11)		-1,1 (36)		-1,3 (58)		-1,7 (42)		-1,6 (44)		-3,6 (3)
Z0321	putative AraC-type regulatory protein encoded in prophage CP-933H	1 (18)	-0,2 (10)		-0,5 (2)		-1,7 (5)		0,8 (30)		1,2 (11)		1,4 (16)		2,2 (55)		1,0 (23)		-2,9 (1)		-0,9 (2)
Z0322	unknown protein encoded by IS2	1 (3)	0,4 (2)		-3,3 (0)		1,3 (7)		-0,6 (2)		-3,3 (0)		-3,3 (0)		-3,3 (0)		-3,3 (0)		0,6 (3)		-3,3 (0)
Z0324	integrase protein for prophage CP-933I	1 (144)	-0,4 (62)		-0,9 (12)		-1,9 (32)		-0,3 (106)		-0,2 (32)		-0,5 (31)		-1,2 (37)		-1,4 (30)		-2,3 (17)		0,0 (23)
Z0325	hypothetical protein	1 (140)	0,8 (153)		0,1 (26)		-1,7 (39)		0,3 (169)		-1,3 (16)		0,2 (55)		-2,1 (22)		-1,2 (37)		-1,7 (27)		0,7 (41)
Z0326	hypothetical protein	1 (12)	-2,2 (1)		-5,9 (0)		-2,0 (2)		-1,3 (4)		-0,3 (3)		-5,9 (0)		-5,9 (0)		-2,6 (1)		-5,9 (0)		-5,9 (0)
Z0327	hypothetical protein	1 (4)	-3,8 (0)		-3,8 (0)		-3,8 (0)		-3,8 (0)		1,8 (4)		1,3 (3)		-3,8 (0)		-3,8 (0)		-3,8 (0)		-3,8 (0)
Z0328	hypothetical protein	1 (2)	-3,5 (0)		1,8 (1)		0,4 (2)		-0,8 (1)		3,1 (5)		0,7 (1)		0,1 (1)		-3,5 (0)		-3,5 (0)		-3,5 (0)
Z0330	hypothetical protein	1 (1)	-2,6 (0)		-2,6 (0)		-2,6 (0)		0,1 (1)		4,0 (6)		-2,6 (0)		1,9 (3)		-2,6 (0)		-2,6 (0)		-2,6 (0)
Z0331	hypothetical protein	1 (2)	-3,0 (0)		2,3 (1)		1,9 (5)		-0,3 (1)		3,6 (6)		-3,0 (0)		0,6 (2)		-3,0 (0)		1,0 (2)		-3,0 (0)
Z0332	putative activator encoded in prophage CP-933I	1 (6)	0,7 (6)		1,4 (3)		1,2 (13)		0,3 (8)		-3,9 (0)		3,7 (30)		1,2 (10)		1,3 (10)		1,3 (10)		3,9 (18)
Z0333	putative polarity suppression protein encoded in CP-933I	1 (9)	0,0 (6)		0,0 (1)		0,7 (13)		0,0 (9)		0,3 (3)		-1,1 (1)		0,7 (10)		-2,0 (1)		-0,4 (4)		-5,4 (0)
Z0334	putative capsid morphogenesis protein encoded in CP-933I	1 (4)	1,0 (5)		-4,7 (0)		-0,4 (3)		0,1 (5)		-4,7 (0)		-4,7 (0)		-0,2 (2)		0,8 (4)		-0,8 (1)		-4,7 (0)
Z0335	hypothetical protein	1 (16)	-4,5 (0)		0,9 (5)		-4,5 (0)		-0,8 (8)		-4,5 (0)		-4,5 (0)		-0,8 (5)		0,4 (12)		-1,5 (3)		2,4 (14)
Z0336	putative regulatory protein encoded in prophage CP-933I	1 (2)	-2,2 (0)		-2,2 (0)		-2,2 (0)		-2,2 (0)		-2,2 (0)		-2,2 (0)		-2,2 (0)		-2,2 (0)		-2,2 (0)		-2,2 (0)
Z0337	putative regulator encoded in prophage CP-933I	1 (2078)	-9,3 (2)		-4,5 (13)		-7,4 (9)		-6,4 (20)		-5,7 (9)		-4,6 (24)		-5,7 (21)		-4,6 (43)		1,5 (3271)		-0,9 (159)
Z0338	hypothetical protein	1 (8)	-0,7 (3)		-4,3 (0)		-0,4 (5)		-0,7 (4)		-4,3 (0)		-4,3 (0)		0,8 (8)		-0,1 (4)		0,6 (7)		1,5 (4)
Z0339	alpha replication protein of prophage CP-933I	1 (4)	-0,2 (2)		-6,1 (0)		0,2 (4)		-1,2 (1)		1,5 (3)		-6,1 (0)		-0,3 (2)		-0,6 (1)		-0,3 (2)		0,7 (1)
Z0340	hypothetical protein	1 (13)	-1,1 (4)		-6,7 (0)		-1,3 (5)		-2,5 (2)		4,0 (60)		1,0 (9)		-2,1 (2)		-1,2 (4)		-2,8 (1)		-0,9 (1)
Z0341	hypothetical protein	1 (0)	0,0 (0)		0,0 (0)		0,0 (0)		0,0 (0)		0,0 (0)		0,0 (0)		0,0 (0)		0,0 (0)		0,0 (0)		0,0 (0)
Z0342	putative LysR-like transcriptional regulator	1 (14)	-0,4 (6)		-0,4 (2)		-0,9 (7)		0,3 (18)		-6,7 (0)		-2,5 (1)		0,3 (11)		-0,2 (7)		-0,8 (5)		-6,7 (0)
Z0343	putative oxidoreductase	1 (4)	-0,3 (2)		-4,5 (0)		-0,6 (2)		-4,5 (0)		2,1 (5)		-4,5 (0)		-4,5 (0)		-4,5 (0)		-4,5 (0)		-4,5 (0)
Z0344	hypothetical protein	1 (1)	1,3 (2)		3,9 (3)		1,1 (2)		2,2 (5)		5,2 (12)		-1,4 (0)		-1,4 (0)		2,8 (5)		1,6 (2)		-1,4 (0)
Z0345	hypothetical protein	1 (0)	0,0 (0)		0,0 (0)		0,0 (0)		2,7 (5)		0,0 (0)		0,0 (0)		0,0 (0)		3,3 (4)		0,0 (0)		0,0 (0)
Z0346	putative LysR-like transcriptional regulator	1 (11)	-2,0 (2)		-6,2 (0)		-0,5 (6)		-0,3 (8)		-6,2 (0)		0,0 (3)		-0,3 (5)		-0,9 (3)		-0,3 (5)		3,9 (26)
Z0347	hypothetical protein	1 (15)	0,3 (10)		0,4 (3)		-3,0 (1)		0,5 (19)		0,3 (5)		-2,7 (1)		-0,8 (5)		-0,1 (8)		-1,0 (4)		-1,0 (1)
Z0348	putative transcriptional regulator	1 (1)	-0,6 (0)		2,9 (1)		-0,9 (0)		0,8 (2)		2,3 (1)		-3,4 (0)		0,2 (1)		0,9 (1)		1,1 (1)		2,5 (1)
Z0349	hypothetical protein	1 (3)	-0,1 (2)		-4,7 (0)		0,2 (3)		-1,0 (1)		-4,7 (0)		-4,7 (0)		-4,7 (0)		-1,3 (1)		1,0 (4)		-4,7 (0)
Z0350	hypothetical protein	1 (1)	-1,0 (0)		0,7 (0)		1,0 (2)		0,7 (2)		1,0 (1)		0,6 (1)		-0,1 (1)		0,2 (1)		1,4 (2)		-4,6 (0)
Z0351	hypothetical protein	1 (0)	4,2 (1)		0,0 (0)		0,0 (0)		4,6 (3)		0,0 (0)		0,0 (0)		0,0 (0)		3,3 (1)		5,7 (4)		0,0 (0)
Z0352	putative xanthine dehydrogenase iron-sulfur-binding subunit	1 (2)	1,1 (3)		-3,4 (0)		-0,9 (1)		0,7 (3)		3,2 (5)		0,8 (1)		-3,4 (0)		-3,4 (0)		1,0 (2)		-3,4 (0)
Z0353	hypothetical protein	1 (289)	-2,6 (27)		-1,6 (16)		-1,3 (102)		-1,3 (111)		-4,8 (3)		-3,9 (6)		1,8 (616)		0,9 (304)		-0,9 (87)		-2,6 (8)
Z0354	putative ferredoxin	1 (53)	-1,9 (8)		-1,7 (2)		-1,5 (16)		-0,5 (33)		0,6 (20)		-0,6 (11)		-0,9 (16)		-0,5 (20)		0,0 (29)		-7,0 (0)
Z0356	hypothetical protein	1 (11)	-1,4 (2)		-6,0 (0)		-2,1 (2)		0,2 (12)		-6,0 (0)		-6,0 (0)		0,9 (13)		-0,5 (4)		0,0 (6)		1,4 (5)
Z0357	putative receptor	1 (8)	-0,5 (3)		-6,5 (0)		-1,5 (2)		-0,4 (5)		-6,5 (0)		-0,8 (1)		1,8 (16)		-0,3 (3)		-0,6 (3)		1,9 (4)
Z0358	putative enzyme	1 (1)	0,8 (1)		-4,7 (0)		-0,1 (1)		1,5 (4)		-4,7 (0)		0,5 (1)		4,2 (15)		-0,5 (1)		0,1 (1)		-4,7 (0)
Z0359	hypothetical protein	1 (0)	-1,4 (0)		-1,4 (0)		-1,4 (0)		-1,4 (0)		-1,4 (0)		2,8 (1)		5,4 (13)		-1,4 (0)		1,6 (1)		-1,4 (0)
Z0360	hypothetical protein	1 (2)	0,1 (2)		-3,5 (0)		-3,5 (0)		1,6 (7)		2,1 (3)		-3,5 (0)		5,2 (60)		-3,5 (0)		2,4 (8)		2,3 (2)
Z0361	putative regulator	1 (4)	-0,5 (2)		1,2 (1)		-1,6 (1)		1,2 (8)		-4,1 (0)		1,1 (3)		5,0 (73)		-0,8 (1)		1,7 (7)		-4,1 (0)
Z0362	hypothetical protein	1 (6)	-0,8 (2)		-3,5 (0)		-1,0 (2)		1,3 (15)		-3,5 (0)		-3,5 (0)		1,0 (8)		0,7 (6)		-3,5 (0)		2,3 (5)
Z0363	hypothetical protein	1 (3)	-2,5 (0)		2,8 (4)		-2,5 (0)		0,2 (4)		-2,5 (0)		1,7 (4)		-2,5 (0)		-2,5 (0)		-2,5 (0)		-2,5 (0)
Z0364	50S ribosomal protein L31 type B	1 (34)	0,9 (40)		-0,9 (3)		1,7 (103)		4,3 (691)		-6,3 (0)		1,2 (28)		9,4 (15658)		1,9 (81)		1,2 (48)		0,6 (9)
Z0365	unknown protein encoded in ISEc8	1 (2)	-2,5 (0)		-2,5 (0)		-2,5 (0)		-2,5 (0)		-2,5 (0)		-2,5 (0)		-2,5 (0)		-2,5 (0)		1,4 (3)		-2,5 (0)
Z0366	unknown protein encoded in ISEc8	1 (2)	-2,5 (0)		-2,5 (0)		-2,5 (0)		-2,5 (0)		-2,5 (0)		-2,5 (0)		-2,5 (0)		-2,5 (0)		1,4 (3)		-2,5 (0)
Z0367	unknown protein encoded in ISEc8	1 (4)	-5,3 (0)		-5,3 (0)		-5,3 (0)		-2,6 (0)		-5,3 (0)		-1,1 (0)		-1,7 (1)		-5,3 (0)		-2,3 (0)		-5,3 (0)
Z0369	putative oxidoreductase	1 (5)	-0,4 (2)		1,8 (3)		-2,2 (1)		0,0 (5)		-5,5 (0)		-5,5 (0)		-1,9 (1)		-1,3 (1)		-2,5 (0)		0,3 (1)
Z0370	hypothetical protein	1 (88)	-1,2 (21)		0,3 (16)		-1,5 (24)		0,1 (80)		-2,0 (5)		-0,6 (18)		-1,1 (24)		-2,8 (7)		0,7 (80)		0,9 (25)
Z0371	putative LysR-like transcriptional regulator	1 (40)	1,1 (52)		-0,7 (4)		-0,8 (21)		0,4 (51)		-8,3 (0)		0,0 (14)		0,3 (32)		1,0 (49)		-0,8 (14)		-0,5 (5)
Z0372	hypothetical protein	1 (72)	0,0 (47)		-0,9 (7)		-1,5 (24)		-1,0 (36)		1,1 (46)		2,0 (105)		-0,3 (40)		2,2 (207)		-2,3 (9)		-1,9 (3)
Z0373	hypothetical protein	1 (5)	0,1 (3)		-2,6 (0)		1,3 (12)		-2,6 (0)		-2,6 (0)		1,6 (6)		-2,6 (0)		-2,6 (0)		-2,6 (0)		-2,6 (0)
Z0374	hypothetical protein	1 (3)	1,8 (6)		-3,8 (0)		-3,8 (0)		1,6 (8)		-3,8 (0)		1,4 (3)		-0,2 (2)		0,5 (2)		-0,8 (1)		-3,8 (0)
Z0375	putative adhesin	1 (4)	0,3 (3)		-0,9 (0)		0,6 (6)		0,8 (7)		-1,5 (0)		-0,2 (1)		0,2 (3)		-2,0 (1)		-0,1 (2)		-1,3 (0)
Z0376	putative AraC-like transcriptional regulator	1 (24)	0,5 (20)		0,0 (4)		2,3 (99)		0,5 (31)		-1,7 (2)		0,5 (11)		0,6 (22)		0,0 (14)		0,0 (14)		0,8 (7)
Z0377	putative dehydrogenase	1 (31)	1,8 (68)		-0,2 (5)		1,4 (76)		1,8 (108)		-0,6 (6)		1,4 (30)		2,2 (93)		1,8 (66)		-0,9 (10)		-1,0 (3)
Z0378	hypothetical protein	1 (1)	2,5 (3)		-2,1 (0)		1,2 (2)		-2,1 (0)		-2,1 (0)		-2,1 (0)		-2,1 (0)		-2,1 (0)		-2,1 (0)		-2,1 (0)
Z0379	orf, hypothetical protein	1 (1)	-1,4 (0)		-1,4 (0)		-1,4 (0)		-1,4 (0)		-1,4 (0)		-1,4 (0)		-1,4 (0)		-1,4 (0)		-1,4 (0)		4,4 (5)
Z0380	hypothetical protein	1 (0)	0,0 (0)		0,0 (0)		2,5 (2)		2,7 (3)		0,0 (0)		0,0 (0)		0,0 (0)		0,0 (0)		0,0 (0)		0,0 (0)
Z0381	pyridine nucleotide-disulfide oxidoreductase	1 (14)	1,2 (20)		-0,3 (2)		1,8 (40)		1,9 (50)		-7,2 (0)		-1,0 (2)		0,3 (11)		-0,2 (7)		-0,2 (7)		0,7 (4)
Z0382	putative ARAC-type regulatory protein	1 (9)	0,4 (7)		1,3 (4)		0,8 (14)		0,5 (13)		-6,0 (0)		1,7 (10)		-2,4 (1)		0,0 (5)		-3,0 (1)		-0,2 (1)
Z0384	putative dehydrogenase subunit	1 (58)	-0,5 (25)		-3,0 (1)		1,0 (97)		0,4 (71)		-8,3 (0)		-0,9 (10)		-4,7 (1)		-2,0 (8)		-0,8 (19)		-2,5 (2)
Z0385	hypothetical protein	1 (17)	-0,9 (5)		-0,2 (2)		0,6 (21)		0,4 (21)		-7,5 (0)		0,2 (6)		-2,0 (3)		-1,2 (4)		-0,3 (8)		-7,5 (0)
Z0386	hypothetical protein	1 (38)	-0,3 (18)		0,2 (7)		0,7 (53)		1,0 (72)		-2,0 (2)		0,6 (19)		-1,4 (9)		-0,9 (12)		-0,5 (15)		-1,8 (2)
Z0387	hypothetical protein	1 (3)	0,1 (2)		4,2 (12)		-2,6 (0)		0,1 (3)		3,0 (8)		2,5 (7)		1,0 (4)		-2,6 (0)		-2,6 (0)		6,0 (40)
Z0388	hypothetical protein	1 (0)	0,0 (0)		0,0 (0)		0,0 (0)		0,0 (0)		0,0 (0)		0,0 (0)		3,6 (2)		0,0 (0)		0,0 (0)		0,0 (0)
Z0389	hypothetical protein	1 (16)	1,6 (31)		-5,0 (0)		0,4 (19)		1,6 (48)		-5,0 (0)		0,8 (9)		-0,4 (7)		-1,7 (3)		-0,5 (7)		-5,0 (0)
Z0390	hypothetical protein	1 (5)	-0,2 (2)		-5,3 (0)		-0,7 (2)		0,2 (5)		-5,3 (0)		-1,1 (1)		-5,3 (0)		-1,1 (1)		-1,4 (1)		-5,3 (0)
Z0391	hypothetical protein	1 (2)	-1,0 (1)		2,5 (2)		0,2 (2)		0,4 (3)		-3,7 (0)		-3,7 (0)		-0,1 (1)		-3,7 (0)		1,1 (3)		-3,7 (0)
Z0392	hypothetical protein	1 (0)	2,8 (1)		0,0 (0)		0,0 (0)		0,0 (0)		5,6 (3)		0,0 (0)		3,6 (2)		0,0 (0)		0,0 (0)		0,0 (0)
Z0393	hypothetical protein	1 (6)	-3,0 (0)		-3,0 (0)		0,4 (7)		-0,3 (4)		-3,0 (0)		1,2 (5)		-3,0 (0)		0,3 (4)		0,0 (3)		-3,0 (0)
Z0394	hypothetical protein	1 (8)	-3,4 (0)		-3,4 (0)		0,5 (10)		0,2 (9)		-3,4 (0)		-3,4 (0)		-3,4 (0)		-0,1 (4)		-3,4 (0)		-3,4 (0)
Z0395	hypothetical protein	1 (16)	-3,0 (1)		-5,7 (0)		0,8 (27)		-1,2 (7)		3,5 (51)		0,0 (6)		0,3 (14)		-2,4 (2)		-2,8 (1)		2,4 (16)
Z0397	hypothetical protein	1 (15)	-0,3 (7)		-4,9 (0)		-0,3 (10)		-0,4 (11)		0,7 (6)		1,8 (18)		1,2 (21)		-4,9 (0)		-0,5 (6)		2,9 (19)
Z0398	choline dehydrogenase	1 (13)	-1,0 (3)		-2,0 (0)		-1,9 (3)		-1,2 (5)		-0,7 (2)		-0,8 (2)		-2,2 (2)		0,1 (7)		-1,1 (3)		-1,5 (1)
Z0399	betaine aldehyde dehydrogenase	1 (11)	0,6 (11)		-0,7 (1)		0,6 (15)		0,8 (18)		0,9 (6)		1,3 (9)		0,9 (13)		0,2 (7)		-1,4 (3)		1,1 (4)
Z0400	transcriptional regulator BetI	1 (14)	1,5 (23)		-6,0 (0)		-1,4 (4)		0,0 (13)		-6,0 (0)		2,1 (20)		-0,5 (6)		0,0 (8)		-1,5 (3)		-6,0 (0)
Z0401	choline transport protein BetT	1 (12)	0,6 (10)		-1,1 (1)		-0,6 (6)		-0,5 (7)		-0,8 (2)		0,7 (6)		-0,9 (4)		-2,2 (1)		0,0 (7)		-0,6 (1)
Z0402	putative beta-barrel outer membrane protein	1 (4)	0,1 (3)		-0,2 (1)		0,8 (7)		0,2 (5)		-7,1 (0)		0,6 (2)		-1,0 (1)		-0,2 (2)		-0,7 (2)		-1,3 (0)
Z0403	hypothetical protein	1 (21)	-0,5 (8)		-2,1 (1)		1,3 (42)		-0,2 (16)		-0,2 (4)		0,3 (8)		-1,9 (3)		-0,7 (7)		-1,2 (5)		-1,6 (1)
Z0404	hypothetical protein	1 (14)	0,6 (14)		-4,9 (0)		-0,6 (8)		-0,1 (13)		-4,9 (0)		-4,9 (0)		-1,3 (3)		-0,1 (8)		-1,9 (2)		-4,9 (0)
Z0405	hypothetical protein	1 (38)	0,2 (29)		2,6 (42)		2,4 (185)		0,9 (71)		-1,2 (5)		2,0 (55)		-0,1 (24)		2,4 (128)		-0,5 (16)		0,0 (7)
Z0406	hypothetical protein	1 (1)	-1,4 (0)		-1,4 (0)		-1,4 (0)		-1,4 (0)		-1,4 (0)		-1,4 (0)		2,2 (3)		-1,4 (0)		-1,4 (0)		-1,4 (0)
Z0407	putative transcription factor	1 (1)	3,6 (12)		-3,0 (0)		1,7 (4)		1,9 (6)		-3,0 (0)		1,3 (1)		-3,0 (0)		2,6 (6)		-3,0 (0)		-3,0 (0)
Z0408	hypothetical protein	1 (1)	1,6 (1)		-2,1 (0)		-2,1 (0)		2,1 (2)		3,6 (2)		-2,1 (0)		-2,1 (0)		-2,1 (0)		-2,1 (0)		-2,1 (0)
Z0409	putative oxidoreductase subunit	1 (0)	1,1 (1)		-2,5 (0)		-2,5 (0)		1,1 (1)		-2,5 (0)		1,7 (0)		1,1 (1)		-2,5 (0)		0,5 (0)		-2,5 (0)
Z0410	hypothetical protein	1 (1)	-0,2 (0)		-3,0 (0)		-3,0 (0)		1,9 (2)		-3,0 (0)		-3,0 (0)		-3,0 (0)		-3,0 (0)		0,1 (0)		-3,0 (0)
Z0412	putative carbamate kinase	1 (0)	-2,1 (0)		-2,1 (0)		-2,1 (0)		1,5 (1)		-2,1 (0)		-2,1 (0)		-2,1 (0)		-2,1 (0)		-2,1 (0)		-2,1 (0)
Z0413	putative deaminase	1 (5)	0,6 (4)		-5,7 (0)		-0,8 (2)		-0,5 (3)		0,0 (1)		-5,7 (0)		0,4 (4)		1,5 (8)		-1,2 (1)		-5,7 (0)
Z0414	hypothetical protein	1 (15)	1,6 (27)		1,7 (8)		0,8 (22)		-0,5 (10)		-5,6 (0)		-5,6 (0)		-5,6 (0)		-5,6 (0)		0,1 (9)		-5,6 (0)
Z0415	putative periplasmic binding protein, substrate ribose	1 (76)	0,4 (60)		0,0 (13)		1,0 (132)		1,5 (206)		-9,2 (0)		-2,5 (5)		-3,1 (5)		-2,4 (8)		2,6 (287)		-3,4 (1)
Z0416	putative ATP-binding component of transport system	1 (6)	1,2 (8)		-3,7 (0)		0,6 (8)		0,5 (8)		-3,7 (0)		-3,7 (0)		-3,7 (0)		-3,7 (0)		1,7 (12)		-3,7 (0)
Z0417	ABC transporter ATP-binding protein	1 (4)	0,8 (4)		-5,1 (0)		1,8 (11)		1,1 (8)		-5,1 (0)		0,7 (2)		-1,5 (1)		-0,3 (2)		2,8 (15)		0,8 (1)
Z0418	permease	1 (6)	-0,5 (3)		-5,6 (0)		0,5 (8)		0,8 (11)		-5,6 (0)		-5,6 (0)		-2,0 (1)		-5,6 (0)		1,5 (10)		-5,6 (0)
Z0419	permease	1 (40)	0,9 (45)		-0,6 (4)		0,7 (56)		0,8 (65)		-0,3 (9)		0,3 (16)		0,0 (25)		-0,7 (15)		0,7 (38)		0,6 (10)
Z0420	putative oxidoreductase	1 (34)	0,2 (23)		-0,4 (4)		0,2 (31)		0,3 (37)		0,6 (12)		-0,2 (9)		0,2 (23)		1,1 (42)		0,9 (36)		-2,2 (1)
Z0421	hypothetical protein	1 (3)	0,1 (2)		-4,1 (0)		-1,6 (1)		0,4 (3)		1,5 (2)		-4,1 (0)		-0,5 (1)		0,1 (2)		-1,1 (1)		-4,1 (0)
Z0423	hypothetical protein	1 (12)	-0,2 (6)		-3,8 (0)		-1,3 (4)		-3,8 (0)		-3,8 (0)		-3,8 (0)		-3,8 (0)		-0,5 (5)		-3,8 (0)		-3,8 (0)
Z0424	putative cytochrome subunit of dehydrogenase	1 (41)	0,2 (26)		0,2 (7)		0,2 (39)		0,8 (64)		-7,7 (0)		-2,5 (2)		-2,5 (4)		-1,3 (9)		0,1 (25)		-7,7 (0)
Z0425	hypothetical protein	1 (257)	3,1 (1422)		1,8 (167)		4,3 (4784)		4,2 (4886)		-3,6 (6)		1,5 (262)		-0,2 (160)		0,2 (187)		1,7 (527)		-1,4 (18)
Z0426	regulator for prp operon	1 (29)	1,0 (33)		-8,5 (0)		-3,8 (2)		-1,4 (10)		-8,5 (0)		-2,0 (2)		-4,8 (1)		-3,6 (1)		-2,0 (4)		-8,5 (0)
Z0427	2-methylisocitrate lyase	1 (45)	2,3 (128)		-8,2 (0)		-2,0 (9)		-0,1 (36)		-8,2 (0)		-0,3 (12)		-2,4 (5)		-8,2 (0)		0,7 (42)		-8,2 (0)
Z0428	methylcitrate synthase	1 (41)	2,9 (179)		-8,5 (0)		-3,6 (3)		-0,2 (33)		-8,5 (0)		-0,9 (7)		-3,9 (2)		-3,3 (2)		-0,8 (13)		-8,5 (0)
Z0429	2-methylcitrate dehydratase	1 (19)	2,0 (41)		-7,6 (0)		-4,2 (1)		-0,2 (15)		-7,6 (0)		-0,5 (4)		-4,0 (1)		-7,6 (0)		-0,3 (8)		-7,6 (0)
Z0430	propionyl-CoA synthetase	1 (16)	2,5 (53)		-2,5 (0)		-3,9 (1)		0,5 (21)		-7,8 (0)		0,1 (6)		-3,3 (1)		-1,6 (3)		0,2 (11)		-7,8 (0)
Z0431	hypothetical protein	1 (13)	-3,8 (0)		-3,8 (0)		-3,8 (0)		-3,8 (0)		-3,8 (0)		-3,8 (0)		-3,8 (0)		-0,4 (5)		-3,8 (0)		-3,8 (0)
Z0432	cytosine permease	1 (22)	-3,5 (1)		-0,5 (3)		-2,9 (2)		-3,2 (2)		0,5 (8)		-2,0 (2)		-1,6 (4)		-3,5 (1)		-0,8 (7)		-0,9 (2)
Z0433	cytosine deaminase	1 (42)	-1,7 (8)		-1,9 (2)		-1,5 (13)		-1,6 (13)		0,6 (16)		-1,1 (6)		-0,8 (15)		-1,2 (10)		-1,8 (7)		-2,9 (1)
Z0434	DNA-binding transcriptional regulator CynR	1 (5)	-1,3 (1)		1,3 (2)		-1,0 (2)		-2,2 (1)		-5,0 (0)		-5,0 (0)		-5,0 (0)		-5,0 (0)		-1,1 (1)		0,9 (1)
Z0435	carbonic anhydrase	1 (0)	1,4 (1)		-1,4 (0)		1,1 (1)		2,2 (2)		-1,4 (0)		-1,4 (0)		2,2 (1)		1,9 (1)		1,6 (1)		-1,4 (0)
Z0436	cyanate hydratase	1 (3)	0,9 (4)		-3,7 (0)		0,9 (5)		0,5 (4)		-3,7 (0)		0,5 (2)		0,9 (4)		1,1 (4)		0,3 (2)		-3,7 (0)
Z0437	putative cyanate transporter	1 (1)	0,4 (1)		1,6 (1)		-1,3 (0)		1,4 (4)		-3,8 (0)		-3,8 (0)		1,8 (3)		-0,4 (1)		1,4 (2)		-3,8 (0)
Z0438	galactoside O-acetyltransferase	1 (4)	0,8 (4)		-4,1 (0)		1,5 (8)		0,5 (4)		-4,1 (0)		0,1 (1)		-0,5 (1)		0,2 (2)		1,1 (4)		-4,1 (0)
Z0439	galactoside permease	1 (2)	0,1 (1)		0,8 (1)		0,9 (4)		0,8 (4)		1,1 (1)		-4,5 (0)		0,6 (2)		-1,2 (1)		0,9 (3)		1,4 (1)
Z0440	beta-D-galactosidase	1 (2)	-1,7 (0)		-5,4 (0)		-0,3 (1)		-0,2 (1)		0,3 (1)		-5,4 (0)		-1,8 (0)		0,4 (1)		0,8 (2)		-5,4 (0)
Z0441	lac repressor	1 (17)	0,4 (13)		0,2 (3)		0,5 (20)		-1,1 (7)		-0,5 (3)		-0,4 (4)		-1,3 (4)		-1,3 (4)		0,1 (10)		-7,1 (0)
Z0442	putative AraC-like transcriptional regulator	1 (8)	0,3 (6)		-0,7 (1)		0,3 (9)		-0,6 (5)		-6,0 (0)		-6,0 (0)		-1,4 (2)		-0,8 (3)		1,1 (11)		-0,1 (1)
Z0443	hypothetical protein	1 (19)	0,1 (13)		-6,9 (0)		0,4 (22)		-0,4 (14)		-6,9 (0)		-2,7 (1)		-1,1 (6)		-1,4 (4)		2,2 (54)		0,5 (5)
Z0444	DNA-binding transcriptional activator MhpR	1 (37)	-0,4 (15)		-1,6 (2)		0,1 (31)		-1,0 (16)		-2,2 (2)		-1,7 (3)		-7,9 (0)		-4,6 (1)		-1,1 (9)		-2,0 (1)
Z0445	3-(3-hydroxyphenyl)propionate hydroxylase	1 (0)	-2,6 (0)		-2,6 (0)		-2,6 (0)		0,2 (0)		-2,6 (0)		-2,6 (0)		-2,6 (0)		0,7 (0)		-2,6 (0)		-2,6 (0)
Z0446	3-(2,3-dihydroxyphenyl)propionate dioxygenase	1 (4)	-2,0 (0)		0,5 (1)		-4,8 (0)		0,9 (7)		-4,8 (0)		-4,8 (0)		-4,8 (0)		-4,8 (0)		-0,8 (1)		-4,8 (0)
Z0447	2-hydroxy-6-ketonona-2,4-dienedioic acid hydrolase	1 (1)	-2,9 (0)		-2,9 (0)		-2,9 (0)		1,2 (2)		-2,9 (0)		2,3 (2)		-2,9 (0)		-2,9 (0)		1,0 (1)		-2,9 (0)
Z0448	2-keto-4-pentenoate hydratase	1 (2)	0,7 (2)		-3,5 (0)		0,8 (3)		-0,7 (1)		-3,5 (0)		-3,5 (0)		-3,5 (0)		-3,5 (0)		-0,5 (1)		-3,5 (0)
Z0450	acetaldehyde dehydrogenase	1 (2)	-4,1 (0)		-4,1 (0)		-4,1 (0)		0,5 (3)		-4,1 (0)		0,1 (1)		-0,5 (1)		0,2 (1)		-1,1 (1)		-4,1 (0)
Z0452	4-hydroxy-2-ketovalerate aldolase	1 (2)	0,7 (2)		1,4 (1)		-0,6 (1)		0,6 (3)		-3,9 (0)		-3,9 (0)		1,2 (3)		-0,6 (1)		0,0 (1)		-3,9 (0)
Z0453	putative 3-hydroxyphenylpropionic transporter MhpT	1 (1)	1,0 (1)		-3,6 (0)		-1,1 (0)		0,0 (1)		-3,6 (0)		-3,6 (0)		-3,6 (0)		0,7 (1)		-3,6 (0)		3,2 (2)
Z0454	nucleoprotein/polynucleotide-associated enzyme	1 (55)	-0,2 (30)		-1,6 (3)		-0,5 (34)		0,0 (56)		-0,3 (12)		-0,2 (17)		-0,7 (22)		-0,6 (22)		-1,1 (16)		-2,1 (2)
Z0455	putative esterase	1 (5)	0,7 (5)		-5,2 (0)		1,3 (11)		0,8 (9)		0,5 (2)		1,6 (5)		0,0 (3)		0,1 (3)		0,0 (3)		1,7 (3)
Z0456	alcohol dehydrogenase class III; formaldehyde dehydrogenase, glutathione-dependent	1 (23)	0,7 (23)		0,2 (4)		1,5 (57)		0,8 (38)		-1,1 (3)		-0,1 (7)		0,4 (20)		0,2 (16)		0,0 (14)		-0,9 (2)
Z0457	regulator protein FrmR	1 (20)	-0,4 (9)		-5,5 (0)		1,8 (60)		0,7 (30)		0,1 (5)		1,8 (23)		0,0 (12)		0,2 (14)		0,3 (14)		-5,5 (0)
Z0458	ferric transporter ATP-binding subunit	1 (6)	-0,3 (3)		-0,4 (1)		2,3 (26)		2,1 (26)		-5,7 (0)		0,5 (3)		-2,1 (1)		-0,5 (3)		0,3 (5)		-5,7 (0)
Z0459	putative permease component of transport system for ferric iron	1 (4)	-0,1 (2)		-6,0 (0)		0,2 (4)		1,4 (10)		-0,4 (1)		1,1 (3)		-6,0 (0)		-6,0 (0)		0,3 (3)		1,8 (2)
Z0460	periplasmic ferric iron-binding protein	1 (52)	0,4 (42)		-1,4 (3)		1,5 (126)		2,1 (213)		-3,1 (2)		-0,7 (11)		-1,4 (12)		-2,7 (5)		0,6 (46)		-2,9 (1)
Z0461	putative permease; hexosephosphate transport	1 (38)	0,2 (25)		-0,4 (4)		0,2 (34)		1,2 (80)		-8,5 (0)		-2,0 (3)		-3,0 (3)		-3,7 (2)		0,6 (31)		-8,5 (0)
Z0462	putative sensor kinase; hexosephosphate transport	1 (50)	-0,5 (20)		-0,5 (5)		-0,7 (26)		-2,1 (10)		-9,2 (0)		-0,6 (10)		-4,0 (2)		-3,6 (2)		-1,7 (9)		-3,3 (1)
Z0463	putative response regulator; hexosephosphate transport	1 (85)	0,5 (68)		-1,0 (7)		0,7 (113)		-0,4 (59)		-3,0 (3)		-0,1 (26)		-2,8 (7)		-3,4 (4)		-0,7 (29)		-8,7 (0)
Z0464	taurine transporter substrate binding subunit	1 (0)	-1,4 (0)		-1,4 (0)		1,1 (1)		2,2 (1)		-1,4 (0)		-1,4 (0)		-1,4 (0)		-1,4 (0)		3,7 (3)		-1,4 (0)
Z0465	taurine transporter ATP-binding subunit	1 (0)	2,2 (1)		-1,4 (0)		-1,4 (0)		-1,4 (0)		-1,4 (0)		-1,4 (0)		-1,4 (0)		-1,4 (0)		1,6 (1)		6,0 (5)
Z0466	taurine transporter subunit	1 (2)	0,8 (2)		-3,4 (0)		0,5 (2)		0,2 (2)		-3,4 (0)		-3,4 (0)		1,2 (2)		-3,4 (0)		2,0 (4)		-3,4 (0)
Z0467	taurine dioxygenase	1 (3)	1,2 (4)		-4,3 (0)		0,3 (3)		1,4 (7)		-4,3 (0)		0,8 (2)		1,2 (4)		-1,0 (1)		0,8 (3)		-4,3 (0)
Z0468	delta-aminolevulinic acid dehydratase	1 (43)	-0,1 (24)		0,4 (10)		0,4 (49)		0,1 (44)		0,7 (18)		0,8 (25)		1,7 (89)		0,9 (48)		-0,1 (23)		2,4 (39)
Z0469	putative structural protein (partial)	1 (16)	1,2 (23)		0,8 (5)		1,4 (37)		1,2 (36)		0,0 (4)		0,8 (9)		0,6 (16)		0,9 (18)		-0,1 (9)		0,8 (5)
Z0470	putative DNA-binding transcriptional regulator	1 (1)	1,1 (1)		-2,6 (0)		1,3 (2)		0,2 (1)		-2,6 (0)		1,6 (1)		-2,6 (0)		2,2 (3)		0,4 (1)		3,3 (2)
Z0472	beta-lactam binding protein AmpH	1 (49)	0,7 (49)		-0,7 (5)		-1,4 (16)		-0,3 (37)		-3,1 (1)		-1,5 (6)		-0,9 (16)		-1,7 (9)		0,3 (33)		-1,0 (4)
Z0473	transport protein	1 (29)	-0,8 (11)		-0,5 (3)		0,4 (33)		0,0 (28)		-8,2 (0)		-0,6 (7)		-1,8 (5)		-0,7 (10)		-0,1 (16)		-0,7 (3)
Z0474	hypothetical protein	1 (47)	-0,2 (24)		0,0 (8)		-0,4 (29)		0,2 (49)		-0,7 (7)		-1,3 (6)		-0,1 (27)		-1,1 (12)		-0,6 (18)		-1,2 (3)
Z0475	hypothetical protein	1 (8)	-0,7 (3)		-4,4 (0)		-4,4 (0)		0,5 (11)		-4,4 (0)		-4,4 (0)		-0,8 (3)		-4,4 (0)		1,5 (14)		1,5 (4)
Z0476	hypothetical protein	1 (196)	0,1 (121)		-1,2 (14)		0,0 (165)		-0,3 (145)		-9,0 (0)		-0,3 (54)		-2,2 (26)		-2,4 (21)		-2,0 (28)		-2,2 (7)
Z0477	D-alanyl-alanine synthetase A	1 (65)	-0,8 (23)		-0,2 (10)		0,2 (69)		-1,5 (23)		1,0 (36)		-0,3 (19)		0,5 (61)		0,0 (40)		-1,1 (19)		-1,4 (4)
Z0478	hypothetical protein	1 (239)	0,4 (194)		0,3 (50)		1,2 (470)		-0,3 (187)		-8,9 (0)		-0,6 (54)		-1,4 (55)		-2,9 (18)		-0,2 (122)		-8,9 (0)
Z0479	alkaline phosphatase	1 (28)	-0,5 (11)		-0,7 (3)		0,6 (34)		-0,2 (22)		-2,6 (1)		-1,6 (3)		-0,9 (9)		-1,4 (6)		1,7 (51)		-1,4 (2)
Z0480	hypothetical protein	1 (43)	2,8 (186)		-0,6 (5)		3,0 (296)		4,1 (726)		-1,2 (5)		-0,7 (9)		1,1 (59)		1,7 (81)		3,4 (270)		-6,9 (0)
Z0481	diguanylate cyclase AdrA	1 (1)	2,1 (3)		-3,3 (0)		2,6 (6)		1,3 (2)		-3,3 (0)		-3,3 (0)		1,9 (2)		1,0 (1)		5,5 (30)		-3,3 (0)
Z0482	pyrroline-5-carboxylate reductase	1 (16)	-0,9 (5)		1,0 (5)		0,8 (23)		1,3 (36)		-1,0 (2)		-0,5 (4)		-0,5 (7)		0,3 (11)		1,0 (18)		1,2 (6)
Z0483	hypothetical protein	1 (17)	1,3 (26)		-6,0 (0)		1,9 (58)		0,3 (21)		-6,0 (0)		1,0 (11)		1,3 (28)		1,4 (28)		0,5 (14)		2,4 (16)
Z0484	shikimate kinase II	1 (32)	0,2 (23)		0,2 (6)		0,7 (46)		0,7 (51)		-7,1 (0)		0,7 (18)		3,1 (179)		0,4 (27)		-0,7 (12)		3,0 (46)
Z0485	hypothetical protein	1 (255)	1,8 (538)		0,6 (64)		2,2 (983)		1,9 (911)		-0,6 (42)		0,6 (124)		0,9 (296)		1,5 (416)		2,1 (650)		3,0 (342)
Z0486	hypothetical protein	1 (10)	1,6 (18)		1,5 (5)		1,1 (19)		0,4 (13)		-0,1 (2)		0,7 (6)		0,7 (11)		-0,3 (5)		2,6 (37)		2,8 (13)
Z0487	hypothetical protein	1 (59)	0,8 (62)		0,5 (14)		1,1 (115)		0,2 (67)		-0,5 (11)		0,2 (24)		0,7 (60)		0,9 (66)		0,0 (35)		1,3 (26)
Z0489	hypothetical protein	1 (5)	-3,6 (0)		-3,6 (0)		0,3 (5)		-3,6 (0)		-3,6 (0)		1,5 (5)		0,0 (3)		-0,3 (2)		-0,6 (2)		-3,6 (0)
Z0491	hypothetical protein	1 (5)	-4,1 (0)		-4,1 (0)		-0,8 (2)		0,0 (5)		-4,1 (0)		-4,1 (0)		0,4 (4)		-4,1 (0)		-1,1 (1)		-4,1 (0)
Z0492	recombination associated protein	1 (51)	0,5 (46)		0,7 (14)		-0,5 (31)		-1,5 (18)		3,2 (130)		0,2 (20)		0,1 (36)		-0,5 (21)		-0,5 (21)		0,8 (16)
Z0493	fructokinase	1 (23)	1,1 (30)		-0,1 (4)		-1,2 (9)		1,4 (58)		-7,4 (0)		-1,2 (3)		-1,1 (7)		-0,3 (11)		-0,8 (8)		-7,4 (0)
Z0494	MFS transport protein AraJ	1 (10)	1,6 (18)		1,0 (3)		0,9 (16)		1,4 (26)		0,0 (3)		-0,4 (3)		1,6 (20)		1,1 (13)		0,4 (8)		-0,7 (1)
Z0495	exonuclease subunit SbcC	1 (16)	-0,5 (7)		0,6 (4)		-0,9 (7)		-0,6 (10)		0,3 (5)		0,5 (8)		0,5 (14)		-0,1 (9)		-1,1 (4)		-0,5 (2)
Z0496	exonuclease subunit SbcD	1 (12)	-0,5 (5)		1,1 (4)		-1,9 (3)		-1,7 (3)		-1,1 (1)		-1,0 (2)		-0,7 (5)		-0,1 (6)		-1,4 (3)		-0,9 (1)
Z0497	transcriptional regulator PhoB	1 (16)	0,6 (13)		-6,3 (0)		0,0 (12)		0,3 (17)		-6,3 (0)		-0,1 (4)		-0,2 (8)		-0,5 (6)		1,5 (24)		-0,4 (2)
Z0498	phosphate regulon sensor protein	1 (8)	-0,7 (3)		0,0 (1)		0,2 (7)		1,2 (16)		1,3 (5)		0,4 (3)		0,5 (7)		0,2 (5)		1,4 (12)		-6,3 (0)
Z0499	branched chain amino acid transport system II carrier protein	1 (34)	0,4 (28)		0,9 (11)		-0,1 (28)		1,2 (78)		-0,3 (7)		-0,4 (9)		1,8 (77)		1,4 (53)		1,4 (54)		0,9 (11)
Z0500	putative proline-specific permease	1 (12)	-1,1 (3)		1,8 (7)		-0,3 (8)		-1,3 (4)		1,5 (8)		0,7 (6)		-0,4 (5)		-1,2 (3)		0,6 (11)		-1,1 (1)
Z0501	maltodextrin glucosidase	1 (46)	-0,8 (17)		-0,2 (7)		0,8 (70)		-0,9 (25)		-9,4 (0)		-1,0 (8)		-1,4 (11)		-2,2 (6)		-1,5 (10)		-2,6 (1)
Z0502	hypothetical protein	1 (8)	-0,6 (3)		-0,2 (1)		0,3 (8)		-0,5 (5)		-6,5 (0)		-2,2 (1)		-1,3 (2)		-0,3 (4)		-1,3 (2)		-0,6 (1)
Z0503	acyl carrier protein phosphodiesterase	1 (13)	-0,5 (5)		-0,5 (1)		0,1 (11)		-0,3 (9)		-0,2 (3)		0,3 (5)		0,5 (11)		0,5 (10)		0,0 (7)		1,0 (4)
Z0504	S-adenosylmethionine:tRNA ribosyltransferase-isomerase	1 (13)	-0,8 (4)		-0,4 (2)		-1,6 (3)		-3,1 (1)		2,7 (21)		0,0 (4)		0,3 (9)		0,7 (11)		1,2 (17)		-0,9 (1)
Z0505	queuine tRNA-ribosyltransferase	1 (63)	-0,9 (20)		-0,1 (9)		0,2 (62)		-1,4 (23)		0,7 (27)		1,3 (53)		-0,6 (26)		-0,4 (28)		-0,8 (22)		-1,7 (3)
Z0506	preprotein translocase subunit YajC	1 (480)	0,3 (381)		0,6 (129)		1,1 (948)		-1,0 (245)		0,9 (259)		2,4 (899)		-0,3 (257)		-0,7 (184)		-1,5 (105)		-1,1 (40)
Z0507	preprotein translocase subunit SecD	1 (311)	-0,5 (133)		0,1 (58)		0,5 (381)		-1,4 (112)		-0,6 (54)		0,8 (185)		-0,6 (132)		-0,8 (107)		-1,4 (72)		-2,6 (9)
Z0508	preprotein translocase subunit SecF	1 (196)	-0,6 (77)		0,0 (34)		-0,7 (102)		-0,7 (116)		-0,4 (40)		0,5 (97)		-0,3 (103)		-0,8 (68)		-1,2 (51)		-1,7 (10)
Z0509	hypothetical protein	1 (50)	1,7 (106)		0,9 (17)		2,0 (187)		2,0 (206)		-0,1 (13)		1,0 (37)		0,9 (63)		0,8 (55)		0,3 (37)		1,7 (30)
Z0510	hypothetical protein	1 (54)	1,3 (88)		1,8 (35)		1,7 (165)		1,4 (153)		1,8 (52)		0,4 (26)		1,1 (80)		1,5 (100)		-0,2 (30)		-0,2 (9)
Z0511	hypothetical protein	1 (134)	1,0 (176)		-0,2 (21)		0,6 (188)		0,3 (171)		0,3 (47)		0,7 (79)		0,0 (93)		-0,9 (46)		-0,6 (53)		-0,8 (14)
Z0512	nucleoside channel phage T6/colicin K receptor	1 (294)	0,8 (304)		-0,4 (37)		-1,2 (112)		-0,5 (193)		-0,6 (51)		0,1 (103)		-3,0 (23)		-1,0 (87)		-2,0 (44)		-5,1 (1)
Z0513	hypothetical protein	1 (23)	1,0 (27)		1,5 (11)		0,4 (26)		0,1 (24)		-6,6 (0)		0,7 (12)		-0,1 (13)		-0,3 (11)		0,7 (22)		0,8 (7)
Z0514	transcriptional regulator NrdR	1 (55)	-1,1 (14)		-0,2 (7)		-1,6 (15)		-0,9 (26)		0,4 (18)		-2,3 (3)		-0,7 (20)		-0,7 (18)		-0,1 (28)		-0,7 (5)
Z0515	bifunctional diaminohydroxyphosphoribosylaminopyrimidine deaminase/5-amino-6-(5-phosphoribosylamino)uracil reductase	1 (36)	-0,3 (16)		-0,1 (5)		-0,7 (18)		-0,3 (25)		0,0 (9)		-0,9 (6)		0,2 (25)		0,6 (29)		-0,3 (17)		0,8 (10)
Z0516	6,7-dimethyl-8-ribityllumazine synthase	1 (82)	-2,2 (9)		-2,8 (2)		-2,5 (11)		-3,3 (7)		0,1 (21)		-0,8 (14)		-1,6 (15)		0,0 (43)		-1,2 (19)		-2,3 (3)
Z0518	transcription antitermination protein NusB	1 (135)	-4,0 (4)		-2,3 (4)		-2,5 (18)		-5,0 (3)		-2,0 (8)		-2,1 (9)		-2,5 (13)		-1,5 (24)		-0,7 (44)		-2,8 (3)
Z0519	thiamine monophosphate kinase	1 (9)	-3,2 (0)		-0,7 (1)		-1,7 (2)		-0,2 (7)		-0,4 (2)		-1,8 (1)		0,5 (7)		1,4 (13)		-0,4 (4)		0,8 (2)
Z0520	phosphatidylglycerophosphatase A	1 (16)	0,3 (11)		-0,7 (2)		-0,2 (12)		0,0 (15)		1,6 (13)		0,5 (7)		1,2 (23)		0,8 (16)		-0,1 (8)		0,8 (5)
Z0521	hypothetical protein	1 (7)	-0,8 (3)		-1,2 (1)		-0,6 (4)		-0,7 (4)		0,7 (3)		1,2 (6)		-0,4 (3)		0,8 (8)		-1,6 (1)		1,6 (4)
Z0522	putative NAD(P)H-dependent xylose reductase	1 (113)	1,1 (143)		-1,3 (8)		0,1 (105)		1,1 (219)		-4,1 (2)		-1,7 (11)		-0,9 (36)		-0,6 (41)		-0,5 (47)		-1,6 (6)
Z0523	1-deoxy-D-xylulose-5-phosphate synthase	1 (63)	-0,4 (28)		-0,4 (8)		-0,9 (30)		-1,7 (18)		-0,6 (10)		0,1 (23)		-0,6 (25)		-0,1 (35)		-0,9 (19)		-1,4 (4)
Z0524	geranyltranstransferase	1 (77)	-1,2 (19)		-0,2 (10)		-0,8 (36)		-2,6 (11)		-2,4 (4)		-0,3 (20)		-1,0 (22)		-0,3 (34)		-0,1 (40)		-0,6 (8)
Z0525	exodeoxyribonuclease VII small subunit	1 (119)	-2,3 (13)		-7,7 (0)		-3,4 (8)		-3,1 (11)		-7,7 (0)		-3,4 (3)		-3,1 (7)		-1,3 (25)		-0,8 (37)		-1,8 (5)
Z0526	thiamine biosynthesis protein ThiI	1 (11)	-0,9 (3)		1,4 (5)		-0,6 (6)		-0,8 (6)		0,7 (4)		0,3 (4)		0,4 (9)		2,1 (25)		-0,1 (6)		0,0 (2)
Z0527	DJ-1 family protein	1 (30)	0,4 (24)		-1,8 (1)		-0,2 (21)		-0,2 (24)		1,1 (16)		-1,9 (3)		1,2 (42)		1,4 (46)		-0,6 (12)		1,9 (18)
Z0528	2-dehydropantoate 2-reductase	1 (35)	0,1 (21)		-1,0 (3)		-0,6 (19)		0,5 (46)		0,5 (12)		0,5 (16)		0,9 (39)		1,2 (46)		-0,3 (16)		2,2 (27)
Z0529	putative nucleotide-binding protein	1 (168)	0,3 (125)		-0,2 (25)		-1,7 (47)		-0,4 (124)		0,6 (69)		0,9 (109)		1,7 (343)		1,3 (253)		-1,1 (47)		-0,5 (20)
Z0530	putative transport protein	1 (14)	-0,6 (5)		-0,3 (2)		-2,6 (2)		-0,6 (9)		0,5 (5)		-0,2 (4)		-0,8 (5)		-1,9 (2)		-0,5 (5)		-7,2 (0)
Z0531	protoheme IX farnesyltransferase	1 (277)	-0,3 (138)		-0,2 (41)		1,2 (561)		0,2 (301)		0,0 (71)		0,6 (142)		-2,7 (27)		-3,4 (15)		-1,0 (80)		-4,1 (3)
Z0532	cytochrome o ubiquinol oxidase subunit IV	1 (413)	-0,2 (219)		-0,5 (50)		0,6 (539)		0,2 (467)		-0,8 (64)		0,2 (161)		-2,6 (44)		-4,3 (12)		-1,4 (91)		-4,3 (4)
Z0533	cytochrome o ubiquinol oxidase subunit III	1 (874)	-1,8 (134)		-2,1 (31)		-1,1 (309)		-1,9 (198)		-1,5 (71)		-0,9 (141)		-5,4 (12)		-5,9 (8)		-1,9 (129)		-6,0 (2)
Z0534	cytochrome o ubiquinol oxidase subunit I	1 (249)	-1,9 (37)		-1,1 (17)		-1,2 (86)		-2,3 (42)		-2,3 (12)		-1,5 (27)		-5,3 (4)		-5,3 (3)		-1,6 (47)		-5,9 (1)
Z0535	cytochrome o ubiquinol oxidase subunit II	1 (227)	-1,1 (60)		-0,3 (29)		0,0 (184)		-1,5 (71)		-0,3 (46)		0,4 (96)		-4,6 (6)		-4,5 (6)		-0,9 (71)		-3,8 (3)
Z0536	muropeptide transporter	1 (12)	0,0 (7)		1,0 (4)		-0,6 (7)		-2,0 (3)		-1,5 (1)		1,1 (9)		-0,4 (6)		-0,2 (6)		-0,6 (5)		-1,2 (1)
Z0537	hypothetical protein	1 (164)	-0,6 (61)		-0,8 (14)		-0,9 (69)		-2,5 (26)		-1,0 (20)		-1,8 (14)		-3,3 (9)		-2,2 (20)		-0,7 (57)		-1,0 (13)
Z0539	transcriptional regulator BolA	1 (342)	2,6 (1280)		1,1 (124)		4,4 (6394)		3,5 (3797)		-0,7 (56)		1,7 (366)		0,3 (272)		0,9 (365)		2,9 (1424)		0,7 (92)
Z0541	trigger factor	1 (298)	-2,8 (26)		-0,2 (42)		-1,1 (122)		-2,9 (38)		1,9 (299)		1,4 (256)		-1,6 (63)		-1,8 (49)		-0,9 (101)		-2,7 (7)
Z0542	ATP-dependent Clp protease proteolytic subunit	1 (187)	-1,2 (46)		-1,1 (13)		0,2 (167)		-0,5 (114)		-0,9 (23)		-0,1 (54)		-0,5 (78)		1,2 (227)		0,3 (128)		2,5 (158)
Z0543	ATP-dependent protease ATP-binding subunit ClpX	1 (212)	0,7 (214)		1,4 (98)		1,3 (468)		1,1 (459)		0,7 (93)		1,1 (160)		0,3 (171)		1,8 (444)		0,3 (155)		2,3 (178)
Z0545	DNA-binding ATP-dependent protease La	1 (163)	-0,8 (53)		-0,7 (16)		0,3 (164)		-0,1 (140)		-1,1 (20)		-0,4 (40)		-0,1 (92)		1,2 (213)		-0,1 (86)		1,2 (63)
Z0547	transcriptional regulator HU subunit beta	1 (2235)	-1,4 (513)		-1,1 (175)		0,0 (1988)		-0,9 (1148)		-1,2 (262)		-1,2 (325)		-1,2 (605)		-2,2 (290)		-1,4 (485)		-4,1 (22)
Z0548	peptidyl-prolyl cis-trans isomerase (rotamase D)	1 (86)	-0,4 (39)		-0,5 (10)		-1,1 (35)		-0,5 (57)		-2,3 (4)		-0,1 (26)		0,1 (58)		0,3 (59)		-0,8 (29)		-0,5 (10)
Z0549	hypothetical protein	1 (11)	-0,3 (6)		0,2 (2)		2,5 (58)		0,2 (13)		-5,2 (0)		2,0 (16)		-0,6 (5)		1,2 (16)		-2,1 (1)		-5,2 (0)
Z0550	hypothetical protein	1 (27)	2,9 (138)		0,7 (8)		1,9 (99)		2,2 (132)		-6,5 (0)		2,0 (39)		0,0 (18)		-0,5 (12)		0,4 (21)		0,9 (9)
Z0551	queuosine biosynthesis protein QueC	1 (56)	0,0 (32)		-0,9 (5)		-0,5 (33)		-0,4 (40)		-2,6 (2)		-1,3 (8)		0,2 (39)		0,3 (40)		-0,3 (27)		-1,4 (3)
Z0552	hypothetical protein	1 (7)	0,4 (5)		-1,1 (0)		-0,2 (5)		0,4 (8)		-6,4 (0)		0,1 (2)		-1,3 (2)		1,0 (8)		0,4 (5)		-6,4 (0)
Z0553	hypothetical protein	1 (26)	0,1 (16)		0,5 (6)		1,4 (56)		0,2 (26)		-0,7 (4)		-2,2 (2)		-0,1 (14)		-0,6 (10)		2,5 (84)		1,3 (10)
Z0555	putative transcriptional regulator	1 (9)	-2,2 (1)		0,4 (2)		0,8 (12)		-0,8 (4)		1,7 (7)		2,2 (13)		-1,3 (2)		-0,1 (4)		1,9 (18)		5,3 (58)
Z0557	putative multidrug transporter membrane\ATP-binding components	1 (13)	0,2 (9)		-0,2 (2)		-0,4 (8)		-0,8 (7)		-1,8 (1)		-0,7 (3)		-0,4 (6)		-0,2 (6)		-0,3 (6)		4,2 (41)
Z0559	putative multidrug transporter membrane\ATP-binding components	1 (14)	0,5 (12)		0,0 (2)		0,4 (16)		-0,3 (11)		-0,4 (3)		-0,3 (4)		0,1 (9)		0,4 (11)		-1,0 (4)		2,9 (18)
Z0562	nitrogen regulatory protein P-II 2	1 (10)	-1,9 (1)		-4,6 (0)		-1,3 (3)		-1,0 (4)		-4,6 (0)		-0,4 (2)		-4,6 (0)		-4,6 (0)		3,5 (66)		1,2 (4)
Z0563	ammonium transporter	1 (5)	-0,9 (1)		0,9 (1)		-1,5 (1)		-0,6 (3)		-5,4 (0)		-0,3 (1)		-0,9 (1)		-1,2 (1)		2,8 (18)		0,4 (1)
Z0564	acyl-CoA thioesterase II	1 (27)	1,1 (36)		0,0 (5)		0,2 (27)		0,9 (51)		-0,4 (6)		0,2 (10)		-0,4 (14)		-1,2 (7)		0,1 (17)		-0,1 (4)
Z0565	glycoprotein/polysaccharide metabolism	1 (21)	2,6 (80)		1,4 (10)		2,3 (93)		3,5 (245)		-1,0 (3)		1,5 (21)		0,9 (27)		1,6 (40)		2,2 (59)		-6,7 (0)
Z0566	hypothetical protein	1 (4)	0,6 (4)		-3,6 (0)		0,7 (6)		0,5 (6)		-3,6 (0)		-3,6 (0)		-3,6 (0)		1,9 (9)		1,3 (6)		-3,6 (0)
Z0568	hypothetical protein	1 (17)	4,5 (237)		-0,3 (2)		1,6 (45)		4,1 (273)		1,0 (9)		-1,4 (2)		1,2 (25)		-0,1 (9)		2,0 (39)		-5,6 (0)
Z0569	hypothetical protein	1 (27)	0,6 (23)		0,6 (6)		0,4 (30)		0,9 (44)		-0,7 (4)		0,4 (12)		-0,4 (12)		1,4 (38)		0,7 (25)		0,4 (5)
Z0570	hypothetical protein	1 (82)	-2,1 (10)		-1,9 (3)		-2,0 (16)		-4,6 (3)		-0,3 (16)		-0,6 (16)		-4,6 (2)		-8,2 (0)		-1,5 (16)		-0,4 (10)
Z0571	maltose O-acetyltransferase	1 (29)	0,9 (35)		0,5 (7)		0,5 (36)		0,3 (37)		1,9 (29)		1,2 (24)		-1,9 (5)		0,2 (21)		-0,2 (15)		0,8 (9)
Z0573	hemolysin expression-modulating protein	1 (167)	0,3 (126)		0,7 (45)		0,8 (250)		0,6 (241)		0,1 (45)		1,5 (160)		-1,5 (37)		0,5 (138)		0,3 (116)		3,0 (217)
Z0574	hypothetical protein	1 (158)	-0,2 (83)		1,1 (57)		2,1 (588)		1,5 (410)		-0,4 (30)		3,1 (434)		-0,3 (79)		0,3 (109)		1,0 (186)		4,1 (441)
Z0576	acridine efflux pump	1 (52)	0,2 (36)		0,6 (13)		1,1 (97)		0,2 (56)		-0,5 (9)		-0,1 (16)		-0,2 (29)		-0,3 (24)		0,2 (34)		0,3 (11)
Z0578	acridine efflux pump	1 (146)	0,0 (89)		0,3 (29)		0,3 (153)		-0,1 (133)		-2,5 (7)		-0,3 (40)		-0,8 (52)		-0,2 (74)		-0,1 (79)		0,4 (34)
Z0579	DNA-binding transcriptional repressor AcrR	1 (29)	-0,4 (13)		0,7 (8)		-0,4 (19)		-0,5 (19)		0,8 (13)		1,3 (23)		-1,7 (6)		-0,7 (10)		-1,2 (7)		1,2 (11)
Z0581	potassium efflux protein KefA	1 (37)	-0,2 (20)		0,8 (11)		0,7 (52)		-0,2 (32)		-0,2 (9)		0,8 (22)		0,7 (38)		0,3 (28)		-0,1 (20)		-1,0 (3)
Z0583	hypothetical protein	1 (7)	2,0 (16)		3,1 (10)		2,2 (28)		1,9 (25)		-3,2 (0)		3,0 (18)		1,4 (11)		1,6 (12)		1,3 (10)		-3,2 (0)
Z0584	primosomal replication protein N''	1 (7)	-0,6 (3)		-4,8 (0)		-0,9 (3)		-1,2 (3)		-4,8 (0)		-0,6 (1)		-1,2 (2)		1,0 (8)		-0,4 (3)		-4,8 (0)
Z0585	hypothetical protein	1 (20)	0,3 (14)		-5,8 (0)		0,3 (20)		-1,2 (7)		-0,2 (4)		-0,6 (4)		1,0 (24)		-1,0 (5)		1,0 (24)		1,6 (10)
Z0586	adenine phosphoribosyltransferase	1 (56)	-0,3 (29)		-0,7 (6)		-2,5 (8)		-3,4 (5)		2,0 (62)		1,8 (68)		-0,1 (34)		0,0 (33)		-0,1 (32)		-0,5 (7)
Z0587	DNA polymerase III subunits gamma and tau	1 (42)	0,1 (28)		-1,5 (3)		-0,6 (24)		-0,6 (26)		1,1 (24)		-0,7 (9)		0,8 (48)		2,0 (100)		0,3 (31)		-0,5 (5)
Z0588	hypothetical protein	1 (193)	-2,0 (27)		-2,5 (5)		-1,9 (40)		-1,6 (54)		-2,2 (10)		-1,9 (16)		-0,3 (88)		-0,2 (90)		-0,5 (79)		-2,0 (7)
Z0589	recombination protein RecR	1 (44)	-1,9 (7)		-2,4 (1)		-1,5 (13)		-1,1 (19)		-1,0 (5)		-0,9 (7)		0,0 (27)		1,0 (51)		-0,2 (22)		-1,8 (2)
Z0590	heat shock protein 90	1 (100)	-0,8 (34)		-0,7 (10)		1,7 (276)		0,9 (176)		-0,4 (20)		-0,2 (29)		-0,2 (52)		3,1 (474)		0,7 (94)		2,3 (81)
Z0591	adenylate kinase	1 (368)	-1,5 (81)		-0,6 (42)		-0,9 (168)		-2,4 (69)		0,3 (124)		0,7 (209)		-0,3 (193)		-1,0 (112)		-1,4 (84)		-3,1 (8)
Z0592	ferrochelatase	1 (19)	0,1 (12)		-1,8 (1)		-0,4 (12)		0,2 (20)		-7,1 (0)		-1,4 (2)		-2,0 (3)		0,3 (13)		0,3 (13)		0,7 (5)
Z0593	acetyl esterase	1 (24)	0,7 (25)		-1,3 (2)		0,2 (24)		0,6 (37)		-0,4 (5)		-1,1 (4)		-1,5 (6)		-0,8 (8)		-1,5 (5)		-7,6 (0)
Z0596	inosine-guanosine kinase	1 (21)	-0,7 (8)		0,8 (6)		-0,2 (15)		-1,7 (6)		1,8 (19)		1,2 (16)		-0,5 (10)		-0,3 (10)		0,3 (16)		0,1 (4)
Z0597	putative cation:proton antiport protein	1 (26)	1,4 (40)		0,2 (5)		1,3 (52)		1,0 (47)		-0,8 (4)		0,6 (13)		0,2 (18)		0,7 (24)		1,2 (35)		0,5 (6)
Z0598	fosmidomycin resistance protein	1 (9)	1,1 (12)		0,4 (2)		0,0 (8)		-0,5 (6)		-6,4 (0)		-0,3 (2)		-1,9 (1)		1,2 (12)		0,8 (9)		1,4 (4)
Z0599	bifunctional UDP-sugar hydrolase/5'-nucleotidase periplasmic precursor	1 (14)	1,2 (20)		0,8 (4)		1,6 (37)		1,0 (27)		-7,5 (0)		-0,2 (4)		0,0 (9)		0,6 (13)		0,1 (9)		-1,7 (1)
Z0600	hypothetical protein	1 (43)	-0,7 (17)		-1,1 (3)		-3,5 (3)		-1,4 (16)		0,5 (17)		-0,9 (8)		1,3 (68)		0,2 (29)		-2,9 (3)		-1,6 (3)
Z0601	putative ligase	1 (21)	-1,0 (6)		-1,6 (1)		-0,9 (8)		-1,2 (8)		-0,3 (4)		-2,7 (1)		0,4 (16)		0,5 (16)		0,1 (13)		0,5 (5)
Z0602	hypothetical protein	1 (250)	0,2 (166)		-0,5 (29)		1,1 (455)		0,3 (277)		-0,5 (45)		-0,4 (62)		0,5 (214)		-0,2 (122)		0,9 (266)		0,4 (55)
Z0604	copper exporting ATPase	1 (34)	-0,1 (19)		-2,5 (1)		1,0 (56)		1,4 (85)		-1,4 (3)		0,9 (21)		3,9 (307)		4,1 (342)		0,9 (36)		0,0 (6)
Z0606	glutaminase	1 (26)	1,7 (51)		0,1 (4)		2,6 (128)		2,5 (140)		-7,5 (0)		-0,8 (5)		0,5 (22)		3,4 (153)		1,7 (51)		-0,1 (4)
Z0607	putative amino acid/amine transport protein	1 (29)	1,9 (67)		-0,9 (3)		3,4 (265)		3,1 (241)		-8,2 (0)		-0,1 (9)		1,4 (50)		3,0 (139)		1,3 (42)		-0,8 (3)
Z0608	putative outer membrane export protein	1 (105)	1,9 (243)		0,3 (23)		2,1 (418)		2,1 (462)		-4,5 (1)		-0,9 (19)		-0,3 (58)		-2,3 (13)		0,9 (117)		-2,8 (3)
Z0609	hypothetical protein	1 (27)	2,0 (65)		0,1 (5)		2,0 (92)		1,9 (92)		-2,6 (1)		-2,1 (2)		-0,6 (11)		-2,8 (2)		1,2 (34)		-4,0 (0)
Z0615	RTX family exoprotein	1 (1)	1,1 (1)		0,8 (0)		2,3 (4)		1,2 (2)		-1,2 (0)		-2,6 (0)		-0,5 (0)		-0,5 (0)		0,6 (1)		-1,0 (0)
Z0634	putative cytoplasmic membrane export protein	1 (2)	-0,4 (1)		1,0 (1)		1,4 (5)		0,5 (3)		-5,3 (0)		-1,1 (0)		-0,8 (1)		0,2 (2)		-2,3 (0)		1,5 (1)
Z0635	putative membrane spanning export protein	1 (6)	0,1 (3)		-0,3 (1)		-0,6 (3)		0,1 (5)		2,6 (8)		-1,4 (1)		0,2 (4)		-0,8 (2)		-0,5 (2)		-5,6 (0)
Z0636	putative transcriptional regulator	1 (14)	0,6 (12)		-5,1 (0)		-2,6 (2)		1,2 (29)		0,5 (5)		-5,1 (0)		1,7 (27)		-0,3 (6)		-2,1 (2)		-5,1 (0)
Z0638	hypothetical protein	1 (2)	-2,6 (0)		-2,6 (0)		-2,6 (0)		-2,6 (0)		-2,6 (0)		-2,6 (0)		-2,6 (0)		-2,6 (0)		-2,6 (0)		-2,6 (0)
Z0639	hypothetical protein	1 (1)	0,9 (2)		-3,7 (0)		0,9 (3)		-3,7 (0)		-3,7 (0)		-3,7 (0)		-3,7 (0)		-3,7 (0)		-0,7 (1)		-3,7 (0)
Z0640	hypothetical protein	1 (63)	1,4 (106)		0,5 (16)		1,3 (145)		0,2 (76)		0,8 (31)		0,4 (31)		0,1 (45)		0,0 (39)		-1,6 (13)		0,5 (17)
Z0641	hypothetical protein	1 (8)	2,1 (20)		-4,8 (0)		1,7 (21)		2,7 (48)		-4,8 (0)		0,4 (3)		2,2 (22)		1,4 (12)		2,1 (20)		4,5 (29)
Z0642	putative protease	1 (22)	1,0 (26)		0,3 (4)		1,8 (66)		1,7 (69)		-7,3 (0)		1,8 (26)		0,8 (25)		0,6 (19)		1,1 (28)		3,0 (29)
Z0643	putative ABC transporter ATP-binding protein YbbL	1 (27)	0,9 (32)		-7,2 (0)		1,5 (69)		0,6 (40)		-7,2 (0)		1,4 (24)		0,4 (24)		1,8 (59)		-0,1 (15)		2,2 (22)
Z0644	putative metal resistance protein	1 (14)	0,8 (15)		0,3 (3)		0,3 (15)		1,2 (33)		-6,5 (0)		0,9 (9)		0,3 (11)		1,5 (24)		-0,8 (5)		-6,5 (0)
Z0645	putative thioredoxin-like protein	1 (32)	0,1 (19)		-1,5 (2)		1,1 (59)		0,7 (49)		-0,2 (7)		0,1 (11)		0,5 (27)		2,6 (109)		1,0 (36)		2,1 (22)
Z0646	short chain dehydrogenase	1 (6)	0,5 (5)		1,5 (3)		1,1 (12)		0,0 (6)		0,3 (2)		-0,2 (2)		1,3 (10)		2,5 (22)		1,1 (8)		1,5 (3)
Z0647	multifunctional acyl-CoA thioesterase I and protease I and lysophospholipase L1	1 (8)	-2,5 (1)		1,1 (3)		-0,1 (6)		-0,4 (5)		-5,2 (0)		0,0 (2)		-0,7 (3)		0,8 (7)		-2,2 (1)		-5,2 (0)
Z0648	putative ABC transporter ATP-binding protein YbbA	1 (7)	1,5 (12)		0,1 (1)		0,9 (11)		0,4 (9)		-5,2 (0)		-0,1 (2)		0,6 (7)		2,5 (22)		0,9 (8)		-5,2 (0)
Z0649	putative oxidoreductase	1 (4)	1,0 (4)		-0,8 (0)		0,1 (3)		0,0 (3)		-0,4 (1)		0,6 (2)		0,6 (3)		2,7 (14)		0,1 (2)		1,3 (2)
Z0651	hypothetical protein	1 (1)	-0,2 (1)		-5,3 (0)		-1,4 (0)		-1,2 (0)		-5,3 (0)		-1,1 (0)		-0,8 (0)		0,5 (1)		0,8 (1)		0,5 (0)
Z0653	hypothetical protein	1 (2)	-2,6 (0)		-2,6 (0)		-2,6 (0)		0,1 (3)		-2,6 (0)		2,6 (6)		-2,6 (0)		1,6 (5)		-2,6 (0)		-2,6 (0)
Z0654	hypothetical protein	1 (1)	2,3 (6)		-1,4 (0)		-1,4 (0)		1,3 (5)		-1,4 (0)		-1,4 (0)		-1,4 (0)		-1,4 (0)		1,6 (4)		4,4 (8)
Z0655	hypothetical protein	1 (1)	0,0 (0)		0,0 (0)		0,0 (0)		0,0 (0)		0,0 (0)		0,0 (0)		0,0 (0)		0,0 (0)		0,0 (0)		0,0 (0)
Z0656	hypothetical protein	1 (11)	-0,3 (5)		0,2 (2)		-2,7 (1)		-2,4 (2)		-5,2 (0)		0,0 (4)		0,4 (9)		0,4 (8)		-5,2 (0)		-5,2 (0)
Z0657	tRNA 2-selenouridine synthase	1 (14)	0,0 (8)		-1,6 (1)		-0,6 (8)		-1,8 (4)		0,7 (6)		-0,2 (4)		0,9 (16)		0,5 (11)		0,1 (9)		0,5 (3)
Z0658	DNA-binding transcriptional activator AllS	1 (4)	-1,3 (1)		-4,9 (0)		-0,6 (2)		0,6 (6)		-4,9 (0)		-0,7 (1)		-4,9 (0)		-1,6 (1)		-1,1 (1)		0,9 (1)
Z0659	ureidoglycolate hydrolase	1 (74)	-2,7 (6)		-2,8 (2)		-1,6 (20)		-0,3 (55)		-8,1 (0)		-0,9 (12)		-3,0 (6)		-2,9 (6)		-1,4 (16)		-8,1 (0)
Z0660	DNA-binding transcriptional repressor AllR	1 (116)	1,8 (249)		-0,6 (13)		0,9 (184)		2,4 (602)		-1,3 (12)		1,3 (92)		1,2 (165)		1,0 (136)		0,8 (120)		0,9 (36)
Z0661	glyoxylate carboligase	1 (2)	0,1 (1)		-4,5 (0)		-0,6 (1)		3,0 (12)		-4,5 (0)		-4,5 (0)		-0,9 (1)		-4,5 (0)		2,8 (7)		-4,5 (0)
Z0662	hydroxypyruvate isomerase	1 (4)	-4,7 (0)		-4,7 (0)		-4,7 (0)		1,2 (10)		-4,7 (0)		-0,5 (1)		-1,1 (1)		-4,7 (0)		0,7 (4)		-4,7 (0)
Z0663	putative oxidoreductase	1 (4)	-0,3 (2)		-4,9 (0)		0,1 (4)		2,0 (16)		-4,9 (0)		-0,7 (1)		0,2 (3)		-0,7 (2)		1,1 (5)		-4,9 (0)
Z0664	hypothetical protein	1 (1)	-1,4 (0)		-1,4 (0)		-1,4 (0)		-1,4 (0)		-1,4 (0)		-1,4 (0)		-1,4 (0)		-1,4 (0)		2,5 (4)		-1,4 (0)
Z0665	allantoin permease	1 (1)	0,0 (1)		-3,6 (0)		0,7 (1)		0,9 (2)		-3,6 (0)		-3,6 (0)		0,0 (1)		-3,6 (0)		2,7 (4)		-3,6 (0)
Z0666	allantoinase	1 (1)	2,5 (3)		-2,6 (0)		-2,6 (0)		3,1 (7)		-2,6 (0)		-2,6 (0)		1,0 (1)		-2,6 (0)		2,5 (3)		-2,6 (0)
Z0667	hypothetical protein	1 (1)	2,9 (8)		2,7 (2)		1,3 (3)		2,7 (10)		-2,6 (0)		-2,6 (0)		-2,6 (0)		0,7 (1)		0,4 (1)		-2,6 (0)
Z0668	putative purine permease YbbY	1 (0)	2,1 (1)		-2,1 (0)		1,8 (1)		1,5 (1)		-2,1 (0)		-2,1 (0)		3,0 (2)		1,2 (1)		2,4 (1)		-2,1 (0)
Z0669	glycerate kinase II	1 (2)	0,2 (2)		0,9 (1)		0,5 (3)		1,5 (6)		-4,4 (0)		-4,4 (0)		0,2 (2)		-1,0 (1)		0,8 (2)		-4,4 (0)
Z0670	hypothetical protein	1 (52)	0,0 (33)		-0,3 (7)		2,4 (251)		2,7 (346)		-2,8 (2)		-0,5 (13)		0,4 (47)		-0,8 (18)		1,0 (66)		0,4 (12)
Z0671	allantoate amidohydrolase	1 (21)	0,1 (13)		-0,3 (3)		1,2 (39)		1,6 (57)		-7,6 (0)		-2,4 (1)		-0,8 (7)		-2,4 (2)		1,9 (46)		0,8 (6)
Z0672	putative malate dehydrogenase	1 (2)	1,1 (3)		-4,1 (0)		2,1 (7)		2,4 (10)		-4,1 (0)		-4,1 (0)		-4,1 (0)		-4,1 (0)		3,5 (14)		-4,1 (0)
Z0673	membrane protein FdrA	1 (0)	1,3 (0)		-1,4 (0)		-1,4 (0)		2,2 (1)		-1,4 (0)		-1,4 (0)		-1,4 (0)		-1,4 (0)		1,6 (0)		-1,4 (0)
Z0674	hypothetical protein	1 (1)	-2,5 (0)		-2,5 (0)		-2,5 (0)		1,1 (1)		-2,5 (0)		-2,5 (0)		-2,5 (0)		-2,5 (0)		1,4 (1)		-2,5 (0)
Z0675	putative carboxylase	1 (1)	-2,6 (0)		-2,6 (0)		0,8 (1)		-2,6 (0)		-2,6 (0)		-2,6 (0)		-2,6 (0)		2,6 (3)		1,9 (2)		-2,6 (0)
Z0676	carbamate kinase	1 (0)	1,3 (0)		-1,4 (0)		1,9 (1)		-1,4 (0)		-1,4 (0)		2,8 (1)		-1,4 (0)		1,9 (1)		2,5 (1)		-1,4 (0)
Z0677	phosphoribosylaminoimidazole carboxylase ATPase subunit	1 (82)	-5,7 (1)		-1,3 (5)		-5,4 (1)		-4,5 (3)		-2,1 (5)		-4,2 (1)		-0,2 (43)		-3,6 (4)		-1,0 (23)		-0,7 (8)
Z0678	phosphoribosylaminoimidazole carboxylase catalytic subunit	1 (55)	-3,6 (3)		-1,5 (3)		-7,8 (0)		-3,2 (5)		-0,1 (13)		-1,6 (6)		0,3 (42)		-3,5 (3)		-0,9 (17)		-1,9 (2)
Z0679	UDP-2,3-diacylglucosamine hydrolase	1 (57)	-0,7 (21)		-0,1 (9)		-1,0 (25)		-0,9 (29)		-1,8 (5)		-0,5 (13)		0,3 (45)		0,7 (55)		-1,0 (17)		-1,6 (3)
Z0680	peptidyl-prolyl cis-trans isomerase B (rotamase B)	1 (734)	0,3 (572)		0,1 (138)		-0,8 (389)		0,0 (733)		-0,4 (154)		0,7 (419)		0,7 (795)		0,9 (855)		-1,2 (192)		-1,0 (64)
Z0681	cysteinyl-tRNA synthetase	1 (125)	-1,7 (22)		-1,6 (7)		-2,4 (19)		-2,8 (16)		0,6 (48)		-0,5 (29)		-0,9 (40)		-1,0 (34)		-1,0 (36)		-0,9 (11)
Z0682	hypothetical protein	1 (2)	1,1 (3)		-3,4 (0)		-0,9 (1)		0,7 (4)		-3,4 (0)		3,3 (9)		0,2 (2)		-3,4 (0)		-3,4 (0)		2,4 (2)
Z0683	hypothetical protein	1 (59)	0,1 (37)		-6,7 (0)		-2,4 (10)		1,1 (122)		-6,7 (0)		-6,7 (0)		1,2 (89)		0,6 (54)		0,3 (45)		-0,8 (6)
Z0684	bifunctional 5,10-methylene-tetrahydrofolate dehydrogenase/ 5,10-methylene-tetrahydrofolate cyclohydrolase	1 (33)	-1,2 (8)		-2,5 (1)		-1,8 (8)		-1,1 (14)		-1,1 (4)		-1,3 (4)		0,7 (33)		-0,3 (15)		0,0 (19)		-1,9 (1)
Z0686	putative fimbrial-like protein	1 (3)	0,0 (2)		-3,7 (0)		1,6 (7)		0,9 (5)		-3,7 (0)		0,5 (1)		0,9 (3)		1,1 (3)		-3,7 (0)		-3,7 (0)
Z0688	putative chaperone	1 (0)	0,0 (0)		0,0 (0)		0,0 (0)		0,0 (0)		0,0 (0)		0,0 (0)		0,0 (0)		0,0 (0)		0,0 (0)		0,0 (0)
Z0689	putative outer membrane protein, export function	1 (0)	0,7 (1)		-3,5 (0)		0,4 (1)		0,7 (1)		-3,5 (0)		-3,5 (0)		1,1 (1)		-3,5 (0)		-0,5 (0)		-3,5 (0)
Z0690	fimbrial asembly protein	1 (1)	0,2 (0)		-2,5 (0)		-2,5 (0)		0,2 (1)		-2,5 (0)		1,7 (1)		-2,5 (0)		0,8 (1)		-2,5 (0)		-2,5 (0)
Z0691	putative fimbrial protein	1 (2)	1,0 (3)		-3,2 (0)		-3,2 (0)		0,5 (3)		2,5 (3)		-3,2 (0)		-3,2 (0)		0,2 (1)		1,3 (3)		-3,2 (0)
Z0693	transcriptional regulator FimZ	1 (0)	-1,4 (0)		-1,4 (0)		-1,4 (0)		-1,4 (0)		-1,4 (0)		-1,4 (0)		-1,4 (0)		-1,4 (0)		1,6 (1)		5,4 (3)
Z0696	envelope protein; thermoregulation of porin biosynthesis	1 (2)	1,2 (3)		-3,7 (0)		1,5 (5)		0,8 (4)		-3,7 (0)		-3,7 (0)		0,8 (2)		0,5 (2)		0,2 (1)		3,7 (5)
Z0697	hypothetical protein	1 (4)	-1,1 (1)		-4,7 (0)		-4,7 (0)		-0,2 (3)		0,9 (2)		-4,7 (0)		-0,2 (2)		1,6 (7)		-0,8 (1)		-4,7 (0)
Z0698	bacteriophage N4 receptor, outer membrane subunit	1 (6)	0,4 (4)		1,1 (2)		-0,9 (2)		0,3 (6)		-7,0 (0)		-0,5 (1)		-0,1 (3)		0,4 (4)		0,4 (4)		-0,1 (1)
Z0699	bacteriophage N4 adsorption protein B	1 (4)	0,9 (5)		-6,2 (0)		0,0 (4)		1,7 (13)		-0,6 (1)		-0,5 (1)		0,6 (4)		0,4 (3)		1,9 (10)		0,6 (1)
Z0700	putative receptor	1 (8)	-0,2 (4)		0,7 (2)		-0,8 (4)		-0,1 (7)		1,7 (7)		-0,1 (3)		-1,1 (2)		0,3 (6)		-1,0 (2)		-0,4 (1)
Z0701	hypothetical protein	1 (70)	0,0 (44)		1,1 (26)		-0,2 (53)		-0,4 (53)		0,9 (37)		-1,8 (7)		-0,5 (33)		-1,5 (15)		-1,3 (17)		2,0 (49)
Z0702	hypothetical protein	1 (44)	0,1 (28)		-1,5 (2)		-0,9 (19)		-0,2 (34)		-0,2 (10)		-1,3 (6)		-0,5 (19)		-1,2 (11)		-0,1 (23)		-1,0 (4)
Z0705	hypothetical protein	1 (7)	0,4 (6)		0,5 (2)		-0,4 (5)		0,9 (12)		0,3 (2)		-0,5 (2)		-0,3 (4)		0,1 (4)		-0,2 (4)		0,5 (2)
Z0706	hypothetical protein	1 (0)	0,0 (0)		0,0 (0)		0,0 (0)		0,0 (0)		0,0 (0)		0,0 (0)		0,0 (0)		0,0 (0)		0,0 (0)		5,8 (3)
Z0707	hypothetical protein	1 (0)	-2,1 (0)		-2,1 (0)		1,3 (1)		-2,1 (0)		-2,1 (0)		-2,1 (0)		1,5 (0)		2,2 (1)		-2,1 (0)		-2,1 (0)
Z0708	sensor kinase CusS	1 (5)	-2,2 (1)		-5,8 (0)		-0,4 (3)		-0,7 (3)		-0,2 (1)		-0,1 (2)		-5,8 (0)		0,9 (6)		0,3 (4)		0,0 (1)
Z0709	DNA-binding transcriptional activator CusR	1 (98)	-1,6 (18)		-0,8 (8)		0,9 (144)		-1,4 (33)		0,3 (29)		1,5 (87)		0,1 (62)		2,5 (302)		-0,9 (29)		-3,1 (2)
Z0711	copper/silver efflux system outer membrane protein CusC	1 (0)	1,4 (0)		-1,4 (0)		1,1 (0)		1,3 (0)		-1,4 (0)		4,3 (2)		-1,4 (0)		7,7 (30)		2,5 (1)		-1,4 (0)
Z0712	periplasmic copper-binding protein	1 (1)	1,3 (1)		-1,4 (0)		-1,4 (0)		-1,4 (0)		-1,4 (0)		-1,4 (0)		2,2 (3)		6,2 (44)		-1,4 (0)		-1,4 (0)
Z0713	copper/silver efflux system membrane fusion protein CusB	1 (2)	-0,4 (1)		-4,1 (0)		-4,1 (0)		0,5 (2)		-4,1 (0)		0,1 (1)		-0,5 (1)		4,2 (19)		-1,1 (0)		-4,1 (0)
Z0714	putative inner membrane component for iron transport	1 (1)	1,7 (1)		1,1 (0)		0,9 (1)		-0,1 (1)		-4,2 (0)		1,0 (0)		1,6 (1)		3,2 (4)		-0,3 (0)		-4,2 (0)
Z0715	phenylalanine transporter	1 (8)	-0,2 (5)		3,3 (14)		0,6 (11)		-0,1 (7)		1,4 (6)		2,1 (12)		0,3 (7)		1,0 (10)		0,0 (5)		2,4 (8)
Z0716	putative transport	1 (23)	0,1 (15)		-1,0 (2)		0,3 (26)		-1,3 (9)		-1,3 (3)		2,1 (34)		0,7 (25)		1,0 (29)		-1,1 (7)		1,7 (14)
Z0717	dihydropteridine reductase	1 (70)	-0,4 (34)		-0,2 (11)		0,2 (74)		-0,3 (59)		0,3 (25)		-0,8 (15)		0,3 (61)		0,9 (85)		-0,3 (35)		-1,2 (6)
Z0718	hypothetical protein	1 (33)	0,7 (32)		-1,3 (2)		0,5 (40)		0,1 (33)		0,0 (9)		-0,8 (6)		0,6 (32)		-0,8 (11)		0,5 (27)		0,8 (10)
Z0719	hypothetical protein	1 (45)	-1,6 (9)		-1,2 (3)		-1,4 (14)		0,0 (44)		-0,8 (7)		-1,3 (6)		-1,9 (7)		-0,5 (19)		0,4 (36)		0,9 (15)
Z0720	carboxylate-amine ligase	1 (6)	2,9 (28)		1,5 (3)		2,7 (34)		3,3 (56)		-5,7 (0)		-5,7 (0)		0,6 (6)		2,5 (20)		3,3 (35)		0,1 (1)
Z0721	hypothetical protein	1 (109)	1,3 (158)		-0,3 (14)		1,3 (224)		0,8 (178)		0,7 (44)		0,5 (50)		0,2 (76)		-0,4 (47)		0,1 (66)		-7,9 (0)
Z0722	hypothetical protein	1 (63)	2,1 (162)		-1,7 (3)		2,2 (258)		2,2 (280)		1,6 (52)		1,0 (41)		1,1 (86)		1,4 (99)		0,6 (55)		-7,0 (0)
Z0723	phosphopantetheinyltransferase component of enterobactin synthase multienzyme complex	1 (5)	2,0 (13)		0,6 (1)		2,2 (22)		1,8 (19)		-4,8 (0)		1,0 (4)		5,2 (126)		0,5 (4)		0,7 (5)		-4,8 (0)
Z0724	outer membrane receptor FepA	1 (6)	-0,2 (3)		0,2 (1)		-0,8 (3)		1,0 (12)		-6,7 (0)		0,6 (3)		5,0 (123)		-0,7 (2)		0,9 (6)		-0,9 (1)
Z0725	enterobactin/ferric enterobactin esterase	1 (0)	3,0 (2)		-2,2 (0)		1,7 (1)		3,4 (5)		-2,2 (0)		4,0 (3)		8,0 (79)		-2,2 (0)		3,8 (4)		5,7 (4)
Z0726	hypothetical protein	1 (3)	2,0 (8)		-2,6 (0)		2,2 (14)		3,6 (41)		-2,6 (0)		1,6 (3)		7,5 (400)		-2,6 (0)		-2,6 (0)		4,8 (17)
Z0727	enterobactin synthase subunit F	1 (2)	2,2 (5)		2,4 (2)		0,2 (2)		3,5 (22)		-0,3 (0)		2,4 (3)		7,6 (244)		0,1 (1)		2,3 (6)		0,9 (1)
Z0728	ferric enterobactin transport protein FepE	1 (0)	-2,1 (0)		-2,1 (0)		-2,1 (0)		0,6 (1)		-2,1 (0)		2,1 (1)		3,4 (3)		1,2 (1)		0,9 (0)		-2,1 (0)
Z0729	iron-enterobactin transporter ATP-binding protein	1 (6)	-0,2 (3)		2,2 (4)		0,2 (5)		-0,2 (4)		-5,1 (0)		1,4 (5)		3,4 (34)		-1,8 (1)		2,2 (15)		1,7 (3)
Z0731	iron-enterobactin transporter permease	1 (1)	2,6 (4)		2,2 (1)		-3,2 (0)		1,4 (3)		-3,2 (0)		-3,2 (0)		4,7 (19)		-3,2 (0)		2,2 (3)		-3,2 (0)
Z0732	iron-enterobactin transporter membrane protein	1 (3)	1,5 (5)		2,3 (2)		0,7 (4)		-1,9 (1)		-4,6 (0)		1,1 (2)		4,1 (32)		-0,4 (1)		2,9 (14)		2,8 (4)
Z0733	enterobactin exporter EntS	1 (0)	2,8 (1)		4,9 (1)		-1,4 (0)		2,2 (1)		-1,4 (0)		-1,4 (0)		5,2 (6)		-1,4 (0)		3,7 (2)		-1,4 (0)
Z0734	iron-enterobactin transporter periplasmic binding protein	1 (5)	2,7 (20)		0,1 (1)		0,0 (4)		2,3 (24)		-5,2 (0)		0,5 (2)		5,5 (147)		0,9 (6)		2,2 (14)		-5,2 (0)
Z0735	isochorismate synthase	1 (0)	1,3 (0)		-1,4 (0)		-1,4 (0)		2,2 (1)		-1,4 (0)		3,7 (1)		7,1 (25)		1,9 (1)		2,5 (1)		-1,4 (0)
Z0736	enterobactin synthase subunit E	1 (0)	4,0 (2)		3,9 (1)		1,1 (0)		5,0 (6)		-1,4 (0)		6,1 (5)		8,9 (62)		-1,4 (0)		3,5 (1)		-1,4 (0)
Z0737	2,3-dihydro-2,3-dihydroxybenzoate synthetase, isochroismatase	1 (3)	0,0 (2)		2,7 (3)		-0,8 (1)		1,7 (8)		-4,2 (0)		2,5 (5)		5,8 (95)		-4,2 (0)		1,8 (6)		-4,2 (0)
Z0738	2,3-dihydroxybenzoate-2,3-dehydrogenase	1 (2)	1,9 (5)		-3,7 (0)		-1,2 (1)		2,2 (9)		-3,7 (0)		2,1 (3)		6,3 (111)		-3,7 (0)		2,6 (8)		-3,7 (0)
Z0739	hypothetical protein	1 (11)	-1,0 (3)		-5,2 (0)		-0,6 (6)		2,3 (51)		-5,2 (0)		1,0 (7)		4,2 (129)		1,0 (13)		1,2 (14)		-5,2 (0)
Z0740	carbon starvation protein	1 (1168)	-0,8 (357)		-2,8 (24)		-0,5 (617)		-2,4 (182)		-14,0 (0)		-2,4 (64)		-4,5 (29)		-5,6 (12)		-1,7 (197)		-6,6 (2)
Z0742	hypothetical protein	1 (4)	0,1 (2)		-5,1 (0)		0,5 (5)		0,9 (7)		-5,1 (0)		-5,1 (0)		4,8 (68)		1,7 (7)		1,6 (7)		5,1 (23)
Z0743	putative aminotransferase	1 (3)	0,9 (4)		0,4 (1)		2,1 (12)		1,3 (8)		-4,9 (0)		1,2 (3)		4,6 (51)		1,3 (5)		3,2 (18)		5,6 (28)
Z0744	hypothetical protein	1 (4)	0,5 (4)		-4,4 (0)		0,5 (5)		0,9 (8)		-4,4 (0)		1,8 (5)		0,7 (4)		1,1 (5)		0,1 (3)		-4,4 (0)
Z0746	hypothetical protein	1 (4)	-0,5 (1)		-5,1 (0)		-0,2 (3)		0,3 (4)		-5,1 (0)		0,1 (1)		-1,5 (1)		-0,8 (1)		0,1 (2)		0,8 (1)
Z0747	putative transcriptional regulator LYSR-type	1 (2)	-1,2 (0)		-4,0 (0)		0,3 (2)		-0,3 (2)		-4,0 (0)		-4,0 (0)		-4,0 (0)		-4,0 (0)		0,5 (2)		1,9 (1)
Z0748	disulfide isomerase/thiol-disulfide oxidase	1 (23)	0,8 (24)		-1,7 (1)		0,5 (26)		-1,0 (10)		0,2 (7)		0,1 (8)		-1,5 (5)		-0,7 (8)		-1,0 (6)		-0,2 (3)
Z0749	alkyl hydroperoxide reductase subunit C	1 (783)	0,2 (512)		-0,3 (99)		0,5 (930)		-0,7 (438)		0,2 (222)		0,1 (271)		0,6 (691)		2,4 (2275)		-0,4 (334)		-1,0 (60)
Z0750	alkyl hydroperoxide reductase, F52a subunit; detoxification of hydroperoxides	1 (84)	-0,6 (33)		-1,1 (7)		-0,5 (50)		0,2 (91)		1,2 (49)		-0,4 (22)		1,2 (123)		1,7 (154)		-0,7 (30)		0,3 (18)
Z0751	hypothetical protein	1 (73)	0,9 (88)		-0,1 (12)		1,6 (198)		2,0 (289)		-8,0 (0)		1,2 (59)		2,2 (225)		1,0 (89)		1,0 (86)		2,1 (54)
Z0752	putative oxidoreductase	1 (4)	0,7 (4)		0,1 (1)		0,5 (5)		0,6 (6)		0,4 (1)		0,0 (1)		-1,6 (1)		-1,9 (1)		2,0 (9)		-5,2 (0)
Z0753	hypothetical protein	1 (5)	-1,3 (1)		-4,1 (0)		0,2 (4)		-0,5 (3)		-4,1 (0)		1,1 (3)		-0,5 (2)		-4,1 (0)		-0,2 (2)		-4,1 (0)
Z0754	nucleoside diphosphate kinase regulator	1 (135)	1,0 (167)		0,7 (38)		-0,3 (100)		-0,4 (98)		0,9 (67)		0,0 (45)		-2,3 (18)		-1,7 (25)		-0,4 (59)		-2,0 (6)
Z0755	ribonuclease I	1 (45)	0,3 (32)		0,0 (7)		-1,1 (18)		0,4 (54)		-0,5 (8)		-1,2 (6)		-0,6 (18)		0,6 (40)		0,0 (25)		1,3 (18)
Z0756	putative a membrane protein	1 (3)	-2,4 (0)		-5,1 (0)		-0,8 (1)		0,0 (3)		-5,1 (0)		-0,9 (1)		-1,5 (1)		-0,9 (1)		-1,2 (1)		-5,1 (0)
Z0757	triphosphoribosyl-dephospho-CoA synthase	1 (0)	0,0 (0)		0,0 (0)		0,0 (0)		0,0 (0)		0,0 (0)		0,0 (0)		0,0 (0)		0,0 (0)		0,0 (0)		0,0 (0)
Z0758	2'-(5''-triphosphoribosyl)-3'-dephospho-CoA:apo-citrate lyase	1 (2)	-3,3 (0)		-3,3 (0)		0,6 (3)		-0,6 (1)		-3,3 (0)		-3,3 (0)		0,3 (2)		0,0 (1)		-3,3 (0)		-3,3 (0)
Z0759	citrate lyase alpha chain	1 (0)	1,1 (1)		-2,6 (0)		-0,1 (0)		-2,6 (0)		-2,6 (0)		-2,6 (0)		-2,6 (0)		1,7 (1)		-2,6 (0)		-2,6 (0)
Z0760	citrate lyase beta chain (acyl lyase subunit)	1 (0)	0,0 (0)		0,0 (0)		0,0 (0)		0,0 (0)		0,0 (0)		0,0 (0)		0,0 (0)		0,0 (0)		0,0 (0)		0,0 (0)
Z0761	citrate lyase subunit gamma	1 (0)	0,0 (0)		0,0 (0)		0,0 (0)		0,0 (0)		0,0 (0)		0,0 (0)		0,0 (0)		0,0 (0)		0,0 (0)		0,0 (0)
Z0762	citrate lyase synthetase (citrate (pro-3S)-lyase ligase	1 (0)	-2,1 (0)		-2,1 (0)		-2,1 (0)		-2,1 (0)		-2,1 (0)		-2,1 (0)		-2,1 (0)		2,1 (1)		-2,1 (0)		-2,1 (0)
Z0764	putative sensor-type protein	1 (8)	0,3 (6)		-1,3 (0)		-2,4 (1)		-1,0 (4)		-6,7 (0)		-1,5 (1)		-0,2 (4)		0,3 (6)		-1,5 (2)		-0,8 (1)
Z0765	two-component response regulator DpiA	1 (8)	-5,4 (0)		-5,4 (0)		-0,5 (5)		-0,5 (5)		-5,4 (0)		-5,4 (0)		0,4 (7)		1,5 (13)		-0,2 (4)		-5,4 (0)
Z0766	C4-dicarboxylate transporter DcuC	1 (3)	0,0 (2)		-4,9 (0)		-0,3 (2)		-0,7 (1)		-4,9 (0)		1,9 (3)		0,7 (3)		2,0 (6)		0,6 (2)		-4,9 (0)
Z0767	palmitoyl transferase	1 (6)	0,2 (4)		-4,7 (0)		-2,2 (1)		2,2 (24)		1,0 (3)		-4,7 (0)		1,8 (13)		3,4 (35)		0,8 (6)		-4,7 (0)
Z0769	cold shock protein CspE	1 (7292)	0,2 (5589)		0,1 (1479)		-0,6 (4631)		1,4 (21017)		-2,3 (426)		-0,3 (2268)		0,1 (5635)		0,6 (7242)		0,3 (5664)		-0,8 (806)
Z0770	camphor resistance protein CrcB	1 (17)	1,5 (31)		-5,8 (0)		1,4 (41)		1,4 (46)		-0,1 (4)		1,5 (17)		1,6 (35)		1,7 (35)		0,6 (17)		1,6 (10)
Z0771	hypothetical protein	1 (8)	1,7 (16)		1,2 (3)		0,7 (11)		2,9 (55)		-5,1 (0)		-0,9 (1)		-0,6 (3)		0,1 (5)		0,7 (8)		0,7 (2)
Z0772	twin arginine translocase protein E	1 (816)	0,1 (552)		-0,5 (105)		0,1 (792)		0,2 (978)		-1,5 (80)		-1,0 (143)		0,1 (611)		-0,2 (438)		1,3 (1198)		-4,6 (6)
Z0773	lipoyl synthase	1 (153)	-0,2 (84)		-0,3 (21)		0,2 (157)		-0,8 (87)		-0,6 (27)		0,0 (53)		-0,4 (77)		-0,3 (74)		-0,5 (64)		-2,1 (6)
Z0774	putative DNA-binding transcriptional regulator	1 (1)	1,6 (2)		-2,6 (0)		1,7 (3)		0,1 (1)		3,0 (2)		-2,6 (0)		-2,6 (0)		-2,6 (0)		1,8 (2)		-2,6 (0)
Z0775	lipoate-protein ligase B	1 (26)	0,2 (19)		-1,8 (1)		-0,2 (20)		-1,3 (11)		2,1 (30)		0,5 (13)		1,1 (38)		0,8 (28)		-1,4 (6)		2,3 (23)
Z0776	hypothetical protein	1 (170)	0,7 (181)		0,6 (47)		0,7 (260)		0,8 (291)		1,7 (148)		-0,2 (51)		0,5 (157)		2,1 (455)		2,0 (409)		4,2 (572)
Z0777	D-alanyl-D-alanine carboxypeptidase fraction A	1 (82)	-1,6 (15)		0,2 (15)		-1,6 (23)		-2,3 (16)		0,0 (21)		-0,7 (17)		-0,7 (31)		-0,3 (38)		-0,7 (28)		-0,8 (8)
Z0778	rare lipoprotein A	1 (48)	-0,2 (25)		-1,4 (3)		-0,9 (23)		-1,1 (21)		-0,5 (9)		-1,0 (8)		-0,2 (27)		-0,3 (23)		-0,7 (17)		-8,7 (0)
Z0780	cell wall shape-determining protein	1 (26)	-1,0 (8)		-1,5 (1)		-1,0 (11)		-1,4 (9)		-1,2 (3)		-0,6 (5)		-0,4 (12)		0,0 (15)		-0,7 (9)		-7,8 (0)
Z0781	penicillin-binding protein 2	1 (26)	-1,4 (6)		1,0 (8)		-1,7 (7)		-2,1 (5)		0,4 (9)		0,2 (10)		-0,2 (14)		0,3 (18)		-0,4 (11)		-0,7 (3)
Z0782	rRNA large subunit methyltransferase	1 (23)	0,1 (14)		1,5 (11)		-0,8 (11)		-1,0 (10)		0,3 (7)		-0,2 (6)		-0,5 (10)		0,4 (17)		1,3 (33)		1,1 (8)
Z0783	hypothetical protein	1 (65)	-0,2 (34)		1,1 (24)		0,9 (102)		-0,5 (42)		1,2 (39)		0,4 (28)		0,1 (43)		0,5 (51)		0,6 (58)		1,4 (29)
Z0785	alpha-ribazole phosphatase	1 (20)	-0,6 (8)		-0,3 (3)		0,0 (17)		-0,5 (13)		-0,9 (3)		1,0 (13)		-0,5 (9)		0,9 (22)		-0,1 (10)		-6,6 (0)
Z0786	nicotinic acid mononucleotide adenylyltransferase	1 (23)	0,3 (17)		0,8 (6)		0,3 (24)		-0,4 (16)		-6,8 (0)		1,4 (20)		0,5 (20)		1,3 (33)		0,9 (25)		-1,0 (2)
Z0787	DNA polymerase III subunit delta	1 (49)	0,7 (49)		1,5 (23)		0,5 (59)		0,0 (47)		1,3 (32)		0,2 (20)		0,1 (34)		0,7 (46)		0,5 (40)		0,2 (9)
Z0788	LPS-assembly lipoprotein RlpB	1 (309)	0,0 (186)		1,2 (120)		1,1 (584)		0,5 (426)		1,1 (173)		1,1 (226)		0,4 (271)		0,3 (235)		-0,1 (168)		-0,9 (29)
Z0789	leucyl-tRNA synthetase	1 (66)	-0,1 (36)		0,4 (14)		0,1 (56)		0,1 (61)		-0,3 (13)		-0,3 (16)		0,1 (42)		0,9 (68)		0,1 (40)		-0,7 (7)
Z0790	hypothetical protein	1 (971)	-0,5 (353)		-2,7 (22)		-0,5 (506)		-0,1 (758)		-11,7 (0)		-2,2 (63)		-2,4 (103)		-1,5 (175)		0,0 (526)		-3,8 (10)
Z0791	hypothetical protein	1 (17)	0,4 (14)		0,6 (4)		0,6 (21)		-0,9 (8)		-6,3 (0)		-0,1 (5)		-1,7 (3)		-2,0 (2)		-1,1 (4)		-0,4 (2)
Z0793	hypothetical protein	1 (3)	-2,1 (0)		-2,1 (0)		-2,1 (0)		-2,1 (0)		-2,1 (0)		2,1 (5)		-2,1 (0)		-2,1 (0)		0,9 (3)		-2,1 (0)
Z0794	hypothetical protein	1 (0)	2,8 (1)		0,0 (0)		0,0 (0)		0,0 (0)		0,0 (0)		0,0 (0)		0,0 (0)		4,3 (2)		0,0 (0)		0,0 (0)
Z0795	putative enzyme of polynucleotide modification	1 (6)	-3,1 (0)		-5,9 (0)		-5,9 (0)		-5,9 (0)		-5,9 (0)		0,3 (2)		-2,3 (1)		-2,6 (0)		-2,0 (1)		-5,9 (0)
Z0796	hypothetical protein	1 (7)	-0,7 (2)		-4,8 (0)		-4,8 (0)		-4,8 (0)		-4,8 (0)		-4,8 (0)		-4,8 (0)		-0,6 (2)		0,0 (4)		-4,8 (0)
Z0797	putative tRNA ligase	1 (3)	0,3 (2)		-3,9 (0)		-3,9 (0)		-0,3 (2)		-3,9 (0)		-3,9 (0)		-3,9 (0)		-0,6 (1)		-0,9 (1)		1,9 (2)
Z0800	putative dnaK protein	1 (3)	0,1 (2)		-5,5 (0)		-0,4 (2)		0,5 (5)		0,2 (1)		1,0 (2)		-0,9 (1)		1,0 (4)		-0,6 (1)		0,4 (1)
Z0801	ribonucleoside hydrolase 1	1 (79)	0,0 (45)		-0,9 (7)		-0,6 (44)		-1,4 (27)		-2,5 (3)		0,7 (41)		-3,3 (5)		-1,1 (21)		-2,1 (11)		-3,3 (1)
Z0802	ATP-binding protein of glutamate/aspartate transport system	1 (247)	0,1 (161)		-1,5 (15)		0,4 (271)		-1,9 (61)		-3,8 (4)		-1,1 (38)		-4,3 (7)		-3,5 (12)		-1,6 (48)		-3,6 (3)
Z0803	glutamate/aspartate transport system permease	1 (164)	-0,1 (89)		-1,3 (11)		0,1 (143)		-1,7 (48)		-3,1 (5)		-1,3 (22)		-3,9 (7)		-4,2 (5)		-0,8 (53)		-3,9 (2)
Z0804	glutamate/aspartate transport system permease	1 (311)	-1,9 (46)		-1,5 (17)		-1,1 (110)		-2,9 (34)		-5,0 (2)		-1,9 (25)		-5,1 (5)		-3,7 (13)		-1,6 (57)		-10,7 (0)
Z0805	glutamate and aspartate transporter subunit	1 (2427)	0,6 (2143)		-1,2 (169)		1,4 (5496)		-0,2 (1971)		-2,6 (98)		-0,3 (656)		-2,9 (197)		-3,4 (131)		-0,9 (739)		-2,2 (86)
Z0806	apolipoprotein N-acyltransferase	1 (23)	-0,7 (8)		2,1 (16)		-0,6 (13)		-0,4 (16)		1,8 (21)		1,5 (21)		0,8 (25)		1,5 (39)		0,0 (13)		1,3 (9)
Z0807	putative transport protein	1 (62)	1,1 (77)		-0,3 (8)		0,2 (61)		0,1 (62)		-0,3 (13)		-0,1 (19)		-0,2 (34)		1,4 (96)		0,3 (45)		1,7 (33)
Z0808	putative metalloprotease	1 (45)	1,1 (56)		-0,5 (5)		-0,5 (26)		1,6 (127)		-7,3 (0)		0,3 (18)		-0,2 (23)		1,6 (80)		0,5 (35)		0,8 (13)
Z0809	putative ATP-binding protein in pho regulon	1 (48)	1,1 (60)		-0,7 (5)		0,3 (48)		1,3 (110)		0,3 (15)		0,5 (21)		0,5 (40)		1,8 (93)		0,4 (38)		1,9 (28)
Z0810	(dimethylallyl)adenosine tRNA methylthiotransferase	1 (41)	-1,3 (10)		0,7 (10)		-1,6 (11)		-1,0 (19)		1,5 (29)		-0,5 (9)		-0,1 (23)		-0,2 (21)		0,4 (32)		-0,2 (6)
Z0811	2-octaprenyl-3-methyl-6-methoxy-1,4-benzoquinol hydroxylase	1 (18)	1,2 (25)		-2,0 (1)		-0,5 (11)		1,2 (40)		-7,4 (0)		-0,2 (5)		0,7 (18)		0,5 (14)		0,4 (15)		0,1 (3)
Z0821	asparagine synthetase B	1 (48)	-1,4 (11)		-0,1 (7)		-0,7 (25)		-1,0 (23)		-3,6 (1)		-0,7 (10)		-0,1 (28)		0,1 (30)		-0,7 (18)		-1,5 (3)
Z0822	UMP phosphatase	1 (41)	-0,1 (22)		0,0 (7)		-0,1 (31)		-1,0 (18)		-2,2 (2)		0,0 (13)		-2,3 (5)		-0,3 (18)		-0,4 (17)		-2,0 (2)
Z0823	transcriptional repressor of nag (N-acetylglucosamine) operon	1 (65)	-0,3 (29)		-1,0 (5)		-0,6 (34)		-0,5 (39)		-1,9 (4)		-0,3 (16)		-0,4 (29)		-0,3 (29)		4,4 (796)		-0,3 (8)
Z0824	N-acetylglucosamine-6-phosphate deacetylase	1 (75)	-0,1 (40)		-1,4 (4)		0,0 (60)		0,1 (71)		-1,4 (7)		-0,1 (21)		-0,9 (24)		-0,3 (33)		-1,0 (21)		-1,5 (4)
Z0825	glucosamine-6-phosphate deaminase	1 (70)	1,5 (120)		-1,9 (3)		1,2 (145)		0,9 (131)		-1,6 (6)		-0,1 (22)		-0,4 (34)		0,7 (67)		-0,5 (30)		-8,8 (0)
Z0826	PTS system N-acetyl glucosamine specific transporter subunits IIABC	1 (58)	-0,3 (27)		-0,3 (7)		0,9 (86)		-0,4 (38)		-1,5 (5)		-2,1 (4)		-4,6 (1)		-2,9 (4)		-0,1 (30)		-1,5 (3)
Z0827	glutaminyl-tRNA synthetase	1 (53)	-0,4 (23)		0,1 (9)		-0,1 (41)		-1,0 (25)		-0,1 (13)		-0,4 (13)		0,1 (36)		0,5 (42)		0,1 (32)		1,3 (22)
Z0828	hypothetical protein	1 (27)	-0,7 (10)		-0,4 (3)		0,3 (29)		-0,4 (20)		-6,7 (0)		-1,5 (3)		-2,1 (4)		-0,9 (8)		-1,0 (8)		-6,7 (0)
Z0829	hypothetical protein	1 (3)	-0,1 (1)		1,0 (1)		1,4 (6)		-0,1 (2)		-4,3 (0)		-4,3 (0)		-4,3 (0)		-1,0 (1)		-4,3 (0)		-4,3 (0)
Z0830	hypothetical protein	1 (2)	0,1 (1)		3,7 (5)		0,8 (3)		0,1 (2)		-2,6 (0)		1,6 (2)		-2,6 (0)		-2,6 (0)		-2,6 (0)		-2,6 (0)
Z0831	ferric uptake regulator	1 (607)	1,1 (823)		1,3 (264)		1,2 (1230)		0,4 (791)		1,2 (393)		1,4 (554)		0,1 (424)		1,0 (733)		-0,5 (258)		-0,2 (93)
Z0832	flavodoxin FldA	1 (102)	0,8 (108)		0,3 (22)		0,2 (102)		0,5 (142)		0,8 (49)		-0,2 (30)		1,1 (139)		1,2 (138)		-0,5 (42)		0,5 (25)
Z0834	LexA regulated protein	1 (36)	-3,8 (1)		-0,2 (5)		-2,2 (6)		-6,5 (0)		0,1 (9)		-2,3 (2)		-6,5 (0)		-0,8 (11)		0,0 (20)		-6,5 (0)
Z0835	hypothetical protein	1 (31)	-0,5 (12)		-2,1 (1)		-1,1 (11)		-1,0 (13)		-7,4 (0)		-0,7 (6)		-1,6 (6)		-1,0 (8)		-0,4 (12)		0,0 (5)
Z0836	replication initiation regulator SeqA	1 (252)	-0,8 (78)		-1,4 (15)		-1,9 (54)		-1,1 (102)		-10,0 (0)		-1,0 (38)		-1,0 (73)		-0,6 (90)		-1,2 (60)		-4,1 (2)
Z0837	phosphoglucomutase	1 (98)	-1,3 (23)		-0,2 (13)		-0,9 (42)		-0,8 (49)		-0,8 (14)		-0,6 (20)		-0,9 (31)		0,2 (61)		-0,6 (36)		-1,4 (6)
Z0838	putrescine transporter	1 (5)	-0,4 (2)		-0,5 (1)		1,0 (9)		0,1 (5)		-0,1 (1)		1,5 (5)		-0,7 (2)		1,3 (8)		0,5 (4)		-5,8 (0)
Z0839	ornithine decarboxylase	1 (15)	-0,8 (5)		-2,7 (0)		-1,3 (5)		-2,0 (3)		-8,0 (0)		-0,6 (3)		-1,7 (3)		0,7 (15)		-1,7 (3)		-1,2 (1)
Z0840	hypothetical protein	1 (2)	1,4 (3)		5,5 (18)		2,0 (8)		-1,4 (0)		-1,4 (0)		-1,4 (0)		-1,4 (0)		2,9 (10)		-1,4 (0)		4,4 (9)
Z0841	DNA-binding transcriptional activator KdpE	1 (11)	-1,6 (2)		-0,5 (1)		-1,5 (3)		-1,2 (4)		-5,8 (0)		-0,1 (3)		-5,8 (0)		0,2 (7)		0,5 (9)		1,0 (4)
Z0842	sensor protein KdpD	1 (13)	-0,2 (7)		-1,1 (1)		-1,5 (4)		0,1 (12)		-2,4 (1)		-2,8 (1)		-0,2 (7)		1,0 (15)		1,3 (18)		-0,6 (1)
Z0843	potassium-transporting ATPase subunit C	1 (14)	0,6 (12)		-5,9 (0)		-2,6 (2)		-0,1 (12)		-5,9 (0)		-1,7 (1)		-0,4 (6)		1,7 (26)		2,0 (33)		-5,9 (0)
Z0844	potassium-transporting ATPase subunit B	1 (1)	0,5 (1)		1,9 (1)		-1,0 (0)		0,7 (2)		-4,4 (0)		-0,2 (0)		0,7 (1)		0,4 (1)		3,0 (6)		-4,4 (0)
Z0845	potassium-transporting ATPase subunit A	1 (0)	0,2 (0)		-2,6 (0)		-2,6 (0)		1,0 (1)		-2,6 (0)		1,6 (0)		-2,6 (0)		-2,6 (0)		5,6 (13)		-2,6 (0)
Z0846	hypothetical protein	1 (47)	1,0 (60)		2,8 (60)		-1,7 (12)		2,9 (348)		0,3 (16)		6,7 (1717)		6,0 (2067)		5,4 (1240)		3,3 (307)		8,6 (3340)
Z0847	rhsC protein in rhs element, interrupted	1 (2)	0,0 (1)		-5,6 (0)		-1,0 (1)		-0,3 (1)		-5,6 (0)		-1,4 (0)		0,2 (1)		-0,1 (1)		-0,4 (1)		-5,6 (0)
Z0848	rhsC protein in rhs element	1 (0)	0,0 (0)		0,0 (0)		0,0 (0)		0,0 (0)		0,0 (0)		0,0 (0)		0,0 (0)		0,0 (0)		0,0 (0)		0,0 (0)
Z0849	hypothetical protein	1 (0)	0,0 (0)		0,0 (0)		0,0 (0)		0,0 (0)		0,0 (0)		0,0 (0)		0,0 (0)		0,0 (0)		0,0 (0)		0,0 (0)
Z0851	hypothetical protein	1 (4)	0,6 (3)		1,1 (1)		0,5 (5)		-0,6 (2)		-5,2 (0)		1,0 (3)		-5,2 (0)		-0,4 (2)		0,3 (3)		-5,2 (0)
Z0853	hypothetical protein	1 (2)	0,9 (2)		-3,3 (0)		0,7 (3)		0,9 (4)		-3,3 (0)		-3,3 (0)		0,4 (2)		1,0 (2)		-0,2 (1)		3,6 (4)
Z0854	hypothetical protein	1 (3)	-0,6 (1)		-4,3 (0)		-0,9 (1)		-4,3 (0)		-4,3 (0)		-0,1 (1)		-4,3 (0)		0,0 (2)		-1,3 (1)		-4,3 (0)
Z0855	hypothetical protein	1 (2)	0,0 (0)		0,0 (0)		0,0 (0)		0,0 (0)		0,0 (0)		0,0 (0)		0,0 (0)		0,0 (0)		0,0 (0)		0,0 (0)
Z0856	hypothetical protein	1 (32)	-4,0 (0)		-4,0 (0)		-4,0 (0)		-4,0 (0)		-4,0 (0)		-4,0 (0)		-4,0 (0)		-4,0 (0)		-1,0 (9)		-4,0 (0)
Z0857	putative receptor	1 (3)	-1,0 (1)		-4,6 (0)		-1,2 (1)		-4,6 (0)		-4,6 (0)		-0,4 (1)		-4,6 (0)		-0,4 (1)		-1,6 (0)		-4,6 (0)
Z0858	hypothetical protein	1 (11)	3,0 (51)		0,9 (3)		-0,6 (6)		2,1 (43)		0,2 (3)		0,3 (4)		0,4 (9)		3,1 (54)		1,4 (17)		2,0 (7)
Z0859	deoxyribodipyrimidine photolyase	1 (15)	1,9 (32)		0,5 (3)		0,0 (12)		1,2 (32)		-7,3 (0)		-0,2 (4)		0,1 (10)		1,1 (18)		0,4 (11)		-7,3 (0)
Z0860	putative transport protein	1 (2)	-0,3 (1)		-4,5 (0)		0,4 (2)		1,7 (6)		-4,5 (0)		-0,3 (1)		1,8 (4)		3,1 (10)		1,5 (3)		1,4 (1)
Z0861	putative hydrolase-oxidase	1 (97)	0,1 (57)		-2,2 (3)		-0,8 (44)		0,3 (107)		-9,0 (0)		-1,4 (11)		0,3 (68)		-1,5 (19)		-0,8 (30)		-3,2 (2)
Z0862	putative carboxylase	1 (32)	1,8 (70)		0,2 (6)		1,1 (62)		1,6 (95)		-7,5 (0)		-2,3 (2)		1,9 (77)		0,7 (32)		0,1 (20)		0,7 (9)
Z0863	putative carboxylase	1 (22)	-0,5 (9)		-2,0 (1)		0,0 (18)		0,4 (27)		-0,7 (3)		-0,3 (6)		0,3 (16)		0,6 (19)		-0,6 (9)		-1,4 (1)
Z0864	LamB/YcsF family protein	1 (30)	0,2 (20)		-0,1 (4)		0,0 (24)		0,9 (53)		-7,4 (0)		-0,1 (9)		0,8 (33)		0,8 (29)		-0,3 (14)		-0,6 (3)
Z0865	endonuclease VIII	1 (22)	-0,7 (8)		-0,8 (2)		0,0 (18)		0,5 (29)		-7,1 (0)		-1,9 (2)		1,6 (42)		1,2 (30)		-1,2 (5)		-7,1 (0)
Z0867	putative transport protein	1 (1)	0,9 (2)		-3,7 (0)		0,9 (2)		3,3 (14)		-3,7 (0)		4,1 (9)		4,2 (18)		7,0 (111)		5,8 (53)		-3,7 (0)
Z0868	hypothetical protein	1 (2)	1,1 (3)		-4,0 (0)		0,3 (2)		1,5 (5)		-4,0 (0)		1,7 (2)		-4,0 (0)		-0,7 (1)		-0,1 (1)		3,4 (3)
Z0869	putative chaperone	1 (1)	0,1 (1)		-2,6 (0)		-2,6 (0)		1,0 (2)		-2,6 (0)		-2,6 (0)		-2,6 (0)		0,7 (1)		-2,6 (0)		-2,6 (0)
Z0870	hypothetical protein	1 (0)	0,0 (0)		0,0 (0)		0,0 (0)		0,0 (0)		0,0 (0)		0,0 (0)		0,0 (0)		0,0 (0)		0,0 (0)		0,0 (0)
Z0871	putative outer membrane usher protein	1 (1)	1,4 (2)		1,0 (0)		-1,8 (0)		-1,6 (0)		-4,3 (0)		1,8 (1)		-0,7 (0)		0,9 (1)		1,1 (1)		-4,3 (0)
Z0872	putative fimbriae structural protein	1 (15)	-0,3 (7)		0,3 (3)		-0,6 (8)		-0,3 (11)		-0,4 (3)		-6,0 (0)		0,1 (10)		-0,8 (5)		0,9 (17)		2,1 (11)
Z0873	type II citrate synthase	1 (1452)	-2,6 (143)		-1,3 (97)		-0,3 (1038)		-2,0 (339)		-1,6 (123)		-0,5 (334)		-3,7 (73)		-4,3 (43)		-2,3 (163)		-4,4 (11)
Z0875	succinate dehydrogenase cytochrome b556 large membrane subunit	1 (267)	-0,3 (127)		1,3 (106)		-0,4 (167)		-1,3 (102)		-0,2 (58)		0,5 (126)		-4,5 (7)		-3,5 (14)		-0,7 (96)		-2,2 (9)
Z0876	succinate dehydrogenase cytochrome b556 small membrane subunit	1 (354)	-1,1 (97)		-0,4 (43)		-1,7 (88)		-1,3 (132)		-1,4 (33)		-1,8 (32)		-4,7 (8)		-5,0 (6)		-1,3 (81)		-4,0 (3)
Z0877	succinate dehydrogenase flavoprotein subunit	1 (524)	-1,9 (77)		-0,3 (65)		-1,7 (131)		-1,6 (153)		-1,5 (46)		-0,9 (85)		-5,8 (6)		-6,1 (4)		-1,6 (100)		-3,3 (8)
Z0878	succinate dehydrogenase iron-sulfur subunit	1 (748)	-3,1 (48)		-0,1 (101)		-1,7 (180)		-2,6 (106)		-1,9 (45)		-1,1 (101)		-7,3 (3)		-5,0 (12)		-1,8 (122)		-3,7 (8)
Z0879	hypothetical protein	1 (1489)	-1,7 (258)		-1,1 (110)		-2,8 (174)		-1,9 (368)		-1,9 (100)		-1,5 (172)		-6,0 (14)		-4,9 (28)		-2,3 (172)		-2,5 (42)
Z0880	2-oxoglutarate dehydrogenase E1 component	1 (533)	-1,4 (115)		-0,3 (71)		-1,6 (143)		-1,3 (201)		-1,4 (52)		-0,9 (95)		-4,6 (13)		-4,1 (18)		-1,8 (87)		-3,3 (9)
Z0881	dihydrolipoamide succinyltransferase	1 (414)	-2,3 (48)		0,1 (66)		-1,3 (129)		-1,2 (164)		-1,3 (41)		-1,6 (42)		-4,8 (9)		-4,6 (9)		-1,5 (81)		-3,4 (6)
Z0882	succinyl-CoA synthetase subunit beta	1 (681)	-2,1 (96)		-0,1 (106)		-0,9 (300)		-1,4 (245)		-1,7 (54)		-0,7 (134)		-4,5 (19)		-4,6 (16)		-2,2 (87)		-4,7 (4)
Z0883	succinyl-CoA synthetase subunit alpha	1 (1007)	-1,9 (159)		-1,3 (68)		-0,6 (573)		-1,2 (411)		-2,1 (64)		-1,6 (116)		-4,3 (32)		-3,8 (42)		-1,9 (152)		-4,4 (8)
Z0884	hypothetical protein	1 (9)	-3,3 (0)		-3,3 (0)		-3,3 (0)		-3,3 (0)		-3,3 (0)		-3,3 (0)		-3,3 (0)		-3,3 (0)		-3,3 (0)		-3,3 (0)
Z0885	putative LysR-like transcriptional regulator	1 (113)	-5,8 (1)		-9,5 (0)		-2,6 (14)		-3,9 (6)		-3,8 (2)		-9,5 (0)		-5,8 (1)		-5,2 (1)		-0,3 (50)		-3,6 (1)
Z0886	cob(I)yrinic acid a,c-diamide adenosyltransferase	1 (1)	0,2 (1)		-2,5 (0)		-2,5 (0)		-2,5 (0)		-2,5 (0)		-2,5 (0)		-2,5 (0)		0,8 (1)		-2,5 (0)		-2,5 (0)
Z0887	putative fumarate hydratase	1 (1)	-3,8 (0)		-3,8 (0)		-0,4 (1)		-1,0 (0)		-3,8 (0)		0,5 (0)		-3,8 (0)		0,5 (1)		-0,8 (0)		-3,8 (0)
Z0888	putative symport protein	1 (1)	-2,6 (0)		-2,6 (0)		-0,1 (0)		-2,6 (0)		-2,6 (0)		-2,6 (0)		-2,6 (0)		-2,6 (0)		0,4 (0)		-2,6 (0)
Z0890	hypothetical protein	1 (2)	1,1 (3)		-2,5 (0)		3,2 (18)		1,1 (4)		-2,5 (0)		3,9 (12)		1,1 (3)		0,8 (2)		-2,5 (0)		-2,5 (0)
Z0891	hypothetical protein	1 (1)	1,0 (1)		-3,2 (0)		0,7 (1)		-0,5 (1)		-3,2 (0)		1,0 (1)		-3,2 (0)		0,1 (0)		0,7 (1)		-3,2 (0)
Z0892	putative methylaspartate ammonia-lyase	1 (1)	1,1 (1)		-3,4 (0)		-0,9 (0)		1,4 (3)		-3,4 (0)		1,7 (1)		0,2 (1)		1,8 (2)		0,5 (1)		2,4 (1)
Z0893	putative glutamate mutase subumit E	1 (1)	-0,4 (1)		-4,1 (0)		-1,6 (0)		-0,5 (1)		-4,1 (0)		0,1 (1)		-0,5 (1)		0,7 (1)		-0,2 (1)		2,7 (2)
Z0894	hypothetical protein	1 (1)	-0,3 (1)		-4,0 (0)		0,6 (2)		0,6 (2)		-4,0 (0)		-4,0 (0)		-4,0 (0)		0,3 (1)		0,5 (1)		-4,0 (0)
Z0895	methylaspartate mutase subunit S	1 (1)	0,7 (1)		-2,1 (0)		-2,1 (0)		-2,1 (0)		-2,1 (0)		-2,1 (0)		-2,1 (0)		-2,1 (0)		0,9 (1)		-2,1 (0)
Z0896	hypothetical protein	1 (0)	0,0 (0)		0,0 (0)		0,0 (0)		0,0 (0)		0,0 (0)		0,0 (0)		0,0 (0)		0,0 (0)		0,0 (0)		0,0 (0)
Z0897	hypothetical protein	1 (2)	-2,5 (0)		-2,5 (0)		-2,5 (0)		-2,5 (0)		-2,5 (0)		-2,5 (0)		-2,5 (0)		-2,5 (0)		-2,5 (0)		-2,5 (0)
Z0898	hypothetical protein	1 (1)	-0,7 (0)		-3,5 (0)		-3,5 (0)		-0,8 (1)		3,7 (5)		1,7 (2)		0,1 (1)		-0,2 (1)		-0,5 (1)		-3,5 (0)
Z0899	hypothetical protein	1 (0)	2,8 (11)		0,0 (0)		2,5 (12)		0,0 (0)		0,0 (0)		0,0 (0)		0,0 (0)		0,0 (0)		0,0 (0)		0,0 (0)
Z0900	cytochrome d terminal oxidase, polypeptide subunit I	1 (81)	-0,6 (29)		0,0 (13)		-0,2 (57)		0,2 (85)		-3,2 (2)		0,6 (37)		1,5 (134)		2,3 (212)		0,1 (51)		0,5 (18)
Z0901	cytochrome d terminal oxidase polypeptide subunit II	1 (45)	1,2 (60)		-0,3 (6)		1,2 (89)		1,5 (121)		-8,6 (0)		1,3 (36)		2,2 (130)		3,4 (273)		0,7 (40)		1,0 (15)
Z0903	hypothetical protein	1 (35)	-0,2 (18)		-0,1 (6)		1,0 (59)		1,5 (98)		-6,3 (0)		-0,2 (10)		1,6 (68)		2,6 (126)		1,7 (67)		0,5 (8)
Z0904	acyl-CoA thioester hydrolase YbgC	1 (249)	-2,0 (36)		0,2 (45)		-0,5 (141)		-1,6 (74)		-0,5 (44)		-0,2 (68)		-2,0 (38)		-1,3 (55)		0,0 (146)		-1,1 (18)
Z0905	colicin uptake protein TolQ	1 (158)	-0,2 (80)		0,1 (27)		-0,9 (74)		-1,5 (51)		0,1 (45)		-0,5 (38)		-0,5 (70)		-0,9 (50)		-0,3 (73)		-1,3 (11)
Z0906	colicin uptake protein TolR	1 (171)	-1,2 (47)		0,1 (31)		-1,0 (78)		-1,1 (77)		-0,4 (34)		-0,6 (40)		-0,3 (93)		-0,3 (81)		-0,8 (60)		-1,8 (9)
Z0907	cell envelope integrity inner membrane protein TolA	1 (132)	-0,2 (69)		-0,1 (21)		-0,2 (100)		-0,6 (86)		-0,3 (29)		-0,3 (36)		-0,2 (74)		-0,4 (59)		-0,1 (71)		-0,9 (12)
Z0908	translocation protein TolB	1 (576)	-1,0 (170)		-0,1 (92)		-1,1 (240)		-1,0 (271)		0,2 (181)		-0,4 (148)		-0,6 (237)		-1,6 (115)		-1,1 (160)		-1,3 (41)
Z0909	peptidoglycan-associated outer membrane lipoprotein	1 (2278)	-1,3 (594)		-0,8 (234)		-1,1 (918)		-1,0 (1086)		0,6 (920)		-0,6 (529)		-0,8 (871)		-2,1 (329)		-1,9 (369)		-2,9 (54)
Z0910	tol-pal system protein YbgF	1 (737)	-0,6 (287)		-1,6 (40)		-1,8 (171)		-1,3 (283)		0,0 (181)		-1,7 (72)		-1,1 (217)		-2,0 (102)		-1,5 (148)		-3,5 (11)
Z0919	quinolinate synthetase	1 (21)	0,5 (18)		-0,6 (2)		1,6 (54)		0,9 (37)		-7,4 (0)		-0,5 (5)		4,8 (363)		-0,8 (7)		0,7 (21)		0,7 (6)
Z0920	required for NMN transport	1 (26)	2,0 (69)		0,6 (7)		3,1 (205)		2,0 (104)		-1,7 (2)		-0,6 (6)		4,4 (382)		0,1 (18)		0,3 (19)		-1,5 (2)
Z0922	zinc transporter ZitB	1 (7)	1,7 (13)		-5,6 (0)		1,0 (11)		1,6 (19)		-5,6 (0)		-0,4 (2)		1,4 (11)		3,7 (49)		1,2 (9)		-5,6 (0)
Z0923	putative homeobox protein	1 (28)	2,4 (90)		0,9 (9)		3,2 (223)		3,0 (218)		-6,4 (0)		2,4 (51)		0,7 (28)		2,0 (67)		3,9 (237)		1,0 (10)
Z0924	phospho-2-dehydro-3-deoxyheptonate aldolase	1 (109)	0,7 (109)		-0,2 (16)		-1,2 (40)		0,0 (104)		-0,4 (22)		-1,2 (16)		2,0 (275)		1,4 (172)		-0,1 (59)		-0,1 (17)
Z0925	phosphoglyceromutase	1 (259)	-0,3 (117)		-0,7 (25)		0,3 (268)		0,3 (280)		-0,7 (39)		0,3 (97)		3,2 (1458)		-0,6 (97)		0,1 (161)		-1,4 (16)
Z0926	aldose 1-epimerase	1 (373)	-0,9 (118)		-1,1 (28)		-2,5 (56)		-0,7 (219)		-2,6 (16)		-1,8 (34)		-1,3 (94)		-1,8 (61)		-1,8 (62)		-5,7 (1)
Z0927	galactokinase	1 (209)	-1,4 (44)		-1,5 (12)		-1,7 (54)		-0,8 (113)		-2,4 (10)		-1,7 (21)		-2,5 (23)		-2,1 (27)		-1,9 (31)		-5,0 (1)
Z0928	galactose-1-phosphate uridylyltransferase	1 (20)	-1,4 (5)		-2,1 (1)		-2,3 (3)		-1,1 (9)		-1,7 (2)		-1,6 (2)		-2,3 (3)		-0,9 (6)		-0,8 (7)		-1,5 (1)
Z0929	UDP-galactose-4-epimerase	1 (25)	-1,3 (6)		1,1 (8)		-1,0 (10)		-2,2 (5)		-1,9 (2)		-0,4 (6)		-3,0 (2)		-0,1 (13)		-0,8 (8)		0,9 (7)
Z0930	putative molybdenum transport ATP-binding protein ModF	1 (19)	-0,3 (9)		0,3 (4)		-0,4 (13)		-0,2 (16)		-7,8 (0)		0,6 (10)		1,3 (30)		-1,6 (4)		-1,2 (5)		-0,4 (2)
Z0931	DNA-binding transcriptional regulator ModE	1 (21)	0,3 (16)		-0,8 (2)		-0,9 (10)		0,0 (21)		-0,5 (4)		0,2 (9)		0,5 (19)		-0,1 (12)		-0,9 (7)		1,0 (8)
Z0932	hypothetical protein	1 (74)	1,0 (89)		2,0 (49)		2,5 (358)		2,2 (315)		-6,5 (0)		1,5 (70)		1,4 (120)		3,3 (434)		1,3 (109)		4,2 (235)
Z0933	molybdate transporter periplasmic protein	1 (55)	-0,5 (22)		0,1 (10)		1,0 (92)		0,0 (50)		-0,4 (11)		-1,4 (7)		1,9 (124)		-1,7 (10)		-1,5 (11)		-2,5 (2)
Z0934	molybdate ABC transporter permease protein	1 (77)	-1,2 (20)		0,1 (13)		0,2 (74)		-0,6 (49)		-8,7 (0)		-2,5 (4)		0,5 (65)		-1,2 (19)		-1,4 (16)		-1,8 (4)
Z0935	molybdate transporter ATP-binding protein	1 (80)	-1,0 (23)		-0,8 (8)		-1,4 (26)		-0,7 (48)		-9,4 (0)		-2,9 (4)		0,1 (55)		-1,1 (21)		-2,2 (10)		-9,4 (0)
Z0936	phosphotransferase	1 (8)	0,1 (5)		1,6 (4)		-1,1 (3)		-0,8 (4)		-5,7 (0)		-5,7 (0)		-0,6 (3)		-0,5 (3)		0,0 (5)		-5,7 (0)
Z0938	6-phosphogluconolactonase	1 (38)	1,6 (72)		-0,2 (6)		1,4 (87)		1,3 (89)		-0,3 (8)		-1,1 (6)		0,2 (27)		3,0 (176)		0,1 (24)		-1,4 (2)
Z0939	putative transcriptional regulator LYSR-type	1 (2)	1,5 (4)		-4,2 (0)		-1,7 (1)		-0,1 (2)		-4,2 (0)		1,0 (1)		-4,2 (0)		1,8 (5)		0,6 (2)		1,6 (1)
Z0940	hypothetical protein	1 (0)	0,7 (0)		-2,1 (0)		2,2 (2)		0,6 (1)		-2,1 (0)		-2,1 (0)		-2,1 (0)		2,2 (1)		-2,1 (0)		-2,1 (0)
Z0941	putative membrane pump protein	1 (0)	-2,6 (0)		-2,6 (0)		-2,6 (0)		-2,6 (0)		-2,6 (0)		1,6 (1)		2,0 (1)		0,7 (0)		0,4 (0)		4,3 (2)
Z0942	hypothetical protein	1 (2)	0,7 (2)		0,0 (0)		0,2 (2)		0,5 (3)		0,3 (1)		-5,4 (0)		0,5 (2)		-1,1 (1)		0,3 (2)		-5,4 (0)
Z0943	putative pectinesterase	1 (37)	-1,3 (9)		0,8 (11)		-2,7 (5)		-1,3 (14)		1,2 (22)		0,7 (20)		-1,9 (6)		-1,3 (9)		-0,6 (14)		-2,7 (1)
Z0946	putative integrase encoded by prophage CP-933K; partial	1 (17)	0,3 (12)		1,6 (9)		-0,7 (9)		-0,3 (13)		-0,2 (4)		1,0 (11)		-3,2 (1)		-0,1 (9)		-0,4 (7)		-1,0 (1)
Z0947	hypothetical protein	1 (1)	0,0 (0)		0,0 (0)		0,0 (0)		0,0 (0)		0,0 (0)		0,0 (0)		0,0 (0)		0,0 (0)		0,0 (0)		0,0 (0)
Z0948	hypothetical protein	1 (9)	-1,3 (2)		-0,1 (1)		-2,1 (2)		-0,9 (5)		-5,5 (0)		-0,3 (2)		1,1 (12)		0,7 (9)		-1,0 (3)		2,0 (6)
Z0949	hypothetical protein	1 (17)	0,5 (14)		2,4 (15)		0,2 (17)		-0,7 (10)		5,0 (143)		-4,9 (0)		0,3 (13)		-1,5 (3)		0,3 (12)		2,6 (17)
Z0950	hypothetical protein	1 (42)	0,0 (23)		-0,6 (4)		-2,0 (8)		-0,6 (25)		2,9 (76)		-1,7 (4)		-5,9 (0)		-5,9 (0)		0,9 (44)		0,9 (13)
Z0951	putative exonuclease encoded by prophage CP-933K	1 (32)	-2,8 (3)		-0,5 (4)		-2,1 (6)		-0,9 (15)		2,3 (38)		-1,6 (3)		-1,3 (8)		-2,1 (4)		0,7 (30)		-7,4 (0)
Z0952	putative Bet recombination protein of prophage CP-933K	1 (35)	-0,9 (11)		0,4 (8)		-0,9 (16)		0,4 (41)		2,8 (63)		-1,0 (6)		-0,5 (15)		-1,9 (5)		0,7 (32)		-7,4 (0)
Z0953	hypothetical protein	1 (2)	-3,6 (0)		-3,6 (0)		-3,6 (0)		-0,9 (1)		-3,6 (0)		-3,6 (0)		0,0 (1)		-0,3 (1)		-0,6 (1)		-3,6 (0)
Z0954	hypothetical protein	1 (1)	2,1 (3)		-2,1 (0)		0,4 (1)		0,6 (2)		-2,1 (0)		-2,1 (0)		-2,1 (0)		1,2 (2)		-2,1 (0)		3,7 (3)
Z0955	hypothetical protein	1 (16)	-6,9 (0)		-6,9 (0)		-3,6 (1)		-4,2 (1)		2,5 (24)		-0,2 (5)		-0,1 (9)		-1,1 (4)		-1,2 (4)		-1,1 (1)
Z0956	putative antiterminator Q protein of prophage CP-933K	1 (26)	0,8 (26)		0,1 (4)		0,7 (34)		1,0 (47)		1,2 (15)		2,5 (46)		1,1 (33)		0,4 (19)		-0,3 (11)		4,1 (74)
Z0957	hypothetical protein	1 (100)	-1,6 (19)		-1,5 (5)		-2,2 (18)		-1,1 (42)		-9,1 (0)		-2,0 (8)		-2,5 (11)		-4,3 (3)		-2,8 (8)		-9,1 (0)
Z0958	hypothetical protein	1 (115)	0,7 (100)		-1,1 (8)		-3,9 (5)		-1,3 (40)		-6,4 (0)		-2,2 (7)		-6,4 (0)		-6,4 (0)		-0,4 (47)		-6,4 (0)
Z0959	unknown protein encoded by prophage CP-933K	1 (8)	1,0 (11)		-2,6 (0)		2,6 (52)		1,9 (35)		-2,6 (0)		1,6 (10)		1,9 (23)		2,9 (43)		2,3 (27)		3,2 (16)
Z0960	putative lysozyme protein R of prophage CP-933K	1 (6)	-0,8 (2)		-4,4 (0)		-1,1 (2)		-1,7 (1)		-4,4 (0)		-4,4 (0)		-4,4 (0)		-4,4 (0)		0,4 (4)		-4,4 (0)
Z0961	putative endopeptidase protein Rz of prophage CP-933K	1 (4)	0,5 (4)		-4,1 (0)		-0,7 (2)		-1,3 (1)		-4,1 (0)		-4,1 (0)		-4,1 (0)		-0,7 (1)		-4,1 (0)		-4,1 (0)
Z0962	hypothetical protein	1 (0)	0,0 (0)		0,0 (0)		0,0 (0)		0,0 (0)		0,0 (0)		0,0 (0)		0,0 (0)		0,0 (0)		0,0 (0)		0,0 (0)
Z0963	hypothetical protein	1 (1)	-2,5 (0)		-2,5 (0)		-2,5 (0)		-2,5 (0)		-2,5 (0)		-2,5 (0)		-2,5 (0)		-2,5 (0)		-2,5 (0)		-2,5 (0)
Z0964	putative DNA packaging protein of prophage CP-933K	1 (1)	0,7 (1)		-3,9 (0)		-0,5 (0)		-3,9 (0)		-3,9 (0)		1,8 (1)		-0,3 (0)		-0,6 (0)		0,6 (1)		-3,9 (0)
Z0965	hypothetical protein	1 (1)	1,5 (2)		-3,4 (0)		-0,9 (0)		-0,7 (1)		2,2 (1)		0,8 (1)		-3,4 (0)		-0,1 (1)		-3,4 (0)		-3,4 (0)
Z0966	hypothetical protein	1 (0)	0,0 (0)		0,0 (0)		0,0 (0)		3,6 (4)		0,0 (0)		0,0 (0)		0,0 (0)		0,0 (0)		0,0 (0)		0,0 (0)
Z0967	putative protease encoded in prophage CP-933K	1 (2)	-1,6 (0)		-5,2 (0)		0,0 (2)		-0,1 (2)		0,4 (1)		-1,0 (0)		-0,7 (1)		-1,9 (0)		-0,8 (1)		-5,2 (0)
Z0968	hypothetical protein	1 (3)	-3,2 (0)		2,1 (3)		0,1 (3)		-3,2 (0)		-3,2 (0)		-3,2 (0)		-3,2 (0)		-3,2 (0)		-3,2 (0)		3,6 (8)
Z0969	hypothetical protein	1 (3)	-2,9 (0)		-2,9 (0)		-0,4 (2)		0,7 (5)		-2,9 (0)		-2,9 (0)		-2,9 (0)		-2,9 (0)		1,0 (4)		-2,9 (0)
Z0970	putative tail component of prophage CP-933K	1 (1)	0,6 (1)		-2,1 (0)		-2,1 (0)		0,6 (1)		-2,1 (0)		-2,1 (0)		-2,1 (0)		-2,1 (0)		0,9 (1)		-2,1 (0)
Z0971	putative tail component of prophage CP-933K	1 (2)	-3,0 (0)		-3,0 (0)		-0,4 (1)		-3,0 (0)		-3,0 (0)		-3,0 (0)		-3,0 (0)		1,3 (3)		-3,0 (0)		-3,0 (0)
Z0972	putative tail component of prophage CP-933K	1 (2)	1,0 (2)		-3,6 (0)		1,0 (3)		1,5 (5)		-3,6 (0)		-3,6 (0)		2,2 (6)		1,2 (3)		0,3 (1)		-3,6 (0)
Z0973	putative tail component of prophage CP-933K	1 (1)	-2,1 (0)		3,2 (2)		1,3 (3)		1,5 (3)		-2,1 (0)		-2,1 (0)		-2,1 (0)		1,2 (2)		1,8 (3)		-2,1 (0)
Z0974	putative tail component of prophage CP-933K	1 (2)	0,2 (1)		2,8 (3)		2,1 (8)		1,6 (6)		-2,5 (0)		-2,5 (0)		-2,5 (0)		-2,5 (0)		-2,5 (0)		-2,5 (0)
Z0975	putative tail component of prophage CP-933K	1 (1)	0,3 (1)		1,4 (1)		1,4 (3)		1,2 (3)		-4,9 (0)		-0,7 (0)		0,2 (1)		-0,6 (0)		1,0 (1)		1,0 (0)
Z0976	putative tail component of prophage CP-933K	1 (1)	0,7 (1)		-2,1 (0)		-2,1 (0)		0,6 (2)		-2,1 (0)		-2,1 (0)		-2,1 (0)		-2,1 (0)		2,4 (5)		-2,1 (0)
Z0977	putative tail component of prophage CP-933K	1 (0)	4,6 (3)		0,0 (0)		4,6 (4)		4,9 (5)		5,6 (2)		5,7 (3)		4,6 (3)		0,0 (0)		3,9 (2)		0,0 (0)
Z0978	putative tail component of prophage CP-933K	1 (2)	-3,2 (0)		-3,2 (0)		-3,2 (0)		-0,5 (1)		-3,2 (0)		-3,2 (0)		1,4 (3)		-3,2 (0)		-0,2 (1)		-3,2 (0)
Z0979	putative tail component of prophage CP-933K	1 (1)	-2,1 (0)		-2,1 (0)		-2,1 (0)		-2,1 (0)		-2,1 (0)		-2,1 (0)		2,5 (3)		1,2 (1)		1,8 (2)		-2,1 (0)
Z0980	putative tail component of prophage CP-933K	1 (2)	1,3 (3)		-5,7 (0)		0,7 (3)		0,9 (3)		-5,7 (0)		-5,7 (0)		1,0 (2)		-0,5 (1)		1,5 (3)		-5,7 (0)
Z0981	putative outer membrane protein of prophage CP-933K	1 (1)	1,6 (1)		-2,1 (0)		0,4 (1)		-2,1 (0)		-2,1 (0)		-2,1 (0)		3,0 (5)		1,2 (1)		-2,1 (0)		-2,1 (0)
Z0982	putative tail component of prophage CP-933K	1 (5)	-1,0 (1)		-5,6 (0)		-3,1 (0)		-1,4 (2)		-5,6 (0)		-5,6 (0)		-1,0 (1)		-1,3 (1)		-1,1 (1)		-5,6 (0)
Z0984	hypothetical protein	1 (38)	1,2 (49)		0,4 (8)		-0,9 (17)		0,9 (62)		-0,8 (5)		0,0 (12)		0,1 (23)		0,1 (22)		1,4 (55)		-6,4 (0)
Z0985	hypothetical protein	1 (30)	-1,1 (9)		-1,6 (2)		-2,1 (6)		-1,8 (8)		1,3 (20)		3,0 (81)		-2,0 (5)		0,8 (30)		-1,7 (5)		3,5 (60)
Z0986	hypothetical protein	1 (25)	-1,2 (7)		0,0 (4)		-1,3 (9)		-1,3 (10)		1,5 (18)		0,3 (11)		-1,1 (7)		0,0 (14)		-1,8 (4)		-0,2 (4)
Z0989	hypothetical protein	1 (11)	-0,4 (5)		-6,1 (0)		-0,4 (6)		-2,5 (2)		1,1 (6)		-0,4 (3)		-0,6 (4)		-1,3 (2)		-1,2 (2)		1,3 (4)
Z0990	hypothetical protein	1 (44)	0,4 (36)		-2,7 (1)		0,2 (46)		-0,3 (35)		-8,0 (0)		-0,7 (10)		0,3 (36)		-1,1 (12)		-1,7 (8)		-2,1 (2)
Z0992	putative kinase inhibitor protein	1 (73)	0,6 (69)		0,4 (16)		-0,5 (44)		2,0 (270)		-2,5 (3)		0,8 (42)		2,0 (180)		0,3 (54)		0,7 (65)		0,3 (15)
Z0993	adenosylmethionine--8-amino-7-oxononanoate transaminase	1 (5)	-1,2 (1)		-0,1 (1)		-2,9 (0)		1,5 (11)		-5,4 (0)		-5,4 (0)		5,8 (153)		-1,2 (1)		4,5 (61)		-5,4 (0)
Z0994	biotin synthase	1 (2)	0,2 (1)		-4,0 (0)		-0,6 (1)		2,8 (13)		1,6 (2)		-4,0 (0)		7,1 (174)		-4,0 (0)		3,9 (17)		1,8 (1)
Z0995	8-amino-7-oxononanoate synthase	1 (0)	3,7 (1)		0,0 (0)		2,5 (0)		6,8 (11)		0,0 (0)		4,2 (1)		11,2 (163)		3,3 (1)		7,9 (15)		0,0 (0)
Z0996	biotin biosynthesis protein BioC	1 (1)	1,1 (1)		-2,6 (0)		-0,1 (1)		3,4 (10)		3,1 (2)		1,6 (1)		7,6 (124)		1,7 (2)		4,8 (15)		-2,6 (0)
Z0997	dithiobiotin synthetase	1 (1)	-3,0 (0)		2,4 (1)		-3,0 (0)		1,9 (5)		2,7 (2)		-3,0 (0)		6,3 (75)		1,9 (3)		3,3 (9)		-3,0 (0)
Z0998	excinuclease ABC subunit B	1 (19)	1,4 (29)		1,0 (6)		0,1 (17)		1,4 (48)		1,9 (18)		0,2 (7)		1,5 (33)		2,1 (48)		1,4 (28)		1,1 (7)
Z0999	putative structural protein	1 (38)	0,2 (26)		-2,8 (1)		-0,7 (20)		-0,8 (22)		-2,5 (2)		0,0 (13)		-0,9 (13)		-1,2 (10)		-0,9 (12)		0,0 (7)
Z1000	molybdenum cofactor biosynthesis protein A	1 (45)	-0,2 (24)		-0,2 (7)		0,9 (71)		0,4 (58)		1,2 (26)		0,3 (19)		0,6 (42)		1,5 (75)		0,5 (36)		0,5 (11)
Z1001	molybdopterin biosynthesis, protein B	1 (54)	-0,2 (29)		-0,9 (5)		1,2 (108)		1,0 (103)		0,4 (19)		-0,8 (10)		1,6 (107)		1,7 (102)		-0,4 (24)		-0,4 (7)
Z1002	molybdenum cofactor biosynthesis protein MoaC	1 (44)	-0,1 (25)		-7,4 (0)		0,0 (38)		1,4 (110)		-7,4 (0)		-0,5 (11)		1,1 (61)		1,5 (73)		0,6 (38)		0,4 (10)
Z1003	molybdopterin synthase small subunit	1 (43)	1,2 (61)		-1,1 (3)		0,2 (44)		1,9 (164)		-6,5 (0)		-1,3 (6)		1,7 (92)		2,0 (107)		0,9 (47)		0,4 (10)
Z1004	molybdopterin guanine dinucleotide biosynthesis protein MoaE	1 (45)	0,5 (41)		0,9 (15)		0,2 (49)		1,1 (100)		-0,8 (7)		-0,3 (13)		1,0 (62)		1,9 (105)		-0,3 (22)		0,4 (11)
Z1005	hypothetical protein	1 (78)	1,3 (111)		-0,2 (11)		0,0 (65)		1,6 (213)		-1,5 (7)		-0,3 (20)		1,2 (110)		1,9 (163)		1,6 (134)		1,1 (28)
Z1006	hypothetical protein	1 (2)	1,0 (3)		-3,9 (0)		-1,4 (1)		-0,3 (2)		-3,9 (0)		-3,9 (0)		-0,3 (1)		0,4 (2)		0,0 (1)		-3,9 (0)
Z1007	hypothetical protein	1 (2)	1,8 (5)		-4,2 (0)		0,9 (4)		2,4 (12)		-4,2 (0)		-4,2 (0)		-0,6 (1)		1,0 (3)		1,7 (4)		-4,2 (0)
Z1008	cardiolipin synthase 2	1 (6)	2,4 (17)		0,6 (1)		1,2 (10)		2,3 (25)		-5,7 (0)		-1,5 (1)		0,8 (6)		1,4 (8)		1,7 (11)		-5,7 (0)
Z1009	hypothetical protein	1 (4)	2,6 (14)		1,8 (2)		-0,2 (3)		2,5 (20)		-4,5 (0)		-0,3 (1)		1,3 (6)		0,7 (4)		1,8 (8)		2,9 (5)
Z1010	hypothetical protein	1 (272)	1,1 (342)		-1,0 (22)		0,8 (386)		1,0 (515)		-9,7 (0)		1,0 (173)		-2,8 (24)		-2,4 (29)		0,0 (160)		-1,6 (15)
Z1012	hypothetical protein	1 (4)	0,5 (4)		1,0 (1)		0,6 (6)		1,3 (11)		-5,3 (0)		-0,2 (1)		1,3 (7)		2,5 (15)		0,1 (3)		-5,3 (0)
Z1013	hypothetical protein	1 (5)	1,4 (7)		-0,1 (1)		1,8 (14)		1,6 (13)		-5,4 (0)		-1,2 (1)		2,6 (18)		2,6 (17)		0,5 (4)		0,5 (1)
Z1014	putative ATP-binding component of a transport system	1 (12)	0,1 (7)		-1,0 (1)		-0,1 (9)		0,4 (14)		-7,3 (0)		-0,5 (3)		0,9 (13)		1,9 (24)		-0,1 (6)		-1,4 (1)
Z1015	hypothetical protein	1 (14)	1,2 (18)		-6,7 (0)		1,1 (24)		1,3 (31)		-1,1 (2)		-0,6 (3)		1,6 (26)		2,2 (36)		-0,5 (5)		2,1 (10)
Z1016	putative DNA-binding transcriptional regulator	1 (16)	-0,2 (8)		-6,4 (0)		0,8 (23)		-0,3 (12)		-6,4 (0)		0,1 (5)		-0,5 (7)		1,4 (24)		0,1 (10)		0,5 (4)
Z1017	ATP-dependent RNA helicase RhlE	1 (2)	0,6 (2)		-4,7 (0)		1,3 (5)		-0,6 (2)		4,5 (14)		1,0 (2)		0,4 (2)		3,0 (11)		2,0 (6)		-4,7 (0)
Z1018	hypothetical protein	1 (0)	0,0 (0)		0,0 (0)		0,0 (0)		0,0 (0)		0,0 (0)		0,0 (0)		0,0 (0)		0,0 (0)		0,0 (0)		0,0 (0)
Z1019	hypothetical protein	1 (2)	-1,1 (0)		0,6 (0)		0,5 (2)		-1,1 (1)		0,9 (1)		-0,5 (0)		-4,8 (0)		-1,4 (0)		1,1 (2)		2,1 (1)
Z1020	ATP-dependent DNA helicase DinG	1 (6)	0,7 (6)		-1,4 (0)		0,5 (7)		0,3 (7)		1,9 (6)		1,4 (5)		1,4 (10)		0,8 (6)		0,4 (5)		-0,8 (1)
Z1021	glycosyl transferase family protein	1 (13)	-0,1 (7)		-6,6 (0)		-0,6 (7)		0,9 (22)		-0,9 (2)		-0,1 (4)		0,2 (9)		1,1 (16)		-0,4 (5)		-0,7 (1)
Z1022	hypothetical protein	1 (76)	0,8 (85)		-1,5 (5)		-0,1 (64)		1,0 (151)		-3,8 (1)		-0,4 (20)		2,3 (246)		-0,3 (38)		-0,8 (25)		-0,4 (10)
Z1023	hypothetical protein	1 (17)	-0,2 (8)		0,2 (3)		-2,6 (2)		1,5 (45)		2,5 (25)		-0,9 (3)		1,7 (35)		1,7 (31)		6,6 (945)		3,3 (28)
Z1024	hypothetical protein	1 (53)	1,9 (120)		1,6 (28)		-0,8 (27)		3,6 (639)		0,4 (18)		0,6 (28)		1,3 (85)		1,4 (86)		2,1 (131)		1,6 (27)
Z1025	putative hydroxylase	1 (5)	-0,4 (2)		0,7 (1)		0,6 (6)		0,7 (7)		-4,6 (0)		-4,6 (0)		0,9 (5)		0,2 (3)		-1,6 (1)		-4,6 (0)
Z1026	catecholate siderophore receptor Fiu	1 (0)	0,4 (0)		-3,2 (0)		-0,7 (0)		-0,5 (0)		-3,2 (0)		1,0 (0)		-3,2 (0)		0,1 (0)		2,8 (2)		3,6 (1)
Z1027	hypothetical protein	1 (17)	-0,3 (8)		-5,6 (0)		-3,1 (1)		-0,3 (12)		0,0 (4)		-5,6 (0)		-5,6 (0)		-2,3 (2)		7,5 (1751)		-5,6 (0)
Z1028	putative SAM-dependent methyltransferase	1 (6)	-1,4 (1)		-0,3 (1)		-2,3 (1)		-0,5 (4)		0,0 (2)		-5,6 (0)		0,2 (4)		0,4 (5)		0,4 (5)		0,2 (1)
Z1030	hypothetical protein	1 (3)	1,7 (6)		-0,4 (0)		0,9 (5)		2,2 (13)		-5,7 (0)		-1,5 (0)		1,3 (4)		3,3 (18)		1,6 (5)		1,7 (2)
Z1031	glutamine ABC transporter ATP-binding protein	1 (121)	0,1 (75)		-0,5 (14)		0,2 (120)		-0,8 (64)		-9,4 (0)		0,0 (39)		-2,9 (10)		-0,5 (51)		-1,0 (35)		-1,6 (7)
Z1032	glutamine ABC transporter permease protein	1 (153)	-0,3 (70)		1,4 (62)		0,2 (150)		-1,0 (69)		-9,6 (0)		1,1 (102)		-1,5 (31)		-0,3 (70)		-1,9 (24)		-0,9 (13)
Z1033	glutamine ABC transporter periplasmic protein	1 (387)	1,1 (505)		-0,7 (40)		1,3 (838)		-0,3 (297)		-2,5 (17)		0,0 (131)		-3,1 (28)		-0,7 (142)		-1,1 (103)		-3,3 (7)
Z1034	DNA starvation/stationary phase protection protein Dps	1 (1084)	4,1 (12276)		0,2 (232)		2,6 (6152)		4,2 (21153)		-1,4 (119)		1,0 (807)		2,7 (4764)		5,4 (28773)		0,7 (1056)		-0,2 (176)
Z1035	threonine and homoserine efflux system	1 (9)	-1,2 (2)		-0,5 (1)		-0,2 (6)		-0,7 (5)		-5,8 (0)		-5,8 (0)		-2,2 (1)		-2,5 (1)		0,7 (8)		-5,8 (0)
Z1036	outer membrane protein X	1 (216)	1,3 (331)		1,4 (101)		1,1 (405)		2,0 (837)		2,8 (391)		1,4 (192)		4,6 (3425)		4,0 (2067)		2,3 (606)		3,8 (517)
Z1037	putative enzyme	1 (17)	-1,4 (4)		-0,1 (3)		-2,3 (3)		-1,5 (6)		-0,1 (4)		-0,2 (5)		-2,2 (2)		-2,9 (1)		-1,4 (4)		-7,7 (0)
Z1038	hypothetical protein	1 (0)	0,0 (0)		0,0 (0)		0,0 (0)		0,0 (0)		0,0 (0)		0,0 (0)		0,0 (0)		0,0 (0)		0,0 (0)		0,0 (0)
Z1039	manganese transport regulator MntR	1 (86)	0,6 (80)		-2,0 (4)		0,0 (72)		0,0 (82)		-1,7 (7)		0,2 (32)		-0,1 (50)		-1,9 (13)		-1,1 (24)		-2,5 (3)
Z1040	hypothetical protein	1 (28)	-0,3 (14)		0,2 (5)		-0,9 (13)		-1,1 (12)		-0,7 (4)		-1,0 (5)		-1,8 (5)		-1,7 (5)		-1,1 (8)		-0,1 (4)
Z1041	hypothetical protein	1 (77)	-0,3 (37)		0,6 (20)		-0,4 (49)		0,0 (72)		1,4 (51)		0,1 (27)		1,2 (115)		0,4 (58)		0,6 (68)		1,6 (38)
Z1042	putative ATP-binding component of a transport system	1 (20)	0,8 (22)		0,1 (4)		-0,7 (11)		-0,5 (14)		1,3 (13)		1,2 (15)		1,0 (27)		0,8 (21)		0,2 (14)		-0,2 (3)
Z1043	hypothetical protein	1 (8)	1,7 (16)		1,6 (4)		4,2 (131)		1,6 (23)		2,1 (9)		1,7 (9)		-0,5 (4)		-0,5 (3)		1,8 (16)		2,8 (10)
Z1044	hypothetical protein	1 (7)	0,0 (4)		-0,2 (1)		-0,5 (4)		0,0 (7)		-5,5 (0)		-5,5 (0)		1,5 (13)		2,0 (17)		0,4 (6)		-5,5 (0)
Z1045	putative pyruvate formate-lyase 2	1 (1)	2,3 (2)		-3,3 (0)		2,0 (2)		1,3 (2)		-3,3 (0)		2,5 (1)		1,3 (1)		1,0 (1)		0,6 (1)		-3,3 (0)
Z1046	hypothetical protein	1 (2)	0,8 (2)		-2,9 (0)		-0,4 (1)		1,3 (4)		-2,9 (0)		-2,9 (0)		-2,9 (0)		2,6 (6)		1,0 (2)		-2,9 (0)
Z1046m	pyruvate-formate lyase	1 (1)	2,0 (2)		-4,0 (0)		1,4 (2)		1,3 (2)		-4,0 (0)		1,7 (1)		0,5 (1)		2,0 (2)		0,8 (1)		-4,0 (0)
Z1047	putative pyruvate formate-lyase 2 activating enzyme	1 (0)	3,7 (1)		0,0 (0)		0,0 (0)		0,0 (0)		0,0 (0)		0,0 (0)		0,0 (0)		3,3 (1)		0,0 (0)		0,0 (0)
Z1048	fructose-6-phosphate aldolase	1 (8)	1,2 (11)		0,0 (1)		-0,7 (4)		0,5 (10)		-5,3 (0)		0,8 (5)		1,3 (12)		-0,1 (4)		0,3 (6)		-5,3 (0)
Z1049	molybdopterin biosynthesis protein MoeB	1 (20)	0,2 (14)		1,0 (7)		-0,1 (16)		0,7 (30)		1,0 (11)		-1,2 (3)		-0,1 (12)		0,6 (18)		0,5 (17)		1,3 (8)
Z1050	molybdopterin biosynthesis protein MoeA	1 (9)	-1,4 (2)		0,5 (2)		-0,3 (6)		-0,2 (7)		-0,7 (1)		-1,2 (1)		-1,2 (2)		0,8 (9)		0,9 (9)		0,5 (2)
Z1051	hypothetical protein	1 (23)	2,0 (57)		-0,7 (2)		1,1 (43)		1,3 (55)		-6,0 (0)		0,1 (9)		1,1 (31)		1,0 (27)		0,4 (18)		-6,0 (0)
Z1051m	L-asparaginase	1 (18)	1,7 (35)		-1,8 (1)		0,8 (29)		1,4 (46)		-1,5 (2)		-0,2 (5)		1,8 (42)		1,2 (24)		0,3 (13)		-7,1 (0)
Z1052	hypothetical protein	1 (16)	1,3 (25)		-6,3 (0)		0,9 (26)		1,5 (44)		-0,6 (3)		-0,1 (5)		2,3 (50)		1,4 (25)		0,2 (10)		-6,3 (0)
Z1053	glutathione transporter ATP-binding protein	1 (10)	0,9 (12)		0,4 (2)		0,2 (10)		0,8 (17)		1,2 (6)		-1,0 (2)		1,7 (21)		1,4 (16)		-0,6 (4)		-7,2 (0)
Z1054	putative transport protein	1 (17)	0,1 (10)		-0,3 (2)		0,4 (18)		0,5 (22)		-7,6 (0)		-1,1 (2)		1,1 (22)		0,7 (15)		0,1 (10)		-7,6 (0)
Z1055	putative transport system permease protein	1 (11)	-0,1 (6)		-0,9 (1)		0,6 (13)		0,6 (15)		-6,2 (0)		-0,4 (2)		1,7 (21)		0,8 (10)		-0,5 (4)		-6,2 (0)
Z1056	putative transport system permease protein	1 (10)	0,6 (9)		0,1 (2)		-1,3 (3)		-0,2 (8)		-6,2 (0)		-1,9 (1)		0,9 (12)		1,5 (16)		-1,7 (2)		-6,2 (0)
Z1057	hypothetical protein	1 (7)	-1,9 (1)		-1,7 (0)		-3,1 (1)		-1,9 (2)		1,9 (7)		-0,1 (2)		0,9 (8)		1,6 (13)		-7,0 (0)		0,8 (2)
Z1058	hypothetical protein	1 (5)	-0,6 (2)		-5,5 (0)		-0,3 (3)		-1,4 (2)		1,7 (4)		0,9 (3)		0,8 (5)		1,0 (5)		-1,1 (1)		1,3 (2)
Z1059	hypothetical protein	1 (61)	0,4 (48)		1,3 (25)		0,7 (85)		1,5 (166)		0,9 (30)		0,9 (38)		0,9 (71)		0,1 (39)		0,5 (50)		2,9 (77)
Z1060	hypothetical protein	1 (58)	0,7 (58)		0,1 (11)		1,0 (100)		1,5 (163)		-0,3 (13)		-0,2 (17)		1,0 (75)		-0,6 (23)		-0,1 (34)		2,0 (41)
Z1061	ribosomal protein S12 methylthiotransferase	1 (15)	-0,7 (5)		-0,4 (2)		-1,5 (4)		-1,9 (4)		1,6 (11)		-0,5 (3)		-0,6 (6)		-0,9 (5)		0,8 (15)		0,6 (4)
Z1062	biofilm formation regulatory protein BssR	1 (416)	2,6 (1469)		-1,0 (34)		-0,8 (198)		2,4 (2059)		-3,6 (8)		5,6 (6336)		4,3 (4948)		2,3 (1121)		1,2 (524)		3,6 (834)
Z1063	putative dehydrogenase	1 (6)	2,0 (14)		-5,6 (0)		0,3 (6)		0,7 (9)		0,0 (1)		1,1 (4)		0,2 (4)		-0,1 (3)		0,9 (6)		2,2 (4)
Z1064	putative transferase	1 (124)	0,1 (74)		-1,6 (7)		0,2 (116)		-0,5 (79)		-2,5 (5)		-2,0 (9)		-0,3 (58)		-1,9 (18)		0,0 (71)		-9,2 (0)
Z1066	D-alanyl-D-alanine carboxypeptidase fraction C	1 (32)	1,3 (48)		0,4 (7)		1,4 (76)		1,7 (98)		-8,3 (0)		-0,1 (10)		0,2 (23)		1,0 (39)		2,6 (119)		-8,3 (0)
Z1067	DNA-binding transcriptional repressor DeoR	1 (56)	-0,9 (18)		-3,0 (1)		0,0 (47)		-0,8 (29)		0,6 (21)		-2,2 (4)		0,2 (40)		-1,2 (13)		-0,4 (24)		0,5 (13)
Z1068	undecaprenyl pyrophosphate phosphatase	1 (26)	-1,4 (6)		1,5 (12)		-1,5 (8)		-1,1 (11)		0,7 (11)		1,7 (29)		0,0 (17)		-1,7 (5)		1,7 (48)		-1,1 (2)
Z1069	proton motive force efflux pump	1 (12)	-1,2 (3)		0,5 (3)		0,0 (10)		-0,8 (6)		-6,8 (0)		-1,6 (1)		-0,9 (4)		-0,8 (4)		0,6 (10)		0,1 (2)
Z1070	hypothetical protein	1 (8)	-0,7 (3)		2,6 (9)		0,0 (7)		0,3 (10)		-4,3 (0)		1,4 (8)		-4,3 (0)		-4,3 (0)		1,1 (11)		-4,3 (0)
Z1071	hypothetical protein	1 (21)	-0,9 (6)		-6,9 (0)		-0,8 (10)		-2,1 (4)		-1,3 (2)		0,0 (7)		-3,3 (1)		-1,4 (4)		-0,6 (7)		-1,1 (2)
Z1072	putative DEOR-type transcriptional regulator	1 (10)	-1,0 (3)		-1,2 (1)		-0,5 (6)		-1,4 (3)		-6,5 (0)		-0,1 (3)		-6,5 (0)		-0,5 (4)		-0,9 (3)		1,3 (4)
Z1073	putative DEOR-type transcriptional regulator	1 (18)	0,6 (17)		-1,0 (2)		1,0 (32)		0,1 (19)		-0,7 (3)		1,0 (13)		-1,8 (3)		-0,5 (8)		-0,9 (6)		-0,5 (2)
Z1074	hypothetical protein	1 (27)	-0,6 (11)		0,5 (6)		-0,1 (22)		0,3 (31)		-0,9 (4)		-2,0 (2)		0,3 (21)		0,4 (20)		0,6 (24)		0,9 (9)
Z1075	hypothetical protein	1 (17)	-0,8 (6)		-5,7 (0)		0,0 (15)		0,0 (16)		-5,7 (0)		-0,5 (4)		1,7 (36)		2,3 (52)		-0,5 (7)		0,1 (3)
Z1076	glutaredoxin 1	1 (49)	1,4 (76)		-0,3 (6)		0,4 (56)		0,7 (74)		1,6 (38)		-2,4 (3)		1,0 (59)		2,5 (167)		2,0 (121)		1,2 (19)
Z1077	hypothetical protein	1 (37)	1,8 (79)		-0,1 (6)		0,4 (41)		0,3 (43)		0,8 (17)		0,1 (13)		0,3 (28)		1,7 (72)		-0,5 (15)		3,9 (93)
Z1078	nitroreductase A	1 (41)	0,2 (27)		-1,5 (2)		-1,5 (12)		-0,1 (36)		-0,6 (7)		-1,7 (4)		-0,6 (16)		0,0 (23)		-0,6 (15)		3,2 (62)
Z1079	ribosomal protein S6 modification protein	1 (25)	-0,6 (9)		0,2 (5)		0,3 (25)		0,2 (25)		-7,4 (0)		0,2 (9)		-0,2 (13)		1,0 (28)		0,5 (19)		2,0 (16)
Z1080	putative sensory transduction regulator	1 (82)	-1,3 (20)		-1,0 (7)		-0,6 (49)		-1,7 (24)		-0,1 (20)		-0,3 (23)		-1,3 (21)		-1,0 (24)		-0,7 (30)		0,7 (23)
Z1081	putrescine transporter subunit: periplasmic-binding component of ABC superfamily	1 (88)	0,8 (92)		-0,6 (10)		1,8 (249)		0,9 (150)		-3,9 (1)		-1,6 (9)		-2,2 (11)		-3,2 (5)		0,9 (97)		-1,7 (4)
Z1082	putrescine transporter ATP-binding subunit	1 (15)	1,5 (27)		-7,1 (0)		0,9 (24)		1,3 (35)		-7,1 (0)		-1,9 (1)		-1,2 (4)		-3,8 (1)		1,2 (20)		-7,1 (0)
Z1083	putrescine transporter subunit: membrane component of ABC superfamily	1 (22)	0,6 (20)		-1,1 (2)		0,6 (29)		1,1 (45)		-7,4 (0)		-2,2 (2)		-1,9 (4)		-1,9 (4)		0,9 (24)		-7,4 (0)
Z1084	putrescine transporter subunit: membrane component of ABC superfamily	1 (36)	0,3 (26)		-0,6 (4)		0,7 (48)		0,9 (62)		-7,8 (0)		-2,7 (2)		-2,0 (5)		-2,3 (4)		0,2 (23)		-7,8 (0)
Z1085	hypothetical protein	1 (12)	1,2 (18)		-5,7 (0)		1,3 (28)		0,7 (20)		1,0 (7)		-0,5 (3)		-1,1 (4)		-0,1 (7)		0,4 (10)		1,7 (7)
Z1086	23S rRNA methyluridine methyltransferase	1 (3)	-0,1 (2)		2,2 (2)		-2,1 (0)		-0,1 (2)		1,0 (1)		-0,4 (1)		0,5 (2)		-0,4 (1)		1,2 (4)		1,2 (1)
Z1087	PTS system ascorbate-specific transporter subunit IIC	1 (1)	0,6 (1)		-4,0 (0)		-0,1 (1)		1,3 (4)		-4,0 (0)		0,2 (1)		-4,0 (0)		-4,0 (0)		-1,0 (0)		-4,0 (0)
Z1088	hypothetical protein	1 (3)	-0,5 (1)		-3,3 (0)		1,4 (8)		-0,5 (2)		4,4 (20)		-3,3 (0)		1,9 (8)		-3,3 (0)		-3,3 (0)		-3,3 (0)
Z1089	putative sulfatase	1 (13)	-0,2 (6)		-1,8 (1)		-0,3 (8)		0,8 (20)		0,5 (4)		-0,2 (4)		-0,6 (5)		-2,3 (1)		-0,4 (5)		-1,3 (1)
Z1090	arginine 3rd transport system periplasmic binding protein	1 (30)	0,0 (18)		-7,5 (0)		-1,1 (12)		-1,4 (11)		-0,9 (4)		-1,4 (4)		1,5 (54)		1,7 (57)		1,3 (43)		2,0 (20)
Z1091	arginine transporter permease subunit ArtM	1 (23)	1,8 (51)		1,4 (11)		1,1 (44)		1,3 (59)		1,4 (17)		-0,1 (8)		1,1 (34)		2,4 (76)		0,8 (26)		1,4 (11)
Z1092	arginine transporter permease subunit ArtQ	1 (56)	0,2 (35)		-1,3 (3)		-0,8 (26)		-0,2 (42)		-8,2 (0)		-2,0 (4)		-1,7 (10)		0,3 (37)		-0,4 (23)		-0,8 (5)
Z1093	arginine 3rd transport system periplasmic binding protein	1 (135)	1,5 (222)		-0,1 (20)		0,1 (123)		0,8 (223)		-1,1 (16)		-0,6 (30)		-0,2 (74)		0,6 (116)		0,3 (93)		0,1 (23)
Z1094	arginine transporter ATP-binding subunit	1 (115)	1,0 (128)		-3,0 (2)		-1,2 (40)		0,4 (135)		-2,1 (7)		-1,5 (12)		-1,3 (27)		0,3 (79)		-0,3 (54)		-1,8 (5)
Z1095	putative lipoprotein	1 (40)	2,1 (112)		-1,2 (3)		2,1 (153)		2,1 (175)		-7,5 (0)		-0,1 (13)		1,9 (102)		0,8 (45)		0,9 (46)		-7,5 (0)
Z1096	hypothetical protein	1 (44)	1,0 (53)		1,3 (18)		2,6 (235)		1,7 (135)		-6,0 (0)		0,9 (29)		0,7 (44)		0,3 (33)		0,0 (26)		-6,0 (0)
Z1097	hypothetical protein	1 (1)	-0,7 (0)		-3,5 (0)		1,4 (2)		0,1 (1)		3,1 (3)		-3,5 (0)		0,1 (1)		-0,2 (1)		-3,5 (0)		-3,5 (0)
Z1098	hypothetical protein	1 (1)	-2,1 (0)		-2,1 (0)		1,8 (3)		1,5 (3)		5,1 (11)		-2,1 (0)		1,5 (2)		-2,1 (0)		0,9 (1)		-2,1 (0)
Z1099	hypothetical protein	1 (45)	1,4 (73)		1,4 (20)		1,3 (96)		2,3 (220)		-1,2 (5)		1,4 (39)		1,8 (100)		0,9 (50)		0,4 (36)		2,0 (30)
Z1100	putative regulator	1 (26)	1,6 (46)		0,9 (8)		0,4 (30)		2,0 (97)		-0,8 (4)		0,2 (10)		1,5 (47)		1,1 (32)		0,9 (27)		1,8 (15)
Z1102	putative nucleotide di-P-sugar epimerase or dehydratase	1 (8)	0,0 (5)		-0,8 (1)		-1,5 (2)		0,0 (8)		-6,1 (0)		1,5 (8)		-1,0 (3)		0,2 (6)		-0,1 (5)		-6,1 (0)
Z1103	putative dTDP-glucose enzyme	1 (17)	-0,5 (7)		-2,2 (1)		-0,1 (13)		-0,5 (11)		-7,5 (0)		-0,6 (4)		0,3 (13)		-0,9 (5)		-0,3 (8)		-0,7 (2)
Z1104	L-threonine aldolase	1 (59)	0,1 (39)		-2,0 (2)		-0,2 (42)		0,5 (77)		-8,8 (0)		-1,5 (7)		0,6 (54)		0,3 (42)		0,0 (33)		-1,4 (4)
Z1105	pyruvate dehydrogenase	1 (11)	2,8 (47)		-1,9 (0)		1,6 (29)		3,5 (117)		-7,2 (0)		-0,2 (3)		2,1 (29)		3,9 (96)		2,6 (40)		-0,4 (1)
Z1106	HCP oxidoreductase, NADH-dependent	1 (3)	-1,1 (1)		-4,8 (0)		-4,8 (0)		0,3 (4)		-4,8 (0)		0,4 (2)		0,7 (4)		7,7 (443)		2,1 (9)		1,1 (1)
Z1107	hydroxylamine reductase	1 (2)	0,2 (1)		-4,7 (0)		2,1 (7)		0,2 (2)		-4,7 (0)		1,5 (2)		-1,1 (1)		8,3 (356)		2,3 (5)		-4,7 (0)
Z1108	putative surface protein	1 (10)	-1,7 (2)		0,0 (2)		-0,7 (6)		-0,7 (6)		-0,6 (2)		-0,5 (2)		-6,3 (0)		-1,0 (3)		-1,7 (2)		-6,3 (0)
Z1109	aquaporin Z	1 (9)	3,0 (41)		1,3 (4)		4,1 (130)		3,4 (88)		-5,6 (0)		-1,4 (1)		1,1 (12)		0,2 (6)		3,8 (70)		-5,6 (0)
Z1110	hypothetical protein	1 (22)	1,0 (26)		1,0 (7)		1,4 (48)		1,3 (50)		-2,5 (1)		0,1 (8)		-0,1 (13)		-1,4 (5)		1,1 (26)		-2,3 (1)
Z1112	putative enzyme	1 (88)	0,4 (69)		0,6 (22)		-2,1 (18)		-0,3 (69)		-2,2 (5)		-0,2 (26)		1,4 (148)		1,6 (156)		1,5 (151)		-1,0 (7)
Z1115	macrolide transporter subunit MacA	1 (30)	-0,3 (14)		-2,7 (1)		-0,3 (20)		-0,2 (25)		-8,0 (0)		-3,8 (1)		-0,3 (15)		-1,4 (7)		-0,4 (13)		-8,0 (0)
Z1116	macrolide transporter ATP-binding /permease protein	1 (27)	0,2 (17)		-2,3 (1)		0,1 (23)		0,2 (27)		-1,4 (3)		-0,4 (6)		-0,1 (14)		-0,1 (14)		0,9 (30)		1,0 (9)
Z1117	stationary phase/starvation inducible regulatory protein CspD	1 (1703)	2,2 (5087)		2,1 (1322)		0,5 (2212)		2,6 (10900)		-4,1 (29)		0,4 (843)		-0,5 (818)		-2,5 (188)		0,3 (1298)		-2,5 (54)
Z1118	ATP-dependent Clp protease adaptor protein ClpS	1 (326)	1,1 (439)		1,9 (213)		1,9 (1076)		1,1 (684)		-1,1 (41)		0,8 (195)		0,6 (315)		0,7 (306)		0,8 (338)		-0,2 (49)
Z1119	ATP-dependent Clp protease ATP-binding subunit	1 (269)	0,4 (209)		0,0 (46)		1,0 (471)		1,0 (503)		-0,7 (44)		0,3 (106)		0,1 (180)		0,2 (176)		1,0 (306)		0,2 (50)
Z1120	P4 family integrase	1 (6)	0,0 (3)		-5,7 (0)		0,8 (8)		1,6 (16)		-0,1 (1)		0,8 (3)		-0,2 (3)		0,8 (6)		-0,1 (3)		2,1 (4)
Z1121	hypothetical protein	1 (80)	-0,9 (24)		-1,3 (5)		-1,4 (25)		-0,4 (54)		-0,6 (13)		-0,6 (16)		-2,9 (6)		-0,7 (28)		-3,2 (5)		-1,5 (5)
Z1122	hypothetical protein	1 (0)	0,0 (0)		0,0 (0)		0,0 (0)		0,0 (0)		0,0 (0)		0,0 (0)		0,0 (0)		0,0 (0)		0,0 (0)		0,0 (0)
Z1123	unknown in IS1N	1 (1)	-2,5 (0)		-2,5 (0)		0,0 (1)		-2,5 (0)		-2,5 (0)		-2,5 (0)		-2,5 (0)		-2,5 (0)		-2,5 (0)		-2,5 (0)
Z1124	putative prophage regulatory protein	1 (24)	-0,2 (12)		1,2 (8)		-1,8 (5)		-0,4 (16)		1,5 (16)		0,4 (10)		-1,2 (6)		-2,4 (2)		-0,3 (11)		-5,7 (0)
Z1125	hypothetical protein	1 (0)	0,0 (0)		0,0 (0)		3,4 (5)		0,0 (0)		0,0 (0)		0,0 (0)		0,0 (0)		0,0 (0)		3,0 (3)		0,0 (0)
Z1126	hypothetical protein	1 (10)	0,0 (6)		-0,4 (1)		0,1 (9)		-0,2 (8)		-1,1 (1)		-1,0 (2)		-2,2 (1)		-1,2 (2)		-0,9 (3)		-0,9 (1)
Z1127	hypothetical protein	1 (0)	0,0 (0)		0,0 (0)		0,0 (0)		0,0 (0)		0,0 (0)		0,0 (0)		0,0 (0)		0,0 (0)		0,0 (0)		0,0 (0)
Z1128	hypothetical protein	1 (1)	-2,1 (0)		-2,1 (0)		1,3 (2)		-2,1 (0)		-2,1 (0)		-2,1 (0)		-2,1 (0)		-2,1 (0)		-2,1 (0)		-2,1 (0)
Z1129	putative helicase	1 (7)	1,1 (10)		-7,2 (0)		1,1 (14)		1,1 (16)		-7,2 (0)		-0,4 (2)		0,4 (6)		0,4 (6)		0,6 (7)		-7,2 (0)
Z1130	hypothetical protein	1 (2)	-2,1 (0)		3,2 (3)		-2,1 (0)		-2,1 (0)		-2,1 (0)		2,1 (3)		-2,1 (0)		1,2 (2)		-2,1 (0)		-2,1 (0)
Z1131	unknown protein encoded in ISEc8	1 (3)	1,5 (6)		1,4 (2)		0,1 (3)		0,5 (5)		0,1 (1)		2,0 (5)		1,8 (8)		2,1 (10)		-0,6 (1)		-5,5 (0)
Z1132	unknown protein encoded in ISEc8	1 (1)	-1,4 (0)		-1,4 (0)		1,9 (3)		1,3 (2)		-1,4 (0)		-1,4 (0)		2,2 (3)		-1,4 (0)		-1,4 (0)		-1,4 (0)
Z1133	partial putative transposase	1 (6)	2,2 (17)		-3,9 (0)		-1,4 (2)		0,6 (9)		1,7 (5)		2,8 (14)		1,6 (12)		-0,6 (2)		-3,9 (0)		-3,9 (0)
Z1134	unknown in IS600	1 (3)	-0,5 (1)		-4,1 (0)		0,2 (2)		0,8 (4)		-4,1 (0)		-4,1 (0)		1,0 (3)		0,7 (2)		-4,1 (0)		-4,1 (0)
Z1135	putative complement resistance protein	1 (3)	-0,3 (2)		-3,9 (0)		0,9 (6)		0,3 (4)		-3,9 (0)		-3,9 (0)		-3,9 (0)		-0,6 (1)		0,6 (3)		1,9 (2)
Z1136	hypothetical protein	1 (4)	-3,2 (0)		-3,2 (0)		0,7 (5)		0,5 (5)		-3,2 (0)		-3,2 (0)		-3,2 (0)		0,2 (2)		-0,2 (2)		-3,2 (0)
Z1137	hypothetical protein	1 (0)	0,0 (0)		0,0 (0)		3,4 (4)		0,0 (0)		0,0 (0)		0,0 (0)		0,0 (0)		0,0 (0)		0,0 (0)		0,0 (0)
Z1138	hypothetical protein	1 (3)	0,0 (0)		0,0 (0)		0,0 (0)		0,0 (0)		0,0 (0)		0,0 (0)		0,0 (0)		0,0 (0)		0,0 (0)		0,0 (0)
Z1139	putative diacylglycerol kinase	1 (11)	-0,1 (6)		-5,0 (0)		0,5 (14)		0,7 (17)		0,6 (5)		1,7 (12)		1,9 (28)		1,6 (21)		-1,1 (3)		0,8 (3)
Z1140	hypothetical protein	1 (13)	-1,8 (2)		0,8 (4)		1,0 (22)		-3,2 (1)		2,9 (25)		0,8 (7)		-1,8 (2)		-3,1 (1)		-1,7 (2)		3,8 (30)
Z1141	hypothetical protein	1 (58)	0,3 (46)		-0,8 (6)		1,0 (105)		0,3 (71)		-1,4 (6)		2,0 (82)		-1,0 (19)		0,1 (38)		-0,1 (34)		4,1 (177)
Z1142	putative urease accessory protein D	1 (10)	-2,2 (1)		-5,8 (0)		-0,8 (5)		-2,2 (2)		-5,8 (0)		-0,7 (2)		-1,3 (3)		0,5 (9)		-2,8 (1)		0,0 (2)
Z1143	urease subunit gamma	1 (15)	-5,1 (0)		-5,1 (0)		-2,6 (2)		-5,1 (0)		-5,1 (0)		-0,9 (2)		-5,1 (0)		-1,7 (2)		-0,2 (7)		-5,1 (0)
Z1144	urease subunit beta	1 (15)	-1,0 (4)		0,1 (3)		-1,8 (3)		-1,0 (6)		-5,2 (0)		0,0 (5)		-0,6 (6)		-1,9 (2)		-2,2 (2)		-5,2 (0)
Z1145	urease subunit alpha	1 (12)	-1,5 (2)		0,4 (2)		-1,3 (4)		-1,0 (5)		-1,6 (1)		-0,5 (3)		-0,6 (5)		-0,6 (4)		-1,4 (2)		0,2 (2)
Z1146	urease accessory protein UreE	1 (5)	-4,1 (0)		1,2 (2)		-0,7 (2)		0,1 (4)		1,5 (3)		1,1 (3)		-0,5 (2)		0,7 (4)		-4,1 (0)		2,7 (5)
Z1147	putative urease accessory protein F	1 (9)	-1,9 (1)		-0,3 (1)		-1,3 (3)		-1,0 (4)		-5,6 (0)		-5,6 (0)		-2,0 (1)		-2,3 (1)		-0,4 (4)		-5,6 (0)
Z1148	putative urease accessory protein G	1 (12)	0,6 (11)		-5,9 (0)		-0,4 (7)		-1,3 (4)		-5,9 (0)		1,5 (11)		0,2 (9)		0,9 (13)		-1,9 (2)		-5,9 (0)
Z1149	hypothetical protein	1 (10)	-0,7 (3)		-3,4 (0)		-0,1 (8)		0,2 (10)		-3,4 (0)		-3,4 (0)		1,1 (14)		0,8 (10)		0,5 (8)		-3,4 (0)
Z1150	unknown in IS	1 (4)	-0,8 (1)		1,7 (2)		-1,1 (1)		0,6 (6)		-3,6 (0)		-3,6 (0)		-3,6 (0)		-3,6 (0)		0,9 (5)		3,2 (7)
Z1151	hypothetical protein	1 (29)	0,0 (17)		0,4 (6)		-1,0 (12)		-0,7 (16)		-4,9 (0)		-0,7 (6)		1,0 (35)		-1,5 (5)		-0,4 (12)		-4,9 (0)
Z1152	50S ribosomal protein L31 type B	1 (170)	0,0 (106)		0,3 (37)		0,5 (217)		1,0 (348)		-0,1 (43)		1,7 (189)		1,5 (315)		0,2 (117)		-0,5 (74)		2,6 (180)
Z1153	hypothetical protein	1 (5615)	-0,2 (3308)		0,4 (1379)		0,9 (10325)		1,4 (15945)		1,0 (3266)		1,7 (6925)		1,6 (11900)		-0,1 (3483)		-1,1 (1580)		-2,8 (155)
Z1154	hypothetical protein	1 (21)	-0,5 (9)		-4,7 (0)		-1,3 (7)		-4,7 (0)		2,5 (32)		-4,7 (0)		-1,1 (6)		-4,7 (0)		-4,7 (0)		-4,7 (0)
Z1155	hypothetical protein	1 (34)	-2,3 (4)		-0,1 (6)		-3,8 (2)		-5,0 (1)		1,7 (31)		-2,5 (2)		-2,2 (5)		-2,5 (4)		-3,3 (2)		-1,8 (2)
Z1156	hypothetical protein	1 (0)	0,0 (0)		0,0 (0)		0,0 (0)		0,0 (0)		0,0 (0)		0,0 (0)		0,0 (0)		0,0 (0)		0,0 (0)		0,0 (0)
Z1157	hypothetical protein	1 (0)	0,0 (0)		0,0 (0)		0,0 (0)		0,0 (0)		0,0 (0)		0,0 (0)		0,0 (0)		0,0 (0)		0,0 (0)		0,0 (0)
Z1158	unknown in ISEc8	1 (2)	-0,5 (1)		-3,3 (0)		-3,3 (0)		0,4 (3)		-3,3 (0)		-3,3 (0)		-3,3 (0)		0,1 (1)		2,0 (5)		-3,3 (0)
Z1159	unknown in ISEc8	1 (3)	-0,7 (1)		-3,4 (0)		-3,4 (0)		-0,7 (2)		-3,4 (0)		-3,4 (0)		-3,4 (0)		-3,4 (0)		-3,4 (0)		-3,4 (0)
Z1160	unknown in ISEc8	1 (7)	0,3 (5)		2,0 (5)		-0,9 (3)		-1,6 (2)		-4,3 (0)		-4,3 (0)		-4,3 (0)		-4,3 (0)		0,9 (8)		-4,3 (0)
Z1161	unknown in ISEc8	1 (65)	-0,9 (19)		-2,2 (2)		-2,5 (9)		-1,9 (14)		-2,9 (2)		-1,1 (9)		-1,6 (12)		-1,6 (11)		-0,8 (20)		-1,7 (3)
Z1162	unknown in ISEc8	1 (4)	0,4 (3)		1,6 (2)		-1,3 (1)		-1,1 (2)		0,9 (2)		1,4 (3)		-0,2 (2)		1,1 (5)		0,4 (3)		2,1 (3)
Z1163	unknown in ISEc8	1 (5)	0,6 (5)		-4,0 (0)		-0,1 (4)		-0,4 (4)		-4,0 (0)		-4,0 (0)		-0,4 (2)		0,2 (4)		-0,1 (3)		-4,0 (0)
Z1164	unknown associated with putative tellurite resistance	1 (21)	0,2 (14)		0,6 (5)		-0,7 (11)		-0,9 (10)		0,4 (7)		-0,1 (6)		0,9 (25)		-0,5 (9)		-0,1 (11)		2,1 (16)
Z1165	hypothetical protein	1 (7)	-1,1 (2)		1,3 (3)		-0,4 (4)		-0,1 (6)		-0,3 (1)		-0,2 (2)		0,5 (6)		1,2 (9)		-0,2 (4)		-0,1 (1)
Z1166	hypothetical protein	1 (4)	-1,2 (1)		-4,9 (0)		0,0 (3)		-2,1 (1)		-4,9 (0)		-4,9 (0)		-4,9 (0)		-0,6 (1)		0,6 (3)		-4,9 (0)
Z1167	hypothetical protein	1 (5)	-1,7 (1)		-5,4 (0)		-1,5 (1)		-0,8 (2)		-5,4 (0)		-1,1 (1)		-5,4 (0)		-2,0 (1)		0,6 (4)		-5,4 (0)
Z1168	hypothetical protein	1 (5)	-2,5 (0)		0,1 (1)		0,3 (5)		-2,5 (1)		-5,2 (0)		-1,0 (1)		-1,6 (1)		-1,0 (1)		0,9 (5)		0,6 (1)
Z1169	hypothetical protein	1 (2)	-4,1 (0)		-4,1 (0)		0,8 (3)		-1,3 (1)		-4,1 (0)		-4,1 (0)		-4,1 (0)		-0,7 (1)		1,9 (4)		-4,1 (0)
Z1170	hypothetical protein	1 (3)	1,0 (3)		-4,5 (0)		0,1 (2)		0,6 (4)		-4,5 (0)		-0,3 (1)		0,0 (2)		-4,5 (0)		-0,6 (1)		1,3 (1)
Z1171	putative phage inhibition, colicin resistance and tellurite resistance protein	1 (116)	-0,6 (43)		-2,7 (3)		-0,6 (62)		-1,4 (40)		-1,8 (8)		-1,4 (14)		-2,5 (12)		-2,6 (10)		-1,7 (21)		0,4 (25)
Z1172	putative phage inhibition, colicin resistance and tellurite resistance protein	1 (23)	-0,3 (10)		-2,3 (1)		0,0 (19)		-1,0 (10)		-7,6 (0)		-2,5 (1)		-1,8 (4)		-1,6 (4)		-1,1 (6)		0,5 (5)
Z1173	putative phage inhibition, colicin resistance and tellurite resistance protein	1 (52)	-0,5 (21)		-7,5 (0)		-0,3 (34)		-0,9 (26)		-1,8 (4)		-2,3 (3)		-1,0 (16)		-0,3 (24)		-0,9 (16)		-1,6 (3)
Z1174	putative phage inhibition, colicin resistance and tellurite resistance protein	1 (58)	-2,4 (6)		-8,8 (0)		-0,4 (35)		-1,6 (17)		-8,8 (0)		-3,6 (1)		-2,5 (6)		-1,9 (8)		-1,8 (9)		-8,8 (0)
Z1175	putative phage inhibition, colicin resistance and tellurite resistance protein	1 (215)	-0,1 (126)		-1,5 (13)		0,6 (287)		0,3 (263)		-0,4 (45)		-0,5 (52)		0,5 (196)		-0,2 (114)		-1,9 (33)		-2,2 (8)
Z1176	putative phage inhibition, colicin resistance and tellurite resistance protein	1 (272)	-0,4 (128)		-1,5 (16)		-0,3 (191)		0,0 (261)		-1,5 (25)		-0,8 (53)		0,0 (172)		-0,8 (90)		-2,0 (40)		-1,9 (13)
Z1177	partial putative phage inhibition, colicin resistance and tellurite resistance protein	1 (11)	1,1 (14)		-4,8 (0)		1,3 (25)		0,5 (16)		-4,8 (0)		0,4 (5)		0,7 (12)		0,7 (11)		1,2 (15)		2,0 (8)
Z1178	bifunctional enterobactin receptor/adhesin protein	1 (5)	-0,2 (2)		0,1 (1)		0,2 (4)		-0,4 (3)		-6,2 (0)		0,7 (2)		1,0 (6)		-1,4 (1)		0,3 (3)		-0,4 (1)
Z1179	hypothetical protein	1 (0)	0,0 (0)		0,0 (0)		0,0 (0)		0,0 (0)		0,0 (0)		0,0 (0)		0,0 (0)		0,0 (0)		0,0 (0)		0,0 (0)
Z1180	hypothetical protein	1 (0)	0,0 (0)		0,0 (0)		0,0 (0)		0,0 (0)		0,0 (0)		0,0 (0)		0,0 (0)		0,0 (0)		0,0 (0)		0,0 (0)
Z1181	hypothetical protein	1 (5)	-0,5 (2)		-3,3 (0)		-3,3 (0)		-3,3 (0)		2,4 (7)		1,9 (7)		-3,3 (0)		0,0 (3)		-0,3 (2)		2,6 (6)
Z1182	hypothetical protein	1 (0)	0,0 (0)		0,0 (0)		0,0 (0)		0,0 (0)		0,0 (0)		0,0 (0)		0,0 (0)		0,0 (0)		0,0 (0)		0,0 (0)
Z1183	hypothetical protein	1 (7)	-1,6 (1)		-4,3 (0)		-4,3 (0)		-1,6 (2)		-4,3 (0)		0,8 (4)		-4,3 (0)		-4,3 (0)		-4,3 (0)		2,5 (7)
Z1184	hypothetical protein	1 (6)	-0,2 (3)		-3,0 (0)		0,9 (11)		-0,3 (5)		-3,0 (0)		-3,0 (0)		-3,0 (0)		-3,0 (0)		0,0 (4)		3,9 (18)
Z1185	hypothetical protein	1 (158)	-2,0 (20)		-7,8 (0)		-5,3 (3)		-5,0 (4)		-2,1 (8)		-3,5 (4)		-7,8 (0)		-3,5 (7)		-2,1 (19)		-7,8 (0)
Z1186	hypothetical protein	1 (0)	0,0 (0)		0,0 (0)		0,0 (0)		0,0 (0)		0,0 (0)		0,0 (0)		0,0 (0)		0,0 (0)		0,0 (0)		0,0 (0)
Z1187	hypothetical protein	1 (0)	0,0 (0)		0,0 (0)		0,0 (0)		0,0 (0)		0,0 (0)		4,2 (7)		0,0 (0)		0,0 (0)		0,0 (0)		0,0 (0)
Z1188	hypothetical protein	1 (1)	0,0 (0)		0,0 (0)		0,0 (0)		0,0 (0)		0,0 (0)		0,0 (0)		0,0 (0)		0,0 (0)		0,0 (0)		0,0 (0)
Z1189	hypothetical protein	1 (4)	-2,1 (0)		-2,1 (0)		-2,1 (0)		-2,1 (0)		-2,1 (0)		-2,1 (0)		-2,1 (0)		1,2 (6)		0,9 (4)		-2,1 (0)
Z1190	putative glucosyltransferase	1 (35)	-1,9 (6)		-0,9 (3)		1,0 (56)		-0,7 (20)		-8,2 (0)		-0,9 (6)		-8,2 (0)		-1,3 (8)		-2,0 (5)		-2,4 (1)
Z1191	hypothetical protein	1 (0)	0,0 (0)		0,0 (0)		0,0 (0)		0,0 (0)		0,0 (0)		0,0 (0)		3,6 (3)		0,0 (0)		0,0 (0)		0,0 (0)
Z1192	IS1 protein InsB	1 (2)	0,9 (3)		-3,3 (0)		1,8 (7)		-0,5 (1)		-3,3 (0)		-3,3 (0)		0,4 (2)		-3,3 (0)		0,7 (2)		-3,3 (0)
Z1193	hypothetical protein	1 (17)	1,0 (20)		1,3 (7)		-2,6 (2)		-1,8 (4)		-0,3 (3)		1,3 (14)		-6,0 (0)		-2,7 (1)		-6,0 (0)		-0,1 (3)
Z1194	hypothetical protein	1 (0)	2,2 (2)		-1,4 (0)		-1,4 (0)		-1,4 (0)		-1,4 (0)		-1,4 (0)		-1,4 (0)		1,9 (1)		-1,4 (0)		-1,4 (0)
Z1195	hypothetical protein	1 (5)	0,7 (5)		-4,6 (0)		0,4 (6)		-0,1 (4)		-4,6 (0)		-0,4 (1)		1,5 (9)		1,6 (9)		-0,2 (3)		-4,6 (0)
Z1196	hypothetical protein	1 (250)	1,5 (436)		-0,1 (39)		-0,1 (208)		0,3 (296)		-3,2 (7)		0,3 (102)		0,5 (216)		-0,5 (106)		0,1 (158)		0,4 (57)
Z1197	hypothetical protein	1 (0)	0,0 (0)		0,0 (0)		2,5 (3)		0,0 (0)		0,0 (0)		0,0 (0)		4,6 (9)		3,3 (3)		0,0 (0)		5,8 (6)
Z1198	putative transposase	1 (9)	1,2 (13)		0,8 (3)		0,8 (15)		1,1 (19)		0,5 (4)		-0,3 (3)		0,2 (7)		-0,9 (3)		0,1 (6)		-6,1 (0)
Z1199	unknown in IS	1 (7)	1,5 (14)		0,9 (3)		0,7 (11)		0,2 (8)		-4,4 (0)		-4,4 (0)		0,2 (6)		-4,4 (0)		0,1 (5)		-4,4 (0)
Z1200	hypothetical protein	1 (1)	1,0 (1)		-3,2 (0)		-0,7 (0)		-0,5 (1)		-3,2 (0)		-3,2 (0)		-3,2 (0)		3,0 (5)		-3,2 (0)		-3,2 (0)
Z1201	hypothetical protein	1 (2)	-0,2 (1)		-2,9 (0)		0,5 (2)		0,7 (3)		-2,9 (0)		-2,9 (0)		0,7 (2)		-2,9 (0)		-2,9 (0)		-2,9 (0)
Z1202	hypothetical protein	1 (2)	0,7 (1)		2,6 (2)		-0,1 (1)		1,9 (5)		1,0 (1)		1,5 (1)		2,0 (4)		1,3 (2)		0,8 (1)		4,0 (4)
Z1203	hypothetical protein	1 (2)	0,9 (2)		1,3 (1)		-0,7 (1)		0,1 (2)		-4,0 (0)		0,2 (1)		-0,4 (1)		1,2 (2)		-4,0 (0)		3,4 (3)
Z1204	hypothetical protein	1 (3)	-0,5 (1)		-4,1 (0)		-0,7 (2)		0,0 (3)		-4,1 (0)		0,1 (1)		-0,5 (1)		-0,8 (1)		-4,1 (0)		1,7 (2)
Z1205	hypothetical protein	1 (8)	0,6 (8)		-0,1 (1)		-1,5 (2)		0,1 (9)		0,2 (3)		1,6 (8)		-0,3 (4)		0,4 (6)		-2,4 (1)		0,5 (2)
Z1206	hypothetical protein	1 (28)	-0,1 (14)		0,3 (5)		-0,8 (13)		0,1 (26)		-5,1 (0)		-0,8 (5)		-0,5 (12)		-1,7 (4)		-1,2 (7)		-5,1 (0)
Z1207	partial transposase	1 (5)	1,8 (12)		-3,5 (0)		1,7 (16)		1,8 (19)		-3,5 (0)		0,7 (3)		2,0 (14)		-3,5 (0)		-0,5 (2)		-3,5 (0)
Z1208	unknown in putative ISEc8	1 (5)	-1,4 (1)		-4,1 (0)		0,5 (6)		-4,1 (0)		-4,1 (0)		0,1 (2)		-0,5 (2)		-0,8 (2)		-1,1 (1)		-4,1 (0)
Z1209	hypothetical protein	1 (9)	0,8 (10)		-3,8 (0)		-3,8 (0)		2,3 (45)		-3,8 (0)		0,4 (4)		-0,2 (5)		2,7 (37)		1,0 (12)		2,0 (7)
Z1210	putative histone	1 (0)	0,0 (0)		0,0 (0)		0,0 (0)		0,0 (0)		0,0 (0)		0,0 (0)		0,0 (0)		0,0 (0)		0,0 (0)		0,0 (0)
Z1211	putative adhesin	1 (1)	-0,3 (0)		-4,5 (0)		0,1 (1)		-0,3 (1)		-4,5 (0)		-4,5 (0)		1,0 (1)		-4,5 (0)		-1,5 (0)		-4,5 (0)
Z1212	hypothetical protein	1 (2)	-2,1 (0)		-4,9 (0)		-0,3 (1)		-0,7 (1)		-4,9 (0)		-0,7 (0)		-4,9 (0)		-1,6 (0)		0,3 (1)		-4,9 (0)
Z1213	hypothetical protein	1 (1)	0,2 (1)		-3,5 (0)		0,4 (2)		-3,5 (0)		-3,5 (0)		-3,5 (0)		-3,5 (0)		-0,1 (1)		1,0 (2)		-3,5 (0)
Z1214	hypothetical protein	1 (6)	0,0 (4)		0,6 (2)		-1,8 (1)		-1,1 (3)		-5,7 (0)		-0,5 (1)		-0,6 (3)		-1,4 (1)		-0,3 (3)		-5,7 (0)
Z1215	hypothetical protein	1 (1)	-2,1 (0)		-2,1 (0)		-2,1 (0)		-2,1 (0)		-2,1 (0)		-2,1 (0)		-2,1 (0)		-2,1 (0)		0,9 (1)		-2,1 (0)
Z1216	hypothetical protein	1 (1)	-2,1 (0)		-2,1 (0)		-2,1 (0)		-2,1 (0)		3,6 (3)		-2,1 (0)		-2,1 (0)		-2,1 (0)		0,9 (1)		-2,1 (0)
Z1217	RadC family DNA repair protein	1 (0)	0,0 (0)		0,0 (0)		0,0 (0)		0,0 (0)		0,0 (0)		0,0 (0)		0,0 (0)		0,0 (0)		3,0 (1)		0,0 (0)
Z1218	hypothetical protein	1 (6)	-3,4 (0)		-3,4 (0)		-3,4 (0)		-3,4 (0)		-3,4 (0)		-3,4 (0)		1,1 (8)		-3,4 (0)		0,5 (5)		-3,4 (0)
Z1219	hypothetical protein	1 (2)	-1,4 (0)		-1,4 (0)		-1,4 (0)		-1,4 (0)		-1,4 (0)		-1,4 (0)		3,2 (16)		-1,4 (0)		-1,4 (0)		-1,4 (0)
Z1220	putative structural protein	1 (1)	-1,4 (0)		-1,4 (0)		2,0 (3)		-1,4 (0)		-1,4 (0)		-1,4 (0)		-1,4 (0)		-1,4 (0)		-1,4 (0)		-1,4 (0)
Z1221	putative transposase	1 (9)	0,9 (11)		-6,2 (0)		0,9 (16)		0,2 (12)		-0,5 (2)		-2,0 (1)		0,7 (10)		-1,0 (3)		-0,5 (4)		-6,2 (0)
Z1222	unknown in IS	1 (10)	-0,6 (4)		-4,8 (0)		0,5 (13)		0,1 (10)		-4,8 (0)		-4,8 (0)		-4,8 (0)		-1,5 (2)		-1,8 (2)		-4,8 (0)
Z1223	hypothetical protein	1 (1)	-2,1 (0)		-2,1 (0)		1,3 (2)		1,5 (3)		-2,1 (0)		-2,1 (0)		-2,1 (0)		1,2 (1)		1,8 (2)		-2,1 (0)
Z1225	hypothetical protein	1 (0)	0,0 (0)		0,0 (0)		0,0 (0)		0,0 (0)		0,0 (0)		0,0 (0)		0,0 (0)		0,0 (0)		3,0 (3)		0,0 (0)
Z1226	hypothetical protein	1 (7)	-0,4 (3)		1,8 (4)		1,2 (13)		0,0 (7)		-5,5 (0)		-0,4 (2)		-1,0 (2)		1,0 (8)		0,9 (8)		1,9 (4)
Z1228	translation initiation factor IF-1	1 (358)	-1,9 (55)		0,8 (102)		-1,7 (93)		-2,9 (44)		1,1 (201)		1,0 (225)		-1,3 (87)		-0,5 (147)		0,0 (215)		-2,4 (11)
Z1229	leucyl/phenylalanyl-tRNA--protein transferase	1 (7)	-0,6 (3)		0,1 (1)		-0,1 (5)		0,1 (7)		-5,2 (0)		-5,2 (0)		0,9 (8)		-0,4 (3)		-0,7 (2)		0,6 (2)
Z1230	cysteine/glutathione ABC transporter membrane/ATP-binding component	1 (24)	-0,4 (11)		0,7 (6)		-1,3 (8)		-1,0 (12)		-0,7 (4)		0,5 (11)		0,8 (26)		0,4 (19)		-1,4 (5)		-0,5 (3)
Z1231	cysteine/glutathione ABC transporter membrane/ATP-binding component	1 (13)	0,4 (10)		0,7 (3)		-3,1 (1)		-0,3 (9)		-7,4 (0)		-0,1 (4)		1,1 (17)		1,4 (19)		-0,7 (4)		1,4 (6)
Z1232	thioredoxin reductase	1 (209)	-1,4 (49)		0,0 (36)		-2,0 (46)		-1,5 (71)		0,7 (89)		0,0 (73)		-0,3 (113)		-1,2 (56)		-1,3 (50)		-1,8 (10)
Z1234	leucine-responsive transcriptional regulator	1 (659)	0,0 (426)		-0,3 (93)		2,2 (2692)		-0,3 (553)		-1,8 (53)		1,2 (534)		-0,3 (367)		0,3 (508)		-0,4 (286)		-1,5 (42)
Z1235	DNA translocase FtsK	1 (47)	0,4 (37)		0,6 (12)		1,0 (81)		0,4 (60)		0,8 (21)		0,2 (18)		0,5 (42)		0,8 (49)		0,0 (26)		0,1 (9)
Z1237	outer-membrane lipoprotein carrier protein	1 (232)	-1,4 (47)		0,3 (44)		0,3 (218)		-1,0 (100)		0,8 (95)		-0,7 (42)		-0,8 (75)		-0,5 (86)		0,3 (162)		0,3 (44)
Z1238	recombination factor protein RarA	1 (57)	0,1 (34)		0,3 (11)		0,7 (73)		-0,8 (29)		0,6 (22)		-0,2 (15)		-0,6 (22)		0,4 (42)		0,0 (33)		0,7 (14)
Z1239	seryl-tRNA synthetase	1 (189)	-0,7 (71)		-0,1 (29)		1,0 (322)		-0,1 (165)		-1,8 (14)		0,1 (69)		0,6 (186)		1,4 (295)		-0,2 (93)		0,4 (41)
Z1240	anaerobic dimethyl sulfoxide reductase subunit A	1 (2)	-0,9 (1)		-5,5 (0)		-0,6 (1)		0,7 (4)		1,1 (1)		3,0 (7)		-0,4 (1)		4,4 (30)		1,0 (3)		3,1 (4)
Z1241	anaerobic dimethyl sulfoxide reductase subunit B	1 (2)	1,1 (3)		-3,5 (0)		0,8 (3)		1,1 (4)		-3,5 (0)		2,3 (4)		0,1 (1)		4,5 (29)		1,0 (3)		-3,5 (0)
Z1242	anaerobic dimethyl sulfoxide reductase subunit C	1 (3)	1,2 (4)		-4,3 (0)		1,4 (7)		0,5 (4)		-4,3 (0)		3,1 (9)		-0,7 (1)		3,4 (18)		1,1 (4)		-4,3 (0)
Z1243	hypothetical protein	1 (155)	2,1 (422)		0,4 (35)		2,9 (1052)		1,8 (527)		-9,7 (0)		0,6 (85)		-0,4 (76)		0,4 (125)		-0,2 (80)		-3,8 (2)
Z1244	putative MFS family transporter protein	1 (30)	-1,1 (8)		0,7 (8)		-0,7 (16)		-0,3 (23)		1,3 (20)		-1,4 (4)		1,3 (47)		-0,1 (16)		1,2 (41)		1,9 (19)
Z1245	putative transport	1 (14)	0,3 (10)		-0,1 (2)		2,0 (46)		-1,6 (4)		0,5 (5)		0,4 (6)		-1,6 (3)		-1,9 (2)		0,3 (9)		0,0 (2)
Z1246	pyruvate formate lyase-activating enzyme 1	1 (55)	0,3 (42)		1,6 (29)		0,7 (81)		1,3 (136)		0,2 (18)		-0,9 (10)		0,5 (52)		1,8 (117)		1,0 (66)		0,4 (13)
Z1248	formate acetyltransferase 1	1 (603)	0,0 (351)		-0,5 (70)		0,0 (495)		0,6 (830)		-1,5 (53)		-0,5 (142)		3,3 (3653)		3,8 (4818)		-0,8 (199)		-1,5 (36)
Z1250	formate transporter	1 (100)	0,8 (105)		-0,6 (12)		-0,4 (68)		0,8 (165)		-2,2 (6)		0,4 (45)		3,4 (665)		3,4 (621)		-0,2 (52)		0,3 (21)
Z1251	hypothetical protein	1 (18)	-0,7 (7)		-1,7 (1)		-0,6 (11)		-1,0 (9)		0,6 (7)		0,8 (11)		-0,3 (9)		0,0 (11)		0,1 (12)		-8,0 (0)
Z1252	hypothetical protein	1 (36)	2,0 (88)		-0,8 (4)		1,3 (78)		1,8 (126)		-7,6 (0)		0,2 (14)		0,2 (26)		0,3 (26)		0,0 (21)		0,8 (11)
Z1253	phosphoserine aminotransferase	1 (220)	0,1 (143)		-0,7 (23)		-0,4 (146)		-0,3 (181)		-3,7 (4)		-0,1 (69)		2,2 (678)		1,0 (265)		-0,3 (103)		-0,6 (25)
Z1254	3-phosphoshikimate 1-carboxyvinyltransferase	1 (31)	-0,8 (10)		-1,0 (3)		-2,4 (5)		-1,1 (13)		-1,0 (4)		0,5 (14)		0,5 (26)		0,3 (21)		-0,4 (14)		0,2 (6)
Z1255	putative heat shock protein	1 (3)	1,4 (5)		-4,3 (0)		0,5 (4)		1,0 (6)		-4,3 (0)		-0,1 (1)		0,8 (3)		1,2 (4)		0,6 (3)		1,5 (2)
Z1256	cytidylate kinase	1 (92)	-0,4 (43)		0,5 (22)		-0,8 (48)		-0,3 (74)		1,6 (74)		0,4 (43)		-0,7 (36)		-0,5 (40)		0,0 (55)		-1,6 (5)
Z1257	30S ribosomal protein S1	1 (912)	-1,7 (172)		0,1 (165)		-0,8 (470)		-1,7 (265)		0,6 (367)		0,6 (462)		-0,5 (405)		-0,6 (348)		-0,7 (346)		-1,4 (57)
Z1258	integration host factor subunit beta	1 (760)	0,2 (523)		0,0 (130)		1,1 (1465)		1,1 (1571)		-1,0 (103)		0,3 (312)		0,4 (621)		0,8 (773)		-1,1 (214)		-1,5 (47)
Z1259	hypothetical protein	1 (4)	0,7 (4)		0,6 (1)		1,6 (12)		0,6 (6)		0,3 (1)		0,7 (2)		0,9 (5)		1,1 (5)		-0,3 (2)		1,1 (2)
Z1260	lipid transporter ATP-binding/permease protein	1 (37)	-0,3 (18)		0,0 (6)		-0,4 (24)		-1,3 (14)		1,4 (25)		0,2 (15)		0,2 (26)		0,5 (31)		-0,1 (20)		0,4 (8)
Z1261	tetraacyldisaccharide 4'-kinase	1 (16)	-1,4 (4)		-0,6 (2)		-1,8 (4)		-0,7 (9)		-1,3 (2)		-1,7 (2)		-1,8 (3)		0,0 (9)		-0,9 (5)		-0,1 (2)
Z1262	hypothetical protein	1 (15)	0,0 (9)		-0,9 (1)		0,4 (17)		-0,3 (12)		0,7 (7)		0,9 (10)		0,4 (12)		-0,7 (5)		-0,2 (8)		-1,4 (1)
Z1263	hypothetical protein	1 (330)	-0,9 (102)		-1,9 (14)		-0,9 (143)		-0,9 (165)		-1,6 (27)		-1,7 (33)		0,1 (207)		-0,7 (114)		-0,2 (162)		-2,0 (13)
Z1264	3-deoxy-manno-octulosonate cytidylyltransferase	1 (45)	0,2 (33)		0,0 (8)		-0,9 (22)		-0,1 (41)		0,1 (13)		0,2 (18)		1,3 (72)		0,0 (28)		-0,4 (21)		0,3 (10)
Z1265	hypothetical protein	1 (36)	-0,6 (13)		-7,9 (0)		-1,5 (10)		0,0 (31)		-2,2 (2)		0,6 (17)		-0,4 (16)		0,9 (36)		-0,1 (19)		0,0 (5)
Z1267	hypothetical protein	1 (10)	0,2 (7)		-6,0 (0)		0,6 (13)		0,0 (10)		-6,0 (0)		-0,8 (2)		-0,4 (5)		-1,7 (2)		0,0 (5)		-0,1 (2)
Z1268	putative metallothionein SmtA	1 (36)	-0,3 (17)		-0,2 (5)		0,3 (38)		-0,9 (19)		-0,6 (6)		0,0 (12)		-0,2 (20)		-0,2 (19)		-1,0 (11)		-2,0 (2)
Z1269	condesin subunit F	1 (73)	-0,3 (36)		-0,5 (9)		0,2 (71)		-1,0 (36)		-3,9 (1)		-1,3 (10)		-0,7 (27)		-1,1 (20)		-0,9 (22)		-2,7 (2)
Z1270	condesin subunit E	1 (89)	0,2 (61)		-0,8 (9)		-0,1 (75)		-0,8 (50)		0,0 (24)		-0,6 (20)		-0,7 (36)		-0,7 (33)		-1,2 (24)		-2,1 (4)
Z1271	cell division protein MukB	1 (52)	-0,5 (22)		0,3 (11)		0,4 (59)		-0,6 (34)		-1,0 (7)		-0,4 (13)		0,0 (33)		-0,2 (25)		-0,8 (17)		-1,2 (4)
Z1272	hypothetical protein	1 (28)	0,5 (24)		0,5 (6)		1,1 (50)		1,3 (65)		-2,0 (2)		1,0 (18)		0,5 (23)		1,7 (51)		0,5 (23)		1,4 (13)
Z1273	hypothetical protein	1 (916)	-0,2 (480)		-1,5 (53)		-1,6 (266)		-0,9 (457)		-4,0 (15)		-1,0 (151)		-1,5 (204)		-2,0 (133)		-0,5 (379)		-3,1 (18)
Z1274	hypothetical protein	1 (555)	0,4 (454)		-0,9 (51)		-1,0 (249)		-0,5 (388)		-2,7 (23)		-1,0 (92)		-1,0 (178)		-1,4 (122)		-0,7 (203)		-2,3 (19)
Z1275	aromatic amino acid aminotransferase	1 (723)	-0,9 (236)		-1,4 (48)		-1,3 (256)		-1,4 (273)		-2,3 (38)		-1,2 (110)		0,9 (839)		-1,2 (187)		-1,4 (167)		-3,5 (11)
Z1276	outer membrane protein F	1 (15482)	0,6 (14991)		-0,3 (2215)		1,0 (28134)		-0,6 (10469)		-1,7 (1342)		-1,1 (2499)		-3,2 (1126)		-4,7 (372)		-2,3 (1868)		-4,7 (106)
Z1278	asparaginyl-tRNA synthetase	1 (197)	-1,8 (33)		0,6 (48)		-0,6 (104)		-1,8 (52)		-2,1 (12)		-0,4 (50)		-0,4 (89)		-0,5 (76)		0,0 (114)		-2,2 (7)
Z1279	nicotinate phosphoribosyltransferase	1 (22)	-0,5 (10)		0,8 (6)		1,5 (53)		-1,3 (9)		-0,1 (5)		0,2 (9)		1,2 (32)		0,1 (14)		0,8 (22)		-0,9 (2)
Z1280	aminopeptidase N	1 (125)	0,6 (111)		-0,4 (16)		0,4 (137)		-0,1 (112)		-2,2 (7)		-0,8 (23)		-0,5 (55)		0,1 (78)		-0,9 (39)		-2,3 (4)
Z1281	aliphatic sulfonates transport ATP-binding subunit	1 (9)	0,2 (6)		0,6 (2)		0,9 (13)		0,2 (9)		0,0 (2)		-1,5 (1)		0,4 (7)		-1,4 (2)		0,5 (7)		-5,7 (0)
Z1282	alkanesulfonate transporter permease subunit	1 (2)	-4,0 (0)		-4,0 (0)		-1,5 (1)		-4,0 (0)		-4,0 (0)		1,2 (2)		-4,0 (0)		0,3 (2)		-4,0 (0)		-4,0 (0)
Z1283	alkanesulfonate monooxygenase	1 (1)	-0,4 (0)		-3,2 (0)		-3,2 (0)		-0,4 (1)		-3,2 (0)		-3,2 (0)		0,5 (1)		0,2 (1)		-3,2 (0)		-3,2 (0)
Z1284	alkanesulfonate transporter substrate-binding subunit	1 (0)	0,6 (0)		-2,1 (0)		1,2 (1)		-2,1 (0)		-2,1 (0)		3,1 (2)		-2,1 (0)		-2,1 (0)		-2,1 (0)		-2,1 (0)
Z1285	NAD(P)H-dependent FMN reductase	1 (0)	-1,4 (0)		-1,4 (0)		-1,4 (0)		-1,4 (0)		-1,4 (0)		-1,4 (0)		-1,4 (0)		-1,4 (0)		1,6 (1)		-1,4 (0)
Z1286	putative fimbrial-like protein	1 (6)	0,7 (6)		-4,7 (0)		1,2 (11)		0,5 (7)		1,0 (3)		3,2 (18)		3,1 (31)		1,8 (12)		-0,8 (2)		4,0 (16)
Z1287	putative chaperone	1 (2)	0,9 (3)		-3,7 (0)		-1,2 (1)		-1,0 (1)		-3,7 (0)		0,5 (1)		1,8 (5)		-0,4 (1)		-3,7 (0)		-3,7 (0)
Z1288	partial fimbrial usher protein	1 (13)	-2,1 (1)		-5,8 (0)		-1,9 (3)		-0,7 (7)		-5,8 (0)		-0,1 (4)		-2,2 (1)		-5,8 (0)		-5,8 (0)		-5,8 (0)
Z1288m	PapC-like porin protein involved in fimbrial biogenesis	1 (4)	-2,1 (1)		-6,3 (0)		-0,7 (2)		-0,1 (3)		-6,3 (0)		0,5 (2)		-0,4 (2)		-3,0 (0)		-0,4 (2)		0,6 (1)
Z1289	partial fimbrial usher protein	1 (1)	-1,8 (0)		-4,5 (0)		0,5 (2)		0,8 (2)		-4,5 (0)		1,2 (1)		1,0 (2)		-1,2 (0)		1,3 (2)		2,3 (1)
Z1290	fimbrial protein	1 (2)	0,9 (3)		1,0 (1)		0,8 (4)		0,6 (3)		-4,3 (0)		-0,1 (1)		-4,3 (0)		-4,3 (0)		0,9 (3)		-4,3 (0)
Z1291	hypothetical protein	1 (3)	0,7 (3)		1,8 (2)		0,4 (3)		-3,5 (0)		-3,5 (0)		-3,5 (0)		1,1 (4)		-0,1 (1)		0,4 (2)		-3,5 (0)
Z1292	putative fimbrial-like protein	1 (2)	-0,7 (1)		1,9 (1)		1,7 (6)		0,2 (2)		-3,4 (0)		-3,4 (0)		1,1 (3)		-3,4 (0)		-0,4 (1)		-3,4 (0)
Z1293	putative chaperone	1 (6)	1,1 (8)		-4,7 (0)		1,2 (12)		0,8 (10)		-4,7 (0)		0,4 (3)		1,1 (8)		0,5 (5)		-0,8 (2)		1,1 (2)
Z1293m	putativi pili assembly chaperone	1 (4)	1,1 (6)		-4,7 (0)		1,2 (9)		1,0 (8)		-4,7 (0)		0,4 (2)		1,1 (6)		0,5 (4)		0,1 (3)		1,1 (2)
Z1294	dihydroorotate dehydrogenase 2	1 (22)	-4,8 (0)		-0,2 (3)		-3,6 (2)		-2,4 (4)		1,9 (23)		-0,8 (4)		-0,4 (11)		-0,4 (10)		-0,9 (7)		-1,7 (1)
Z1295	hypothetical protein	1 (154)	1,5 (282)		-0,5 (20)		2,2 (677)		0,6 (237)		-3,0 (6)		0,9 (106)		0,2 (122)		0,3 (118)		-0,5 (68)		-0,1 (27)
Z1297	hypothetical protein	1 (14)	-0,3 (7)		-0,6 (1)		0,9 (23)		-2,8 (2)		-0,3 (3)		-0,5 (3)		-0,3 (7)		-0,7 (5)		0,4 (10)		-0,1 (2)
Z1298	23S rRNA m(2)G2445 methyltransferase	1 (30)	0,5 (26)		1,3 (12)		-0,3 (21)		0,2 (33)		1,6 (24)		1,4 (26)		0,7 (31)		1,7 (59)		0,4 (23)		-1,1 (2)
Z1299	ABC transporter ATPase component	1 (21)	0,4 (16)		-1,0 (2)		0,5 (26)		0,5 (27)		-1,1 (3)		0,2 (8)		0,3 (16)		-0,7 (7)		-0,1 (11)		-1,4 (1)
Z1300	paraquat-inducible protein A	1 (22)	0,6 (19)		-0,1 (3)		0,5 (27)		0,5 (29)		0,5 (8)		-0,3 (6)		-0,8 (8)		0,4 (17)		0,3 (16)		-1,9 (1)
Z1301	paraquat-inducible protein B	1 (36)	-0,2 (18)		0,6 (9)		0,3 (38)		0,2 (38)		-0,2 (8)		0,6 (17)		-0,1 (20)		-0,1 (19)		-0,6 (14)		0,3 (7)
Z1302	hypothetical protein	1 (47)	0,9 (54)		0,1 (9)		1,2 (95)		1,7 (151)		0,5 (18)		-0,6 (11)		0,1 (33)		-0,2 (26)		-1,3 (12)		0,1 (9)
Z1303	ribosome modulation factor	1 (3597)	3,1 (17529)		0,4 (760)		2,0 (12173)		2,6 (20288)		-5,5 (19)		2,6 (7065)		2,8 (14678)		-0,1 (1875)		0,9 (3748)		-0,2 (514)
Z1304	3-hydroxydecanoyl-(acyl carrier protein) dehydratase	1 (358)	-1,8 (60)		-2,3 (11)		-2,1 (66)		-2,5 (58)		1,5 (254)		0,6 (168)		-2,5 (37)		-2,2 (44)		-1,0 (102)		-2,0 (14)
Z1305	putative ATP-dependent protease	1 (15)	0,5 (13)		1,2 (6)		0,6 (19)		0,6 (21)		0,9 (7)		0,6 (7)		-0,2 (8)		1,6 (27)		0,7 (14)		0,7 (4)
Z1306	hypothetical protein	1 (67)	1,4 (110)		0,9 (22)		1,9 (225)		0,4 (88)		-2,3 (4)		0,9 (43)		-0,6 (30)		1,5 (122)		-0,1 (39)		1,6 (38)
Z1307	outer membrane protein A	1 (489)	0,0 (283)		1,3 (180)		0,1 (416)		0,6 (659)		-0,1 (108)		-0,3 (124)		0,8 (505)		2,4 (1371)		1,0 (540)		-1,7 (23)
Z1308	SOS cell division inhibitor	1 (51)	0,0 (29)		-0,3 (6)		0,8 (72)		0,7 (73)		2,0 (51)		-1,4 (6)		-0,4 (23)		0,2 (32)		1,8 (100)		-1,8 (2)
Z1309	hypothetical protein	1 (26)	-0,1 (15)		0,6 (7)		1,6 (67)		0,6 (38)		-7,0 (0)		0,1 (9)		0,8 (29)		-0,2 (13)		-0,3 (12)		2,0 (17)
Z1311	hypothetical protein	1 (5)	0,2 (3)		1,6 (2)		1,2 (9)		0,9 (8)		1,3 (3)		0,8 (3)		1,4 (8)		1,6 (8)		0,4 (4)		1,1 (2)
Z1312	hypothetical protein	1 (14)	-5,5 (0)		0,8 (4)		-0,9 (6)		-0,9 (6)		-5,5 (0)		-0,3 (3)		-0,9 (4)		-1,2 (3)		1,3 (19)		1,9 (8)
Z1313	DNA helicase IV	1 (28)	0,1 (17)		-0,4 (3)		-0,7 (14)		0,2 (29)		-3,1 (1)		0,3 (11)		0,7 (27)		0,6 (23)		-0,5 (11)		0,9 (8)
Z1314	methylglyoxal synthase	1 (853)	-1,3 (192)		-2,3 (27)		-2,5 (120)		-1,2 (327)		-4,2 (11)		-2,0 (65)		-1,1 (222)		-1,2 (196)		-1,6 (164)		-2,3 (27)
Z1315	hypothetical protein	1 (6)	3,0 (29)		0,3 (1)		2,7 (34)		3,1 (49)		-5,0 (0)		-0,8 (1)		1,3 (10)		-5,0 (0)		2,6 (21)		0,9 (2)
Z1317	hypothetical protein	1 (25)	1,9 (54)		0,0 (4)		1,4 (53)		1,4 (60)		-0,6 (4)		-0,5 (5)		0,7 (24)		0,5 (19)		1,3 (33)		0,6 (6)
Z1318	heat shock protein HspQ	1 (82)	1,6 (144)		1,2 (31)		2,2 (312)		2,8 (528)		1,3 (53)		2,9 (198)		0,4 (68)		1,4 (129)		2,2 (221)		4,4 (294)
Z1319	putative oxidoreductase	1 (31)	0,0 (17)		1,1 (10)		0,0 (26)		0,7 (44)		-2,4 (1)		-0,4 (7)		-1,2 (8)		-1,5 (6)		0,7 (29)		-1,2 (2)
Z1320	acylphosphatase	1 (29)	2,6 (116)		-6,1 (0)		2,8 (183)		2,8 (211)		0,5 (12)		-0,3 (8)		0,9 (36)		1,2 (41)		0,2 (21)		-0,2 (4)
Z1321	sulfur transfer protein TusE	1 (106)	0,4 (89)		0,1 (20)		-0,3 (79)		-0,7 (66)		-1,0 (15)		0,8 (66)		-0,7 (44)		0,5 (92)		-0,7 (38)		0,2 (22)
Z1322	hypothetical protein	1 (151)	1,3 (212)		-1,5 (9)		0,8 (221)		-0,4 (102)		-1,9 (10)		2,0 (185)		0,0 (93)		0,1 (91)		0,3 (106)		2,0 (100)
Z1323	putative integrase for cryptic prophage CP-933M	1 (30)	0,9 (35)		-0,1 (5)		1,7 (84)		0,5 (42)		-7,9 (0)		0,4 (14)		-0,1 (19)		-0,9 (10)		-0,6 (11)		2,2 (24)
Z1324	putative exodeoxyribonuclease VIII for cryptic prophage CP-933M	1 (5)	0,5 (5)		0,5 (1)		0,8 (8)		-0,4 (4)		0,4 (2)		0,5 (3)		-0,1 (3)		-1,0 (2)		-0,8 (2)		-1,0 (0)
Z1325	hypothetical protein	1 (8)	-0,9 (2)		-3,7 (0)		-3,7 (0)		0,0 (7)		-3,7 (0)		-3,7 (0)		0,9 (9)		-3,7 (0)		0,2 (6)		-3,7 (0)
Z1326	putative inhibitor of cell division encoded by cryptic prophage CP-933M	1 (17)	0,4 (14)		1,5 (9)		0,1 (16)		1,2 (40)		0,9 (9)		1,7 (20)		1,1 (24)		1,2 (25)		0,1 (11)		1,1 (6)
Z1328	hypothetical protein	1 (10)	-0,3 (5)		-4,5 (0)		0,3 (12)		0,0 (11)		-4,5 (0)		3,2 (35)		1,0 (14)		-0,3 (5)		-4,5 (0)		2,9 (14)
Z1329	hypothetical protein	1 (21)	0,0 (13)		0,8 (6)		0,7 (29)		-1,5 (7)		4,4 (121)		-0,9 (4)		-0,2 (12)		0,5 (17)		-0,6 (8)		3,1 (31)
Z1330	hypothetical protein	1 (22)	-1,9 (3)		-4,6 (0)		0,0 (19)		-1,0 (10)		4,7 (153)		0,5 (11)		0,5 (20)		-1,3 (5)		-4,6 (0)		1,2 (9)
Z1331	hypothetical protein	1 (12)	-3,9 (0)		-3,9 (0)		-0,6 (7)		-1,2 (4)		1,7 (10)		1,2 (10)		-3,9 (0)		-0,6 (4)		-3,9 (0)		-3,9 (0)
Z1332	hypothetical protein	1 (117)	0,5 (102)		1,5 (56)		1,4 (272)		-0,1 (104)		1,0 (59)		0,7 (62)		-0,3 (61)		0,8 (115)		0,6 (102)		1,8 (70)
Z1333	DicA, regulator of DicB; encoded within cryptic prophage CP-933M	1 (282)	0,7 (277)		1,8 (165)		0,1 (265)		0,6 (404)		0,3 (90)		0,5 (129)		0,3 (224)		0,8 (295)		0,6 (253)		3,4 (491)
Z1334	hypothetical protein	1 (22)	-5,5 (0)		-0,2 (3)		-5,5 (0)		-1,3 (8)		-5,5 (0)		-1,3 (3)		-1,9 (3)		-0,3 (10)		-2,5 (2)		-5,5 (0)
Z1335	hypothetical protein	1 (9)	0,9 (10)		-5,0 (0)		-0,7 (5)		0,7 (14)		-5,0 (0)		-0,8 (2)		-0,4 (4)		-1,7 (2)		-2,0 (1)		0,9 (3)
Z1336	hypothetical protein	1 (9)	1,5 (16)		1,0 (3)		-1,0 (4)		0,0 (9)		-5,3 (0)		0,4 (4)		1,3 (15)		-0,1 (5)		-0,1 (5)		0,5 (2)
Z1337	hypothetical protein	1 (15)	-1,0 (4)		4,0 (38)		-0,8 (7)		-1,2 (6)		1,2 (8)		-0,3 (4)		-1,5 (3)		-1,2 (3)		1,3 (21)		1,8 (8)
Z1338	putative replication protein	1 (3)	0,1 (2)		-4,0 (0)		-1,5 (1)		-4,0 (0)		-4,0 (0)		0,2 (1)		-0,4 (1)		1,2 (4)		1,4 (4)		1,8 (2)
Z1339	hypothetical protein	1 (14)	-1,2 (3)		-1,0 (1)		-2,4 (2)		-0,7 (8)		-0,7 (2)		-2,1 (1)		-1,2 (4)		-0,8 (4)		-1,5 (3)		-6,4 (0)
Z1340	hypothetical protein	1 (30)	-0,9 (10)		-6,6 (0)		0,5 (38)		-0,8 (17)		1,0 (16)		-6,6 (0)		-0,5 (13)		0,4 (23)		-1,7 (5)		-0,8 (3)
Z1341	hypothetical protein	1 (13)	0,2 (10)		-6,5 (0)		-0,1 (12)		-1,3 (5)		3,7 (48)		0,7 (8)		0,6 (14)		0,0 (9)		-1,0 (4)		0,9 (5)
Z1342	putative cell killing protein encoded within cryptic prophage CP-933M	1 (4111)	-1,9 (597)		-2,8 (89)		-2,6 (536)		-1,5 (1249)		-1,6 (321)		-1,5 (424)		-1,6 (788)		-2,2 (467)		-0,9 (1202)		-4,2 (34)
Z1343	hypothetical protein	1 (0)	-2,1 (0)		-2,1 (0)		-2,1 (0)		-2,1 (0)		-2,1 (0)		-2,1 (0)		-2,1 (0)		-2,1 (0)		-2,1 (0)		-2,1 (0)
Z1344	putative endonuclease of cryptic prophage CP-933M	1 (7)	-4,3 (0)		-4,3 (0)		-4,3 (0)		-4,3 (0)		-4,3 (0)		-4,3 (0)		-4,3 (0)		-4,3 (0)		-4,3 (0)		-4,3 (0)
Z1345	antitermination protein Q homolog of cryptic prophage CP-933M	1 (0)	0,0 (0)		0,0 (0)		0,0 (0)		0,0 (0)		0,0 (0)		0,0 (0)		0,0 (0)		0,0 (0)		0,0 (0)		0,0 (0)
Z1346	hypothetical protein	1 (0)	0,0 (0)		0,0 (0)		0,0 (0)		0,0 (0)		0,0 (0)		0,0 (0)		0,0 (0)		0,0 (0)		0,0 (0)		0,0 (0)
Z1347	hypothetical protein	1 (7)	-1,2 (2)		-4,0 (0)		-1,5 (2)		-1,2 (3)		1,7 (6)		-4,0 (0)		-4,0 (0)		-4,0 (0)		1,6 (14)		-4,0 (0)
Z1348	hypothetical protein	1 (4)	0,1 (3)		-2,6 (0)		0,8 (6)		1,0 (8)		-2,6 (0)		-2,6 (0)		1,0 (5)		0,7 (4)		2,8 (19)		-2,6 (0)
Z1349	hypothetical protein	1 (16)	-1,6 (3)		-7,7 (0)		-3,4 (1)		-2,2 (3)		-7,7 (0)		-3,5 (0)		-3,2 (1)		-3,5 (1)		-0,9 (5)		-7,7 (0)
Z1350	putative holin protein of cryptic prophage CP-933M	1 (2)	-2,1 (0)		-2,1 (0)		-2,1 (0)		-2,1 (0)		-2,1 (0)		-2,1 (0)		-2,1 (0)		-2,1 (0)		1,8 (5)		-2,1 (0)
Z1351	hypothetical protein	1 (9)	-4,7 (0)		-4,7 (0)		-4,7 (0)		-0,1 (8)		-4,7 (0)		-4,7 (0)		-1,0 (3)		-4,7 (0)		1,2 (12)		-4,7 (0)
Z1352	putative endolysin of cryptic prophage CP-933M	1 (3)	-3,2 (0)		-3,2 (0)		-3,2 (0)		0,4 (4)		-3,2 (0)		-3,2 (0)		0,4 (3)		-3,2 (0)		0,7 (3)		-3,2 (0)
Z1353	putative antirepressor protein of cryptic prophage CP-933M	1 (6)	-1,9 (1)		-4,7 (0)		-2,2 (1)		-1,0 (2)		-4,7 (0)		-4,7 (0)		-4,7 (0)		-4,7 (0)		-1,7 (1)		-4,7 (0)
Z1354	putative endopeptidase of cryptic prophage CP-933M	1 (5)	-4,1 (0)		-4,1 (0)		0,2 (4)		-4,1 (0)		-4,1 (0)		-4,1 (0)		-0,5 (2)		-0,8 (1)		1,9 (10)		-4,1 (0)
Z1355	hypothetical protein	1 (7)	0,4 (6)		2,5 (7)		0,2 (7)		0,8 (12)		-3,7 (0)		-3,7 (0)		-3,7 (0)		0,5 (6)		-0,7 (2)		-3,7 (0)
Z1356	hypothetical protein	1 (16)	-5,0 (0)		-5,0 (0)		-5,0 (0)		-2,3 (2)		-5,0 (0)		-5,0 (0)		-5,0 (0)		-5,0 (0)		0,1 (9)		-5,0 (0)
Z1357	hypothetical protein	1 (2)	-0,4 (1)		-3,2 (0)		-3,2 (0)		-3,2 (0)		-3,2 (0)		-3,2 (0)		-3,2 (0)		-3,2 (0)		-0,2 (1)		-3,2 (0)
Z1358	hypothetical protein	1 (5)	-5,5 (0)		-5,5 (0)		-5,5 (0)		-2,8 (1)		-5,5 (0)		-5,5 (0)		-5,5 (0)		-2,2 (1)		1,1 (6)		-5,5 (0)
Z1359	hypothetical protein	1 (5)	-4,4 (0)		-4,4 (0)		-4,4 (0)		-1,7 (1)		-4,4 (0)		-4,4 (0)		-4,4 (0)		-4,4 (0)		0,4 (4)		-4,4 (0)
Z1360	hypothetical protein	1 (3)	-1,9 (0)		-0,2 (0)		-5,6 (0)		-1,4 (1)		-5,6 (0)		-5,6 (0)		-5,6 (0)		-1,3 (1)		0,8 (3)		-5,6 (0)
Z1361	hypothetical protein	1 (6)	-3,4 (0)		-3,4 (0)		-3,4 (0)		-3,4 (0)		-3,4 (0)		-3,4 (0)		-3,4 (0)		-3,4 (0)		0,5 (5)		-3,4 (0)
Z1362	hypothetical protein	1 (3)	-3,8 (0)		-3,8 (0)		-3,8 (0)		-3,8 (0)		-3,8 (0)		-3,8 (0)		-3,8 (0)		-3,8 (0)		1,6 (6)		-3,8 (0)
Z1363	hypothetical protein	1 (0)	0,0 (0)		0,0 (0)		0,0 (0)		0,0 (0)		0,0 (0)		0,0 (0)		0,0 (0)		0,0 (0)		0,0 (0)		0,0 (0)
Z1364	hypothetical protein	1 (0)	0,0 (0)		0,0 (0)		0,0 (0)		0,0 (0)		0,0 (0)		0,0 (0)		0,0 (0)		0,0 (0)		0,0 (0)		0,0 (0)
Z1365	hypothetical protein	1 (0)	-2,1 (0)		-2,1 (0)		-2,1 (0)		-2,1 (0)		-2,1 (0)		-2,1 (0)		-2,1 (0)		-2,1 (0)		-2,1 (0)		-2,1 (0)
Z1366	hypothetical protein	1 (3)	-2,9 (0)		-2,9 (0)		-2,9 (0)		-0,2 (2)		-2,9 (0)		-2,9 (0)		-2,9 (0)		-2,9 (0)		0,1 (2)		-2,9 (0)
Z1367	hypothetical protein	1 (3)	-2,5 (0)		-2,5 (0)		-2,5 (0)		-2,5 (0)		-2,5 (0)		-2,5 (0)		-2,5 (0)		-2,5 (0)		1,4 (5)		-2,5 (0)
Z1368	hypothetical protein	1 (2)	-3,2 (0)		-3,2 (0)		-3,2 (0)		-3,2 (0)		-3,2 (0)		-3,2 (0)		-3,2 (0)		0,2 (2)		-3,2 (0)		-3,2 (0)
Z1369	hypothetical protein	1 (4)	-3,4 (0)		-3,4 (0)		-3,4 (0)		-3,4 (0)		-3,4 (0)		-3,4 (0)		-3,4 (0)		-3,4 (0)		-3,4 (0)		-3,4 (0)
Z1370	putative tail component encoded by cryptic prophage CP-933M	1 (1)	0,5 (1)		-3,2 (0)		-3,2 (0)		0,5 (2)		-3,2 (0)		-3,2 (0)		0,5 (1)		-3,2 (0)		-3,2 (0)		-3,2 (0)
Z1371	putative tail assembly chaperone encoded by cryptic prophage CP-933M	1 (4)	-3,6 (0)		-3,6 (0)		-1,1 (1)		0,0 (4)		-3,6 (0)		0,6 (2)		1,0 (5)		-3,6 (0)		-3,6 (0)		-3,6 (0)
Z1372	hypothetical protein	1 (2)	-2,1 (0)		-2,1 (0)		-2,1 (0)		-2,1 (0)		-2,1 (0)		-2,1 (0)		-2,1 (0)		-2,1 (0)		0,9 (2)		-2,1 (0)
Z1373	hypothetical protein	1 (0)	0,0 (0)		0,0 (0)		0,0 (0)		0,0 (0)		0,0 (0)		0,0 (0)		0,0 (0)		0,0 (0)		0,0 (0)		0,0 (0)
Z1374	hypothetical protein	1 (0)	0,0 (0)		0,0 (0)		0,0 (0)		0,0 (0)		0,0 (0)		0,0 (0)		0,0 (0)		0,0 (0)		0,0 (0)		0,0 (0)
Z1375	putative tail component encoded by cryptic prophage CP-933M; partial	1 (1)	-2,1 (0)		-2,1 (0)		-2,1 (0)		-2,1 (0)		-2,1 (0)		-2,1 (0)		-2,1 (0)		-2,1 (0)		0,9 (1)		-2,1 (0)
Z1376	putative tail component encoded by cryptic prophage CP-933M; partial	1 (0)	0,0 (0)		0,0 (0)		0,0 (0)		0,0 (0)		0,0 (0)		0,0 (0)		0,0 (0)		0,0 (0)		0,0 (0)		0,0 (0)
Z1377	putative tail component encoded by cryptic prophage CP-933M	1 (1)	-2,5 (0)		-2,5 (0)		-2,5 (0)		-2,5 (0)		-2,5 (0)		-2,5 (0)		-2,5 (0)		-2,5 (0)		-2,5 (0)		-2,5 (0)
Z1378	putative tail component encoded by cryptic prophage CP-933M; partial	1 (3)	-1,5 (0)		-4,2 (0)		-4,2 (0)		-4,2 (0)		-4,2 (0)		-4,2 (0)		-4,2 (0)		-4,2 (0)		-0,3 (1)		-4,2 (0)
Z1379	putative tail component encoded by cryptic prophage CP-933M; partial	1 (2)	-3,9 (0)		-3,9 (0)		-1,4 (1)		-3,9 (0)		-3,9 (0)		-3,9 (0)		-3,9 (0)		-3,9 (0)		1,9 (5)		-3,9 (0)
Z1380	putative tail component encoded by cryptic prophage CP-933M; partial	1 (6)	-1,1 (1)		-6,6 (0)		-2,3 (1)		-2,4 (1)		-6,6 (0)		-6,6 (0)		-1,5 (1)		-3,3 (0)		0,0 (3)		-6,6 (0)
Z1381	putative outer membrane protein Lom precursor encoded by cryptic prophage CP-933M	1 (4)	-4,2 (0)		-4,2 (0)		-4,2 (0)		-1,4 (1)		-4,2 (0)		-4,2 (0)		-0,6 (2)		-4,2 (0)		-0,3 (2)		-4,2 (0)
Z1382	putative tail component encoded by cryptic prophage CP-933M; partial	1 (2)	-4,2 (0)		1,1 (1)		-4,2 (0)		-4,2 (0)		-4,2 (0)		-4,2 (0)		-4,2 (0)		-4,2 (0)		0,9 (2)		-4,2 (0)
Z1383	hypothetical protein	1 (12)	1,9 (27)		0,1 (2)		0,6 (16)		0,5 (16)		-5,2 (0)		-1,0 (2)		-0,7 (5)		0,6 (10)		0,6 (11)		-5,2 (0)
Z1385	putative secreted protein encoded by cryptic prophage CP-933M	1 (7)	0,7 (7)		2,2 (5)		1,5 (17)		0,8 (12)		-5,4 (0)		1,9 (9)		0,9 (8)		-2,1 (1)		0,0 (4)		1,4 (3)
Z1386	hypothetical protein	1 (124)	-1,6 (23)		0,5 (28)		0,9 (184)		1,1 (246)		-6,8 (0)		-0,3 (32)		-0,7 (46)		-0,8 (40)		0,5 (99)		1,1 (42)
Z1387	hypothetical protein	1 (43)	-3,2 (2)		-0,6 (5)		-3,4 (3)		-1,8 (11)		1,7 (36)		1,7 (45)		-5,9 (0)		1,5 (70)		-0,1 (23)		-5,9 (0)
Z1389	hydrogenase-1 small subunit	1 (5)	-0,1 (3)		-5,5 (0)		-5,5 (0)		0,5 (7)		-5,5 (0)		1,2 (4)		1,0 (6)		6,5 (267)		1,1 (6)		-5,5 (0)
Z1390	hydrogenase 1 large subunit	1 (2)	0,2 (1)		-5,0 (0)		-1,1 (1)		1,0 (4)		-5,0 (0)		-5,0 (0)		1,3 (4)		7,6 (255)		0,5 (2)		-5,0 (0)
Z1391	hydrogenase 1 b-type cytochrome subunit	1 (4)	0,1 (3)		-4,5 (0)		-1,1 (1)		0,9 (7)		-4,5 (0)		1,3 (3)		2,5 (14)		6,5 (209)		0,4 (3)		-4,5 (0)
Z1392	hydrogenase 1 maturation protease	1 (6)	-0,5 (2)		-4,7 (0)		-0,8 (3)		0,6 (8)		-4,7 (0)		1,5 (5)		1,8 (12)		6,3 (259)		1,1 (7)		-4,7 (0)
Z1393	hydrogenase-1 operon protein HyaE	1 (7)	0,9 (8)		0,8 (2)		-0,6 (4)		1,3 (17)		2,1 (8)		2,2 (11)		1,3 (11)		6,0 (278)		-0,6 (3)		1,3 (3)
Z1394	hydrogenase-1 operon protein HyaF	1 (3)	-0,6 (1)		1,1 (1)		-0,9 (1)		1,6 (8)		-4,2 (0)		2,7 (6)		1,9 (6)		7,5 (301)		1,8 (6)		1,6 (1)
Z1395	third cytochrome oxidase, subunit I	1 (4)	0,8 (4)		-5,5 (0)		-0,6 (2)		0,7 (6)		-5,5 (0)		1,0 (2)		3,8 (32)		7,4 (364)		1,8 (7)		0,3 (1)
Z1396	third cytochrome oxidase, subunit II	1 (4)	-0,2 (2)		2,8 (4)		0,6 (5)		-0,2 (3)		-5,1 (0)		0,7 (2)		3,1 (20)		7,1 (295)		0,7 (4)		-5,1 (0)
Z1397	phosphoanhydride phosphorylase	1 (4)	1,3 (6)		1,4 (2)		-0,2 (3)		1,7 (13)		0,2 (1)		0,7 (2)		2,5 (15)		6,3 (194)		1,3 (6)		-5,4 (0)
Z1398	cryptic autophosphorylating protein tyrosine kinase Etk	1 (38)	-1,2 (10)		-0,7 (4)		-1,8 (9)		-0,4 (28)		0,3 (12)		0,9 (24)		0,5 (34)		-1,5 (8)		-1,2 (10)		-1,9 (2)
Z1399	phosphotyrosine-protein phosphatase	1 (47)	-2,8 (4)		-7,4 (0)		-4,9 (1)		-2,2 (9)		-1,7 (4)		-0,6 (10)		0,3 (36)		-2,6 (5)		-3,4 (2)		-7,4 (0)
Z1400	putative function in exopolysaccharide production	1 (45)	-4,0 (2)		-8,6 (0)		-4,3 (2)		-3,5 (4)		-0,4 (9)		-0,1 (13)		-0,3 (22)		-2,8 (4)		-3,2 (3)		-2,7 (1)
Z1401	hypothetical protein	1 (18)	-4,5 (0)		-1,2 (1)		-3,5 (1)		-2,4 (3)		0,3 (5)		-0,1 (5)		-0,4 (8)		-3,9 (1)		-3,2 (1)		-8,1 (0)
Z1402	hypothetical protein	1 (20)	-4,0 (1)		-6,8 (0)		-4,3 (1)		-2,6 (3)		1,6 (15)		0,4 (8)		0,2 (13)		-3,5 (1)		-3,8 (1)		-6,8 (0)
Z1403	putative regulator	1 (37)	-2,1 (5)		-7,5 (0)		-3,6 (2)		-2,2 (7)		1,7 (30)		1,3 (29)		1,4 (60)		-3,3 (2)		-2,3 (4)		-1,7 (2)
Z1404	hypothetical protein	1 (720)	0,9 (850)		-2,1 (31)		-1,6 (219)		0,6 (1122)		-0,2 (176)		0,9 (491)		2,6 (2972)		-1,3 (187)		-3,0 (54)		-0,2 (113)
Z1405	cold shock-like protein	1 (2)	-2,1 (0)		-2,1 (0)		-2,1 (0)		-2,1 (0)		-2,1 (0)		-2,1 (0)		-2,1 (0)		-2,1 (0)		-2,1 (0)		-2,1 (0)
Z1406	cold shock protein CspG	1 (24)	-0,6 (10)		0,8 (8)		2,3 (118)		-2,8 (3)		2,1 (31)		0,9 (18)		-1,0 (8)		1,0 (32)		-0,4 (12)		0,3 (6)
Z1408	cold shock gene	1 (18)	-0,8 (6)		-5,0 (0)		-1,1 (7)		-1,4 (6)		0,7 (7)		0,2 (6)		0,5 (16)		1,2 (23)		0,4 (14)		-5,0 (0)
Z1409	hypothetical protein	1 (3)	-4,8 (0)		-4,8 (0)		-1,4 (1)		0,3 (4)		-4,8 (0)		-4,8 (0)		-0,2 (2)		3,6 (24)		0,4 (2)		-4,8 (0)
Z1410	hybrid sensory histidine kinase TorS	1 (2)	-0,2 (1)		-5,4 (0)		-1,5 (1)		-0,8 (1)		1,3 (1)		-1,1 (0)		0,5 (2)		0,2 (1)		0,5 (2)		-5,4 (0)
Z1411	TMAO reductase system periplasmic protein TorT	1 (3)	0,7 (3)		-4,5 (0)		0,6 (3)		0,4 (3)		-4,5 (0)		-0,3 (1)		0,1 (2)		2,2 (7)		-0,6 (1)		2,9 (4)
Z1412	DNA-binding transcriptional regulator TorR	1 (10)	-0,1 (6)		0,5 (2)		0,1 (10)		0,5 (14)		-0,2 (2)		-0,1 (3)		0,7 (10)		0,0 (6)		0,0 (6)		1,0 (4)
Z1414	trimethylamine N-oxide reductase, cytochrome c-type subunit	1 (1)	-3,0 (0)		-3,0 (0)		-3,0 (0)		-0,2 (1)		-3,0 (0)		-3,0 (0)		0,7 (1)		-3,0 (0)		-3,0 (0)		-3,0 (0)
Z1415	trimethylamine N-oxide reductase subunit	1 (1)	0,8 (1)		-3,8 (0)		-0,4 (0)		1,1 (1)		-3,8 (0)		-3,8 (0)		-0,2 (0)		0,4 (1)		-3,8 (0)		3,0 (1)
Z1416	chaperone protein TorD	1 (3)	-4,0 (0)		1,3 (1)		-4,0 (0)		-4,0 (0)		-4,0 (0)		0,2 (1)		-4,0 (0)		-4,0 (0)		-1,0 (1)		-4,0 (0)
Z1417	chaperone-modulator protein CbpM	1 (26)	-1,0 (7)		-0,6 (3)		1,9 (80)		2,5 (137)		-5,9 (0)		1,1 (17)		2,2 (71)		3,7 (191)		2,5 (81)		-0,1 (4)
Z1418	curved DNA-binding protein CbpA	1 (30)	1,7 (56)		-0,1 (4)		2,3 (120)		3,3 (278)		-2,1 (2)		0,0 (10)		2,8 (131)		5,1 (574)		2,1 (72)		-0,3 (4)
Z1419	hypothetical protein	1 (3)	-1,7 (0)		-4,5 (0)		0,6 (4)		-0,3 (2)		1,2 (2)		-0,3 (1)		0,6 (3)		0,7 (3)		-4,5 (0)		1,4 (1)
Z1420	hypothetical protein	1 (1)	0,0 (0)		0,0 (0)		0,0 (0)		0,0 (0)		0,0 (0)		0,0 (0)		0,0 (0)		0,0 (0)		0,0 (0)		0,0 (0)
Z1421	glucose-1-phosphatase/inositol phosphatase	1 (194)	2,3 (620)		0,2 (40)		0,7 (283)		1,8 (685)		-3,8 (4)		-0,2 (60)		-1,4 (48)		-1,8 (35)		-1,0 (57)		-2,0 (9)
Z1422	hypothetical protein	1 (247)	2,3 (794)		1,3 (108)		4,9 (6854)		2,1 (1143)		2,9 (521)		1,3 (229)		0,4 (230)		1,9 (577)		2,7 (998)		1,0 (91)
Z1423	TrpR binding protein WrbA	1 (121)	2,8 (538)		-0,4 (17)		3,6 (1347)		2,2 (561)		2,7 (218)		0,9 (81)		0,8 (144)		2,0 (295)		2,2 (333)		1,0 (45)
Z1424	integrase for bacteriophage BP-933W	1 (168)	0,9 (177)		0,4 (36)		1,7 (432)		0,6 (236)		2,2 (188)		-0,3 (44)		0,0 (99)		-0,3 (74)		1,2 (215)		-0,6 (17)
Z1425	putative excisionase for bacteriophage BP-933W	1 (71)	-0,6 (30)		-0,1 (11)		0,7 (102)		0,4 (94)		4,7 (488)		-1,7 (7)		0,0 (45)		-1,1 (20)		1,6 (132)		-7,4 (0)
Z1426	hypothetical protein	1 (119)	-1,0 (33)		-0,5 (13)		-0,3 (75)		-0,4 (79)		4,1 (485)		-1,3 (14)		-0,8 (41)		-1,4 (24)		1,1 (144)		-2,2 (4)
Z1428	hypothetical protein	1 (22)	-1,8 (4)		-0,7 (2)		-0,3 (15)		0,6 (32)		4,9 (178)		-0,9 (4)		-0,5 (10)		-0,8 (7)		0,5 (19)		-6,0 (0)
Z1429	hypothetical protein	1 (2)	0,4 (1)		-3,2 (0)		-3,2 (0)		-0,5 (1)		4,0 (8)		-3,2 (0)		2,3 (6)		1,6 (3)		0,7 (2)		-3,2 (0)
Z1430	hypothetical protein	1 (0)	0,0 (0)		0,0 (0)		0,0 (0)		0,0 (0)		0,0 (0)		0,0 (0)		0,0 (0)		0,0 (0)		0,0 (0)		0,0 (0)
Z1431	hypothetical protein	1 (0)	0,0 (0)		0,0 (0)		0,0 (0)		0,0 (0)		0,0 (0)		0,0 (0)		0,0 (0)		0,0 (0)		0,0 (0)		0,0 (0)
Z1432	hypothetical protein	1 (89)	-1,7 (15)		-1,7 (4)		-0,6 (46)		-0,3 (66)		4,4 (463)		-2,3 (6)		-0,8 (31)		-1,9 (13)		0,9 (94)		-0,9 (8)
Z1433	hypothetical protein	1 (15)	0,5 (13)		-5,1 (0)		0,8 (22)		1,0 (29)		5,9 (231)		-5,1 (0)		0,0 (10)		-0,8 (5)		0,3 (11)		0,8 (4)
Z1434	hypothetical protein	1 (5)	2,2 (14)		2,4 (4)		2,3 (21)		2,2 (21)		7,2 (203)		1,3 (4)		2,6 (19)		0,4 (3)		1,6 (8)		-3,0 (0)
Z1435	putative exonuclease of bacteriophage BP-933W	1 (9)	-2,0 (1)		0,7 (2)		0,2 (9)		0,7 (14)		3,8 (34)		-5,6 (0)		-2,0 (1)		-2,3 (1)		0,7 (9)		-5,6 (0)
Z1437	putative Bet recombination protein of bacteriophage BP-933W	1 (37)	-2,3 (4)		-7,7 (0)		-1,8 (8)		-0,2 (29)		3,3 (89)		-3,5 (1)		-1,2 (9)		-2,2 (4)		1,3 (49)		-7,7 (0)
Z1438	putative host-nuclease inhibitor protein Gam of bacteriphage BP-933W	1 (81)	-1,4 (16)		-2,1 (3)		-1,5 (22)		-0,5 (48)		3,7 (252)		-3,2 (3)		-1,1 (21)		-1,9 (11)		1,1 (96)		-1,6 (4)
Z1439	putative Kil protein of bacteriphage BP-933W	1 (17)	0,3 (13)		1,6 (9)		1,4 (40)		1,2 (38)		5,9 (283)		0,9 (11)		0,9 (20)		-0,4 (7)		2,1 (43)		-5,2 (0)
Z1440	putative single-stranded DNA binding protein	1 (64)	-0,1 (41)		0,9 (22)		2,3 (301)		1,6 (210)		7,7 (3757)		0,9 (45)		0,5 (64)		0,4 (55)		1,0 (82)		0,1 (13)
Z1441	hypothetical protein	1 (274)	0,0 (167)		-0,3 (35)		1,4 (607)		0,9 (464)		5,5 (3123)		-0,8 (52)		1,3 (424)		0,0 (160)		1,6 (482)		-2,5 (8)
Z1442	putative antitermination protein N of bacteriophage BP-933W	1 (200)	-0,8 (65)		-0,4 (24)		0,3 (205)		0,3 (232)		5,2 (1890)		-1,1 (29)		1,0 (240)		-0,4 (87)		1,2 (255)		-1,8 (10)
Z1443	hypothetical protein	1 (68)	0,1 (46)		1,6 (35)		2,6 (378)		1,9 (245)		0,7 (30)		-0,8 (14)		0,4 (60)		1,0 (81)		3,0 (321)		0,3 (15)
Z1444	putative serine/threonine kinase encoded by bacteriophage BP-933W	1 (123)	-0,1 (71)		0,3 (26)		1,0 (214)		-0,3 (100)		1,4 (87)		-0,2 (36)		-1,0 (41)		0,8 (129)		0,3 (90)		0,0 (21)
Z1445	hypothetical protein	1 (173)	-0,2 (92)		-0,5 (21)		-0,2 (132)		-1,3 (67)		1,4 (120)		-0,1 (55)		-1,4 (43)		-0,6 (67)		-1,5 (37)		-0,7 (18)
Z1446	hypothetical protein	1 (294)	1,1 (368)		-0,3 (39)		-0,5 (184)		-0,5 (192)		1,2 (181)		-1,0 (50)		-0,7 (116)		0,1 (189)		-1,9 (45)		-1,0 (25)
Z1447	putative repressor protein CI of bacteriophage BP-933W	1 (211)	1,0 (261)		0,8 (64)		0,2 (216)		0,4 (271)		0,9 (106)		0,3 (91)		-0,5 (102)		0,0 (130)		-1,2 (56)		0,0 (38)
Z1448	regulatory protein Cro of bacteriophage BP-933W	1 (77)	0,3 (60)		1,4 (36)		-1,5 (25)		0,9 (141)		4,6 (500)		-0,4 (20)		1,1 (107)		0,2 (53)		1,3 (109)		-7,2 (0)
Z1449	putative regulatory protein CII of bacteriophage BP-933W	1 (29)	-6,0 (0)		-0,6 (3)		-2,0 (5)		-3,2 (2)		2,7 (44)		-6,0 (0)		-6,0 (0)		-6,0 (0)		0,3 (20)		-6,0 (0)
Z1450	putative replication protein O of bacteriophage BP-933W	1 (5)	-1,1 (1)		-5,2 (0)		-0,4 (3)		-2,5 (1)		5,9 (78)		-1,0 (1)		-5,2 (0)		-5,2 (0)		-2,3 (1)		-5,2 (0)
Z1451	putative replication protein P of bacteriophage BP-933W	1 (1)	0,6 (1)		-2,1 (0)		-2,1 (0)		0,6 (1)		7,1 (28)		-2,1 (0)		-2,1 (0)		2,1 (2)		2,3 (2)		4,7 (3)
Z1452	hypothetical protein	1 (1)	-1,4 (0)		-1,4 (0)		-1,4 (0)		1,3 (2)		-1,4 (0)		-1,4 (0)		-1,4 (0)		-1,4 (0)		1,6 (2)		-1,4 (0)
Z1453	hypothetical protein	1 (27)	-1,1 (7)		-6,5 (0)		-2,6 (3)		-1,3 (9)		0,2 (7)		-0,7 (5)		-2,9 (2)		-1,7 (5)		1,1 (33)		0,4 (5)
Z1454	putative DNA N-6-adenine-methyltransferase of bacteriophage BP-933W	1 (31)	-3,2 (2)		-6,9 (0)		-2,6 (4)		-1,6 (9)		0,7 (12)		-0,7 (6)		-2,3 (3)		-1,4 (6)		0,1 (19)		-6,9 (0)
Z1456	hypothetical protein	1 (0)	0,0 (0)		0,0 (0)		0,0 (0)		0,0 (0)		0,0 (0)		0,0 (0)		0,0 (0)		0,0 (0)		0,0 (0)		0,0 (0)
Z1457	putative DNA-binding protein Roi of bacteriophage BP-933W	1 (18)	-2,0 (2)		-1,2 (1)		-1,1 (6)		-0,6 (10)		2,1 (18)		0,4 (7)		-3,0 (1)		-1,0 (5)		1,2 (23)		-6,6 (0)
Z1458	hypothetical protein	1 (31)	-1,5 (6)		-1,8 (1)		-2,8 (3)		-1,5 (9)		1,7 (24)		-2,9 (1)		-2,0 (4)		-3,8 (1)		1,6 (53)		-1,2 (2)
Z1459	antitermination protein Q of bacteriophage BP-933W	1 (63)	-1,6 (11)		-2,3 (2)		-1,6 (16)		-0,5 (38)		0,3 (19)		-0,9 (10)		-1,3 (15)		-1,8 (9)		1,0 (71)		-7,6 (0)
Z1460	hypothetical protein	1 (772)	-0,5 (296)		-0,2 (100)		0,7 (1013)		-0,3 (533)		-3,5 (16)		-1,7 (75)		-0,2 (383)		-1,8 (115)		1,1 (919)		-3,3 (12)
Z1464	shiga-like toxin II A subunit encoded by bacteriophage BP-933W	1 (175)	-1,5 (36)		0,0 (28)		-1,8 (42)		-0,2 (141)		0,5 (63)		-0,5 (40)		-1,6 (35)		-2,4 (18)		1,0 (203)		-10,3 (0)
Z1465	shiga-like toxin II B subunit encoded by bacteriophage BP-933W	1 (328)	-1,2 (84)		-0,9 (27)		-0,7 (167)		0,5 (432)		1,5 (241)		1,1 (232)		-0,6 (130)		-1,5 (67)		0,9 (349)		1,5 (153)
Z1466	hypothetical protein	1 (69)	-2,5 (7)		-1,8 (3)		-3,6 (4)		-2,1 (13)		-1,5 (6)		-1,9 (5)		-2,6 (7)		-3,2 (4)		0,9 (71)		-4,0 (1)
Z1467	hypothetical protein	1 (137)	-1,7 (25)		0,9 (41)		-2,0 (27)		-0,6 (84)		-1,2 (15)		-0,6 (28)		-1,0 (42)		-2,3 (15)		0,8 (143)		-2,0 (5)
Z1468	putative lysis protein S of bacteriophage BP-933W	1 (21)	-0,2 (10)		0,2 (4)		-1,8 (5)		-0,6 (13)		-5,1 (0)		0,0 (7)		-5,1 (0)		-5,1 (0)		1,2 (27)		-5,1 (0)
Z1469	putative lysozyme protein R of bacteriophage BP-933W	1 (3)	-3,8 (0)		-3,8 (0)		-3,8 (0)		-3,8 (0)		-3,8 (0)		-3,8 (0)		0,8 (3)		-3,8 (0)		-3,8 (0)		-3,8 (0)
Z1471	putative antirepressor protein Ant of bacteriophage BP-933W	1 (4)	-1,3 (1)		-4,1 (0)		-1,6 (1)		-1,3 (1)		1,6 (3)		0,1 (1)		-0,5 (2)		0,2 (2)		1,4 (6)		-4,1 (0)
Z1473	putative endopeptidase Rz of bacteriophage BP-933W	1 (7)	-1,8 (1)		-4,5 (0)		-4,5 (0)		-1,8 (1)		-4,5 (0)		-4,5 (0)		-4,5 (0)		-1,2 (1)		0,3 (5)		-4,5 (0)
Z1474	putative Bor protein precursor of bacteriophage BP-933W	1 (1)	-2,2 (0)		-2,2 (0)		-2,2 (0)		1,5 (5)		4,5 (11)		2,1 (3)		2,4 (6)		1,2 (2)		-2,2 (0)		-2,2 (0)
Z1475	putative terminase small subunit of bacteriophage BP-933W	1 (80)	-1,2 (21)		1,3 (32)		-1,9 (18)		-0,2 (64)		-0,5 (14)		1,3 (66)		-1,7 (16)		-1,6 (15)		1,2 (111)		-2,1 (3)
Z1476	partial putative terminase large subunit of bacteriophage BP-933W	1 (38)	-0,7 (14)		0,2 (7)		-2,0 (7)		-0,4 (26)		-8,9 (0)		1,0 (23)		-1,2 (10)		-3,1 (2)		1,6 (66)		-8,9 (0)
Z1477	putative portal protein of bacteriophage BP-933W	1 (35)	-0,5 (14)		0,3 (7)		-2,2 (6)		-0,3 (26)		-2,5 (2)		-0,5 (8)		-0,9 (11)		-1,9 (5)		1,7 (67)		-3,3 (1)
Z1478	hypothetical protein	1 (181)	-1,6 (37)		0,2 (34)		-2,5 (27)		0,1 (178)		-0,6 (31)		0,3 (73)		-0,4 (88)		-1,6 (33)		2,5 (616)		-2,3 (6)
Z1479	hypothetical protein	1 (121)	-0,8 (40)		-1,1 (9)		-3,0 (12)		-0,4 (81)		-0,2 (27)		-0,1 (34)		-0,7 (45)		-1,8 (19)		1,7 (228)		-3,3 (2)
Z1480	hypothetical protein	1 (106)	-1,9 (16)		0,3 (21)		-3,0 (10)		-0,8 (56)		0,2 (29)		-0,3 (27)		-0,5 (44)		-2,3 (12)		1,0 (126)		-2,4 (3)
Z1481	hypothetical protein	1 (56)	-0,8 (19)		0,7 (14)		-2,0 (11)		-0,9 (27)		-2,0 (4)		-1,5 (6)		-0,7 (21)		-1,8 (9)		2,0 (132)		-7,6 (0)
Z1482	hypothetical protein	1 (75)	-2,4 (7)		-3,1 (1)		-5,0 (2)		-1,6 (21)		-2,8 (2)		-2,3 (5)		-1,6 (14)		-5,1 (1)		1,1 (90)		-2,6 (2)
Z1483	putative tail fiber protein of bacteriophage BP-933W	1 (44)	0,0 (23)		-0,6 (4)		-2,1 (8)		-0,3 (31)		-0,8 (6)		-1,5 (5)		-0,7 (16)		-2,5 (4)		2,3 (124)		-1,4 (3)
Z1484	putative tail fiber protein of bacteriophage BP-933W	1 (160)	0,0 (88)		-1,2 (11)		-1,4 (46)		-0,3 (115)		0,0 (37)		-1,5 (17)		-1,4 (35)		-2,0 (22)		1,5 (252)		-1,6 (8)
Z1485	hypothetical protein	1 (91)	0,1 (61)		1,8 (53)		0,1 (85)		0,7 (146)		0,5 (35)		0,9 (58)		-0,4 (45)		-0,9 (29)		1,0 (113)		-1,8 (4)
Z1486	hypothetical protein	1 (26)	-1,1 (7)		-0,3 (3)		-2,7 (3)		-0,1 (23)		0,2 (8)		0,4 (11)		-0,7 (10)		-2,4 (3)		2,0 (62)		-0,2 (4)
Z1487	hypothetical protein	1 (24)	-0,9 (7)		0,6 (5)		-5,2 (0)		-0,7 (13)		-7,7 (0)		-1,6 (2)		-2,2 (3)		-3,5 (1)		1,9 (48)		-1,9 (1)
Z1488	hypothetical protein	1 (2)	0,4 (1)		-3,3 (0)		-3,3 (0)		-0,5 (1)		-3,3 (0)		-3,3 (0)		1,3 (3)		0,1 (1)		-3,3 (0)		-3,3 (0)
Z1489	putative outer membrane protein Lom precursor of bacteriophage BP-933W	1 (0)	0,0 (0)		0,0 (0)		0,0 (0)		0,0 (0)		0,0 (0)		0,0 (0)		0,0 (0)		0,0 (0)		0,0 (0)		0,0 (0)
Z1490	hypothetical protein	1 (48)	-4,4 (1)		-0,3 (6)		-2,1 (9)		-1,8 (12)		-7,1 (0)		-0,4 (11)		-3,5 (2)		-7,1 (0)		1,4 (75)		-7,1 (0)
Z1491	hypothetical protein	1 (2)	-0,6 (1)		-3,4 (0)		-3,4 (0)		-0,7 (1)		-3,4 (0)		-3,4 (0)		-3,4 (0)		-3,4 (0)		2,4 (6)		-3,4 (0)
Z1492	hypothetical protein	1 (151)	-4,3 (4)		-2,0 (6)		-8,8 (0)		-3,7 (9)		-8,8 (0)		-8,8 (0)		-8,8 (0)		-4,6 (3)		-0,3 (67)		-8,8 (0)
Z1493	hypothetical protein	1 (17)	-2,3 (2)		-5,1 (0)		-5,1 (0)		-1,5 (5)		-5,1 (0)		-0,9 (3)		-5,1 (0)		-5,1 (0)		0,9 (19)		-5,1 (0)
Z1494	hypothetical protein	1 (12)	0,3 (8)		0,5 (3)		-2,5 (2)		-0,1 (10)		-6,8 (0)		-0,6 (2)		0,2 (8)		-3,5 (1)		1,4 (18)		-6,8 (0)
Z1495	hypothetical protein	1 (14)	-0,4 (6)		0,1 (2)		-1,9 (3)		0,0 (13)		-1,9 (1)		-0,1 (4)		-0,1 (8)		-1,6 (3)		2,4 (44)		-1,7 (1)
Z1498	hypothetical protein	1 (207)	-0,1 (129)		-0,6 (26)		1,2 (457)		-0,3 (183)		0,4 (80)		0,3 (100)		0,4 (201)		-1,9 (37)		-1,5 (46)		-9,3 (0)
Z1500	hypothetical protein	1 (59)	-1,0 (17)		0,4 (12)		-0,4 (36)		-0,3 (42)		-7,4 (0)		-0,7 (11)		-0,8 (21)		-0,7 (20)		0,9 (60)		-1,6 (3)
Z1501	hypothetical protein	1 (27)	-0,1 (15)		-0,3 (4)		0,0 (23)		-0,1 (24)		5,1 (235)		-0,1 (8)		0,1 (18)		-0,7 (10)		1,3 (38)		-0,7 (3)
Z1503	hypothetical protein	1 (37)	-0,9 (11)		-0,6 (4)		-0,7 (19)		-0,4 (26)		2,0 (39)		-2,3 (2)		-1,2 (10)		-0,4 (16)		1,0 (43)		-0,1 (6)
Z1504	amino terminal fragment of WrbA	1 (110)	0,9 (113)		-5,7 (0)		0,3 (106)		1,6 (294)		-5,7 (0)		2,1 (142)		-1,1 (29)		3,7 (778)		0,5 (84)		-5,7 (0)
Z1505	putative transport protein	1 (2)	-1,0 (1)		-4,7 (0)		-1,3 (1)		0,2 (2)		-4,7 (0)		-0,5 (1)		0,4 (2)		0,5 (2)		1,3 (3)		-4,7 (0)
Z1506	putative 4-hydroxyphenylacetate 3-monooxygenase	1 (1)	-2,5 (0)		-2,5 (0)		-2,5 (0)		-2,5 (0)		-2,5 (0)		-2,5 (0)		2,0 (4)		-2,5 (0)		0,5 (1)		-2,5 (0)
Z1507	hypothetical protein	1 (0)	-1,4 (0)		-1,4 (0)		-1,4 (0)		-1,4 (0)		-1,4 (0)		-1,4 (0)		3,2 (3)		1,9 (1)		3,5 (4)		-1,4 (0)
Z1508	putative acetyltransferase	1 (1)	-2,9 (0)		-2,9 (0)		-0,4 (1)		-0,2 (1)		-2,9 (0)		-2,9 (0)		-2,9 (0)		-2,9 (0)		2,3 (3)		-2,9 (0)
Z1509	hypothetical protein	1 (1)	1,4 (1)		-1,4 (0)		-1,4 (0)		-1,4 (0)		-1,4 (0)		-1,4 (0)		-1,4 (0)		-1,4 (0)		3,0 (4)		-1,4 (0)
Z1510	putative synthetase	1 (0)	0,0 (0)		0,0 (0)		0,0 (0)		0,0 (0)		0,0 (0)		0,0 (0)		0,0 (0)		0,0 (0)		3,9 (1)		0,0 (0)
Z1511	hypothetical protein	1 (0)	0,0 (0)		0,0 (0)		0,0 (0)		0,0 (0)		0,0 (0)		0,0 (0)		0,0 (0)		0,0 (0)		6,2 (5)		0,0 (0)
Z1512	putative tet operon regulator	1 (25)	-0,1 (15)		-0,1 (4)		1,2 (49)		0,2 (28)		1,2 (15)		-0,5 (6)		-1,2 (7)		-1,5 (5)		-0,6 (10)		-1,2 (2)
Z1513	trifunctional transcriptional regulator/proline dehydrogenase/pyrroline-5-carboxylate dehydrogenase	1 (6)	0,9 (7)		0,6 (1)		-2,3 (1)		-0,8 (3)		-0,3 (1)		2,3 (10)		-1,2 (2)		-1,7 (1)		1,0 (7)		-7,5 (0)
Z1515	major sodium/proline symporter	1 (115)	-0,3 (53)		-3,0 (2)		-2,2 (20)		-2,0 (26)		-3,7 (2)		-0,4 (27)		-3,3 (7)		-3,9 (4)		-1,8 (18)		-4,4 (1)
Z1516	hypothetical protein	1 (7)	1,0 (8)		0,1 (1)		0,9 (11)		0,8 (11)		-6,2 (0)		1,2 (5)		0,7 (7)		1,1 (8)		-0,3 (3)		0,7 (2)
Z1517	hypothetical protein	1 (0)	0,0 (0)		0,0 (0)		3,4 (7)		0,0 (0)		0,0 (0)		0,0 (0)		0,0 (0)		0,0 (0)		0,0 (0)		5,8 (8)
Z1518	hypothetical protein	1 (4)	-2,5 (0)		-2,5 (0)		-2,5 (0)		-2,5 (0)		-2,5 (0)		-2,5 (0)		2,0 (12)		-2,5 (0)		-2,5 (0)		3,3 (8)
Z1519	hypothetical protein	1 (10)	2,1 (26)		2,6 (10)		0,8 (15)		1,6 (29)		0,6 (4)		-0,3 (3)		5,0 (204)		-0,8 (3)		3,0 (45)		-0,2 (1)
Z1520	hypothetical protein	1 (32)	1,2 (45)		1,8 (20)		-0,6 (18)		0,4 (41)		-0,6 (6)		0,2 (13)		4,7 (535)		-2,2 (4)		1,2 (43)		-2,3 (1)
Z1521	hypothetical protein	1 (11)	1,7 (24)		2,4 (10)		0,2 (12)		1,6 (33)		-6,9 (0)		0,2 (5)		5,6 (356)		-0,4 (5)		1,9 (25)		-6,9 (0)
Z1522	hypothetical protein	1 (97)	2,3 (284)		-0,3 (13)		2,7 (537)		1,5 (259)		-2,5 (5)		-2,2 (7)		-0,4 (48)		-3,2 (6)		1,0 (111)		-2,9 (2)
Z1523	putative PGA biosynthesis protein	1 (7)	-4,7 (0)		0,6 (2)		0,2 (7)		-0,1 (7)		1,0 (4)		2,0 (11)		3,5 (57)		1,5 (13)		-0,8 (3)		-4,7 (0)
Z1524	N-glycosyltransferase	1 (2)	-0,1 (1)		-4,3 (0)		0,6 (2)		0,6 (3)		-4,3 (0)		-4,3 (0)		4,2 (22)		0,5 (2)		-4,3 (0)		-4,3 (0)
Z1525	outer membrane N-deacetylase	1 (1)	-1,5 (0)		1,1 (0)		-1,7 (0)		-0,1 (1)		2,4 (2)		1,5 (1)		4,1 (13)		1,6 (2)		-1,2 (0)		1,6 (1)
Z1526	outer membrane protein PgaA	1 (3)	-0,6 (1)		0,8 (1)		-1,2 (1)		1,0 (5)		-5,5 (0)		-1,3 (0)		4,7 (40)		2,1 (6)		-2,5 (0)		1,3 (1)
Z1527	hypothetical protein	1 (7)	-0,6 (3)		-6,4 (0)		-0,7 (4)		0,5 (10)		1,2 (5)		0,8 (4)		2,5 (28)		0,9 (8)		-1,0 (2)		5,4 (56)
Z1528	hypothetical protein	1 (15)	2,3 (47)		1,1 (6)		1,2 (31)		3,2 (135)		1,0 (8)		0,8 (9)		1,3 (25)		1,6 (28)		0,9 (17)		0,5 (4)
Z1530	hypothetical protein	1 (9)	1,7 (19)		1,7 (5)		-1,8 (2)		1,1 (20)		-5,2 (0)		0,0 (3)		-5,2 (0)		0,6 (8)		-1,3 (2)		-5,2 (0)
Z1531	hypothetical protein	1 (13)	2,0 (34)		1,6 (7)		-0,6 (8)		1,9 (47)		0,2 (4)		-0,3 (4)		-0,6 (6)		0,8 (14)		0,3 (10)		0,4 (3)
Z1532	hypothetical protein	1 (0)	0,0 (0)		0,0 (0)		0,0 (0)		0,0 (0)		0,0 (0)		0,0 (0)		0,0 (0)		0,0 (0)		0,0 (0)		0,0 (0)
Z1533	putative oxidoreductase	1 (5)	0,2 (4)		0,2 (1)		-1,8 (1)		-0,3 (4)		0,5 (2)		0,6 (3)		0,7 (6)		0,1 (3)		-0,3 (3)		1,7 (3)
Z1534	putative chaperone	1 (6)	-1,3 (1)		1,4 (2)		0,6 (7)		0,9 (10)		-4,9 (0)		0,8 (3)		0,9 (7)		-0,1 (3)		-1,0 (2)		0,9 (2)
Z1535	hypothetical protein	1 (5)	1,5 (10)		0,4 (1)		0,9 (9)		1,5 (14)		-5,9 (0)		-1,6 (1)		0,5 (5)		-0,3 (3)		1,3 (8)		0,0 (1)
Z1536	putative usher protein	1 (1)	1,9 (2)		-4,4 (0)		0,2 (1)		1,6 (3)		-4,4 (0)		-4,4 (0)		2,1 (3)		-1,1 (0)		0,5 (1)		2,4 (1)
Z1537	putative chaperone	1 (1)	0,5 (1)		-3,2 (0)		-0,7 (1)		-3,2 (0)		-3,2 (0)		1,0 (1)		2,3 (5)		0,1 (1)		1,3 (2)		-3,2 (0)
Z1538	putative pilin subunit	1 (8)	-0,8 (3)		-5,4 (0)		-0,8 (5)		-0,8 (5)		1,3 (6)		-0,2 (3)		0,5 (8)		-0,5 (4)		-0,9 (3)		-5,4 (0)
Z1539	hypothetical protein	1 (3)	-4,0 (0)		-4,0 (0)		-1,5 (1)		0,2 (3)		-4,0 (0)		-4,0 (0)		-0,3 (1)		-4,0 (0)		-4,0 (0)		-4,0 (0)
Z1540	hypothetical protein	1 (0)	0,0 (0)		0,0 (0)		0,0 (0)		0,0 (0)		0,0 (0)		0,0 (0)		0,0 (0)		0,0 (0)		0,0 (0)		0,0 (0)
Z1541	hypothetical protein	1 (2)	0,0 (0)		0,0 (0)		0,0 (0)		0,0 (0)		0,0 (0)		0,0 (0)		0,0 (0)		0,0 (0)		0,0 (0)		0,0 (0)
Z1542	ShlA/HecA/FhaA exofamily protein	1 (7)	-0,1 (4)		-0,7 (1)		0,2 (6)		-0,8 (4)		-1,0 (1)		-0,5 (2)		0,2 (5)		-1,2 (2)		0,1 (4)		0,8 (2)
Z1543	ShlA/HecA/FhaA exofamily protein	1 (1)	-2,9 (0)		-2,9 (0)		-0,4 (0)		-0,2 (0)		-2,9 (0)		-2,9 (0)		-2,9 (0)		-2,9 (0)		1,1 (1)		-2,9 (0)
Z1544	putative acyl-carrier protein synthase	1 (1)	-2,1 (0)		-2,1 (0)		-2,1 (0)		-2,1 (0)		-2,1 (0)		-2,1 (0)		-2,1 (0)		-2,1 (0)		-2,1 (0)		-2,1 (0)
Z1545	putative fatty acyl chain reductase	1 (1)	-2,9 (0)		-2,9 (0)		-2,9 (0)		-2,9 (0)		-2,9 (0)		-2,9 (0)		0,7 (1)		0,4 (1)		-2,9 (0)		-2,9 (0)
Z1546	putative fatty acyl chain dehydrase	1 (0)	-1,4 (0)		-1,4 (0)		-1,4 (0)		2,2 (2)		-1,4 (0)		-1,4 (0)		-1,4 (0)		-1,4 (0)		-1,4 (0)		-1,4 (0)
Z1547	putative acyl-carrier protein	1 (3)	0,7 (3)		-3,0 (0)		-0,5 (2)		-3,0 (0)		-3,0 (0)		-3,0 (0)		-3,0 (0)		1,3 (5)		-3,0 (0)		-3,0 (0)
Z1548	putative aminomethyltransferase	1 (5)	-1,9 (1)		-5,6 (0)		-5,6 (0)		-1,4 (2)		-5,6 (0)		-5,6 (0)		-2,0 (1)		-5,6 (0)		-0,2 (3)		-5,6 (0)
Z1549	putative beta-ketoacyl-[acyl carrier protein] synthase	1 (1)	-0,1 (1)		-4,7 (0)		-0,8 (1)		-0,5 (1)		-4,7 (0)		0,5 (1)		-1,1 (0)		-0,4 (1)		-1,7 (0)		1,2 (0)
Z1550	hypothetical protein	1 (3)	-0,8 (1)		-4,9 (0)		-0,1 (3)		0,7 (5)		-4,9 (0)		0,2 (1)		-1,3 (1)		-4,9 (0)		-1,1 (1)		-4,9 (0)
Z1551	hypothetical protein	1 (1)	1,0 (1)		-3,2 (0)		-0,7 (1)		1,7 (4)		-3,2 (0)		2,0 (2)		-3,2 (0)		-3,2 (0)		-0,2 (1)		-3,2 (0)
Z1552	hypothetical protein	1 (4)	-0,8 (1)		-4,4 (0)		-1,9 (1)		-1,7 (1)		-4,4 (0)		-4,4 (0)		-4,4 (0)		-1,1 (1)		-1,4 (1)		-4,4 (0)
Z1553	hypothetical protein	1 (2)	-3,3 (0)		-3,3 (0)		-3,3 (0)		-3,3 (0)		-3,3 (0)		-3,3 (0)		-3,3 (0)		0,1 (1)		-3,3 (0)		-3,3 (0)
Z1554	hypothetical protein	1 (2)	0,2 (1)		0,9 (1)		-1,9 (0)		-0,3 (2)		-4,4 (0)		1,3 (2)		-4,4 (0)		-1,1 (1)		-1,4 (0)		-4,4 (0)
Z1555	hypothetical protein	1 (0)	1,3 (1)		-1,4 (0)		-1,4 (0)		-1,4 (0)		-1,4 (0)		2,8 (1)		-1,4 (0)		-1,4 (0)		1,6 (1)		-1,4 (0)
Z1556	hypothetical protein	1 (2)	-4,1 (0)		-4,1 (0)		-0,7 (1)		-1,3 (0)		-4,1 (0)		-4,1 (0)		-4,1 (0)		-4,1 (0)		-4,1 (0)		1,8 (1)
Z1557	hypothetical protein	1 (3)	-3,2 (0)		-3,2 (0)		-3,2 (0)		-3,2 (0)		-3,2 (0)		-3,2 (0)		-3,2 (0)		-3,2 (0)		-3,2 (0)		-3,2 (0)
Z1558	hypothetical protein	1 (5)	0,5 (4)		0,1 (1)		-0,6 (3)		-0,3 (3)		-5,2 (0)		1,0 (3)		-1,6 (1)		-5,2 (0)		-0,7 (2)		0,6 (1)
Z1559	P4 family integrase	1 (6)	0,5 (6)		-6,0 (0)		0,1 (6)		0,8 (11)		-6,0 (0)		0,5 (3)		-0,5 (3)		-1,2 (2)		-1,5 (1)		2,7 (7)
Z1560	hypothetical protein	1 (81)	-1,0 (24)		-0,4 (10)		-1,3 (27)		-0,5 (52)		-0,5 (14)		-0,5 (18)		-2,4 (9)		-0,8 (25)		-3,0 (6)		-1,7 (4)
Z1561	hypothetical protein	1 (0)	0,0 (0)		0,0 (0)		0,0 (0)		0,0 (0)		0,0 (0)		0,0 (0)		0,0 (0)		0,0 (0)		0,0 (0)		0,0 (0)
Z1562	unknown in IS1N	1 (1)	-2,5 (0)		-2,5 (0)		-2,5 (0)		-2,5 (0)		-2,5 (0)		-2,5 (0)		-2,5 (0)		-2,5 (0)		-2,5 (0)		-2,5 (0)
Z1563	putative prophage regulatory protein	1 (20)	-0,9 (6)		2,6 (19)		-0,6 (10)		0,1 (18)		1,2 (11)		-1,2 (3)		0,1 (12)		-0,2 (9)		-1,0 (5)		-5,5 (0)
Z1564	hypothetical protein	1 (0)	0,0 (0)		0,0 (0)		3,4 (5)		0,0 (0)		0,0 (0)		0,0 (0)		0,0 (0)		0,0 (0)		0,0 (0)		0,0 (0)
Z1565	hypothetical protein	1 (11)	-0,5 (4)		-6,8 (0)		0,7 (13)		-1,1 (4)		-1,1 (1)		-1,0 (2)		-0,9 (3)		-2,0 (1)		-0,8 (3)		0,1 (2)
Z1566	hypothetical protein	1 (0)	0,0 (0)		0,0 (0)		0,0 (0)		0,0 (0)		0,0 (0)		0,0 (0)		0,0 (0)		0,0 (0)		0,0 (0)		0,0 (0)
Z1567	hypothetical protein	1 (2)	-0,1 (1)		-2,9 (0)		-2,9 (0)		-2,9 (0)		-2,9 (0)		-2,9 (0)		-2,9 (0)		-2,9 (0)		-2,9 (0)		-2,9 (0)
Z1568	putative helicase	1 (9)	0,7 (9)		-1,1 (1)		0,7 (12)		1,1 (18)		-1,7 (1)		0,8 (5)		0,2 (6)		0,0 (5)		0,3 (6)		0,4 (2)
Z1569	hypothetical protein	1 (1)	1,3 (2)		-1,4 (0)		-1,4 (0)		1,3 (3)		-1,4 (0)		-1,4 (0)		2,2 (3)		-1,4 (0)		-1,4 (0)		4,4 (5)
Z1570	unknown protein encoded in ISEc8	1 (5)	1,0 (7)		-6,1 (0)		-0,4 (4)		1,0 (11)		-0,5 (1)		0,3 (2)		0,4 (5)		1,9 (13)		-0,5 (2)		-0,3 (1)
Z1571	unknown protein encoded in ISEc8	1 (2)	1,0 (3)		-2,6 (0)		1,3 (4)		1,0 (4)		-2,6 (0)		1,6 (2)		1,0 (3)		-2,6 (0)		1,3 (3)		-2,6 (0)
Z1572	partial putative transposase	1 (6)	1,4 (10)		-4,0 (0)		0,3 (7)		0,2 (7)		1,7 (5)		1,2 (5)		0,6 (6)		0,8 (6)		0,5 (5)		1,9 (4)
Z1573	unknown in IS600	1 (3)	-0,2 (2)		-4,4 (0)		-0,1 (2)		-1,6 (1)		-4,4 (0)		-0,1 (1)		-0,7 (1)		-1,0 (1)		0,1 (2)		-4,4 (0)
Z1574	complement resistance protein	1 (3)	-0,9 (1)		1,7 (2)		0,3 (3)		0,5 (4)		-3,6 (0)		0,6 (1)		-3,6 (0)		-0,3 (1)		-3,6 (0)		3,2 (5)
Z1575	hypothetical protein	1 (3)	-2,9 (0)		2,4 (3)		0,5 (3)		-0,2 (2)		-2,9 (0)		-2,9 (0)		-2,9 (0)		-2,9 (0)		0,1 (2)		-2,9 (0)
Z1576	hypothetical protein	1 (0)	0,0 (0)		5,3 (3)		3,4 (4)		0,0 (0)		0,0 (0)		0,0 (0)		0,0 (0)		0,0 (0)		3,0 (2)		0,0 (0)
Z1577	hypothetical protein	1 (0)	0,0 (0)		0,0 (0)		0,0 (0)		0,0 (0)		0,0 (0)		0,0 (0)		0,0 (0)		0,0 (0)		0,0 (0)		0,0 (0)
Z1578	putative diacylglycerol kinase	1 (13)	-0,4 (6)		0,0 (2)		0,4 (16)		1,4 (34)		-5,3 (0)		-0,1 (4)		1,2 (20)		0,3 (9)		-2,3 (1)		-5,3 (0)
Z1579	hypothetical protein	1 (12)	-1,1 (3)		1,3 (5)		1,4 (27)		-2,2 (3)		2,6 (19)		1,6 (12)		-2,7 (1)		-1,5 (2)		-2,1 (2)		3,2 (20)
Z1580	hypothetical protein	1 (51)	0,9 (58)		-0,6 (6)		1,5 (131)		0,5 (71)		-6,9 (0)		2,4 (95)		0,2 (38)		0,8 (55)		0,4 (43)		4,4 (190)
Z1581	putative urease accessory protein D	1 (10)	-1,1 (3)		-0,4 (1)		-1,4 (3)		-1,5 (3)		-5,7 (0)		0,1 (3)		-5,7 (0)		0,5 (8)		-0,5 (4)		-5,7 (0)
Z1582	urease subunit gamma	1 (12)	-0,2 (6)		-4,8 (0)		-4,8 (0)		-4,8 (0)		-4,8 (0)		-4,8 (0)		-4,8 (0)		-4,8 (0)		-1,8 (2)		-4,8 (0)
Z1583	urease subunit beta	1 (16)	0,1 (10)		-5,2 (0)		-1,9 (3)		-1,6 (4)		-5,2 (0)		-1,0 (2)		-0,1 (8)		-1,9 (2)		-0,8 (5)		-5,2 (0)
Z1584	urease subunit alpha	1 (12)	-0,4 (5)		0,1 (2)		-1,8 (3)		-0,9 (6)		0,0 (3)		-1,0 (2)		-0,7 (4)		-0,7 (4)		-0,2 (5)		-7,2 (0)
Z1585	urease accessory protein UreE	1 (8)	-0,2 (4)		2,1 (5)		-4,8 (0)		-2,1 (1)		-4,8 (0)		-4,8 (0)		-0,3 (4)		-0,6 (3)		0,0 (5)		-4,8 (0)
Z1586	putative urease accessory protein F	1 (8)	-1,1 (2)		0,0 (1)		-2,8 (1)		-0,7 (4)		-5,3 (0)		-5,3 (0)		-1,7 (1)		-0,5 (3)		-0,1 (4)		-5,3 (0)
Z1587	putative urease accessory protein G	1 (14)	-0,7 (5)		-0,8 (1)		-3,6 (1)		-1,0 (7)		-0,5 (3)		0,6 (7)		0,4 (12)		-0,1 (8)		-1,6 (3)		-6,1 (0)
Z1588	hypothetical protein	1 (5)	-2,6 (0)		3,7 (12)		-2,6 (0)		0,2 (5)		-2,6 (0)		1,6 (6)		-2,6 (0)		1,7 (10)		0,4 (4)		-2,6 (0)
Z1589	unknown in IS	1 (4)	0,2 (3)		1,8 (2)		0,4 (4)		-3,5 (0)		-3,5 (0)		1,7 (4)		2,6 (16)		-0,1 (2)		-0,5 (2)		2,4 (4)
Z1590	hypothetical protein	1 (29)	-0,7 (10)		-4,9 (0)		-4,9 (0)		-0,7 (16)		-4,9 (0)		-4,9 (0)		0,2 (21)		-1,5 (5)		-0,4 (12)		1,0 (9)
Z1591	50S ribosomal protein L31 type B	1 (178)	0,2 (131)		1,0 (62)		0,6 (233)		1,0 (361)		0,6 (74)		1,3 (150)		1,4 (301)		0,2 (127)		-0,5 (72)		1,2 (74)
Z1592	hypothetical protein	1 (5784)	-0,3 (3069)		0,5 (1478)		0,9 (10553)		1,4 (16003)		1,0 (3381)		1,7 (7238)		1,5 (11644)		-0,1 (3645)		-1,0 (1711)		-2,4 (207)
Z1593	hypothetical protein	1 (23)	-2,0 (3)		-4,8 (0)		-0,2 (17)		-4,8 (0)		0,9 (11)		-4,8 (0)		-0,2 (12)		-1,4 (4)		-1,8 (3)		-4,8 (0)
Z1594	hypothetical protein	1 (28)	-2,1 (4)		0,4 (7)		-4,1 (1)		-1,7 (8)		0,8 (13)		-1,7 (3)		-2,9 (2)		-1,6 (5)		-1,1 (8)		-1,6 (2)
Z1595	hypothetical protein	1 (0)	0,0 (0)		0,0 (0)		2,5 (4)		0,0 (0)		0,0 (0)		0,0 (0)		0,0 (0)		0,0 (0)		0,0 (0)		0,0 (0)
Z1596	hypothetical protein	1 (0)	0,0 (0)		0,0 (0)		0,0 (0)		0,0 (0)		0,0 (0)		0,0 (0)		0,0 (0)		0,0 (0)		0,0 (0)		0,0 (0)
Z1597	unknown in ISEc8	1 (3)	0,6 (3)		-3,6 (0)		-3,6 (0)		-0,9 (1)		-3,6 (0)		-3,6 (0)		-3,6 (0)		0,6 (3)		0,3 (2)		2,2 (3)
Z1598	unknown in ISEc8	1 (1)	0,7 (1)		-2,1 (0)		0,4 (1)		-2,1 (0)		-2,1 (0)		-2,1 (0)		-2,1 (0)		1,2 (2)		-2,1 (0)		-2,1 (0)
Z1599	unknown in ISEc8	1 (5)	-1,0 (1)		-3,8 (0)		0,5 (6)		0,4 (6)		1,9 (5)		-3,8 (0)		-3,8 (0)		1,0 (6)		-0,8 (2)		-3,8 (0)
Z1600	unknown in ISEc8	1 (66)	-0,8 (20)		-2,2 (2)		-2,4 (10)		-2,0 (14)		-3,9 (1)		-1,6 (6)		-2,0 (9)		-1,5 (12)		-0,7 (22)		-9,5 (0)
Z1601	unknown in ISEc8	1 (5)	-0,8 (2)		2,3 (4)		-0,1 (4)		-0,4 (3)		-5,0 (0)		1,5 (4)		-0,4 (2)		1,6 (9)		-1,1 (1)		-5,0 (0)
Z1602	unknown in ISEc8	1 (5)	-0,3 (2)		-3,9 (0)		0,4 (6)		-1,2 (2)		-3,9 (0)		1,3 (4)		-0,3 (2)		0,9 (6)		0,0 (3)		-3,9 (0)
Z1603	unknown associated with putative tellurite resistance	1 (18)	-0,4 (9)		0,2 (4)		0,2 (19)		-0,5 (12)		-0,4 (3)		0,1 (6)		0,4 (15)		0,1 (11)		1,2 (25)		-6,1 (0)
Z1604	hypothetical protein	1 (7)	-0,9 (2)		-0,7 (1)		-0,3 (5)		-0,3 (5)		-6,0 (0)		-0,8 (1)		0,5 (6)		0,9 (7)		0,0 (4)		-0,2 (1)
Z1605	hypothetical protein	1 (4)	-2,0 (0)		-4,8 (0)		-0,5 (2)		-2,1 (1)		-4,8 (0)		-0,6 (1)		-1,2 (1)		0,0 (2)		0,1 (2)		2,0 (3)
Z1606	hypothetical protein	1 (6)	-0,8 (2)		-0,4 (1)		-1,4 (2)		-1,6 (2)		-5,7 (0)		-5,7 (0)		-2,1 (1)		-2,4 (1)		-0,1 (3)		-5,7 (0)
Z1607	hypothetical protein	1 (5)	-1,6 (1)		-5,2 (0)		-0,6 (3)		-1,1 (2)		0,4 (2)		-0,1 (1)		-5,2 (0)		-0,4 (2)		-0,4 (2)		-5,2 (0)
Z1608	hypothetical protein	1 (2)	-1,0 (0)		-3,8 (0)		0,1 (1)		-1,0 (1)		-3,8 (0)		0,5 (1)		-3,8 (0)		-3,8 (0)		1,1 (2)		-3,8 (0)
Z1609	hypothetical protein	1 (4)	0,4 (3)		-4,9 (0)		-1,6 (1)		-2,2 (1)		0,7 (2)		-4,9 (0)		-1,3 (1)		-4,9 (0)		0,7 (3)		1,9 (2)
Z1610	putative phage inhibition, colicin resistance and tellurite resistance protein	1 (123)	-0,3 (58)		-2,8 (3)		-0,6 (65)		-1,6 (37)		-2,5 (6)		-1,8 (12)		-1,8 (22)		-2,0 (17)		-2,5 (13)		0,9 (38)
Z1611	putative phage inhibition, colicin resistance and tellurite resistance protein	1 (24)	0,0 (13)		-2,3 (1)		-0,1 (18)		-1,0 (11)		-2,0 (1)		-0,3 (6)		-1,3 (5)		-1,3 (5)		-1,0 (7)		1,0 (7)
Z1612	putative phage inhibition, colicin resistance and tellurite resistance protein	1 (56)	-0,2 (28)		-2,3 (2)		-0,2 (43)		-1,1 (24)		-2,0 (4)		-7,6 (0)		-2,1 (8)		-1,1 (15)		-2,5 (6)		-7,6 (0)
Z1613	putative phage inhibition, colicin resistance and tellurite resistance protein	1 (54)	-1,9 (8)		-2,4 (2)		-0,4 (33)		-1,6 (16)		-3,1 (2)		-2,5 (3)		-1,9 (9)		-1,1 (14)		-2,0 (8)		-1,3 (4)
Z1614	putative phage inhibition, colicin resistance and tellurite resistance protein	1 (213)	0,0 (131)		-1,0 (18)		0,5 (268)		0,4 (277)		-0,6 (39)		-0,9 (41)		0,6 (215)		-0,5 (93)		-2,1 (30)		-1,2 (17)
Z1615	putative phage inhibition, colicin resistance and tellurite resistance protein	1 (266)	-0,5 (119)		-1,1 (21)		-0,1 (218)		0,1 (283)		-1,3 (28)		-1,4 (34)		-0,1 (158)		-0,7 (99)		-2,0 (38)		-1,9 (13)
Z1616	partial putative phage inhibition, colicin resistance and tellurite resistance protein	1 (13)	0,5 (11)		0,3 (3)		1,8 (40)		0,9 (24)		0,6 (5)		-0,8 (2)		0,5 (12)		-0,3 (7)		0,8 (14)		0,8 (4)
Z1617	bifunctional enterobactin receptor/adhesin protein	1 (4)	-0,9 (1)		1,2 (2)		0,0 (3)		0,1 (4)		-6,1 (0)		0,6 (2)		0,4 (3)		-0,3 (2)		0,3 (3)		-0,2 (1)
Z1618	hypothetical protein	1 (0)	0,0 (0)		0,0 (0)		0,0 (0)		0,0 (0)		0,0 (0)		0,0 (0)		0,0 (0)		0,0 (0)		0,0 (0)		0,0 (0)
Z1619	hypothetical protein	1 (0)	0,0 (0)		0,0 (0)		0,0 (0)		0,0 (0)		0,0 (0)		0,0 (0)		0,0 (0)		0,0 (0)		0,0 (0)		0,0 (0)
Z1620	hypothetical protein	1 (4)	0,7 (4)		-3,0 (0)		-3,0 (0)		-0,3 (3)		3,6 (15)		-3,0 (0)		-3,0 (0)		-3,0 (0)		0,0 (2)		2,9 (6)
Z1621	hypothetical protein	1 (0)	0,0 (0)		0,0 (0)		0,0 (0)		0,0 (0)		0,0 (0)		0,0 (0)		0,0 (0)		0,0 (0)		0,0 (0)		0,0 (0)
Z1622	hypothetical protein	1 (6)	-1,2 (1)		-4,0 (0)		-0,6 (3)		-0,4 (4)		-4,0 (0)		0,2 (2)		-0,4 (3)		-4,0 (0)		-4,0 (0)		-4,0 (0)
Z1623	hypothetical protein	1 (8)	0,4 (7)		2,1 (6)		1,0 (15)		0,4 (10)		-3,3 (0)		-3,3 (0)		0,4 (7)		0,1 (5)		-0,3 (4)		2,6 (9)
Z1624	hypothetical protein	1 (166)	-1,8 (25)		-7,8 (0)		-5,3 (3)		-4,2 (7)		-7,8 (0)		-2,6 (8)		-4,2 (5)		-4,5 (3)		-4,8 (3)		-7,8 (0)
Z1625	hypothetical protein	1 (1)	-1,4 (0)		-1,4 (0)		-1,4 (0)		-1,4 (0)		4,2 (6)		-1,4 (0)		-1,4 (0)		-1,4 (0)		-1,4 (0)		-1,4 (0)
Z1626	hypothetical protein	1 (0)	0,0 (0)		0,0 (0)		0,0 (0)		0,0 (0)		0,0 (0)		0,0 (0)		0,0 (0)		3,3 (6)		0,0 (0)		0,0 (0)
Z1627	hypothetical protein	1 (1)	0,0 (0)		0,0 (0)		0,0 (0)		0,0 (0)		0,0 (0)		0,0 (0)		0,0 (0)		0,0 (0)		0,0 (0)		0,0 (0)
Z1628	hypothetical protein	1 (2)	-1,4 (0)		-1,4 (0)		-1,4 (0)		-1,4 (0)		-1,4 (0)		-1,4 (0)		-1,4 (0)		-1,4 (0)		2,5 (9)		-1,4 (0)
Z1629	hypothetical protein	1 (18)	-3,3 (1)		1,2 (7)		1,6 (46)		-1,5 (6)		-6,1 (0)		0,1 (6)		-2,5 (2)		-1,3 (4)		-2,1 (2)		-0,2 (3)
Z1629m	glycosyl transferase	1 (37)	-2,0 (5)		0,2 (7)		1,0 (60)		-1,1 (16)		-8,3 (0)		-1,1 (5)		-4,7 (1)		-1,8 (6)		-2,4 (4)		-1,4 (2)
Z1630	hypothetical protein	1 (54)	-1,8 (9)		-0,4 (7)		0,8 (77)		-1,0 (25)		-8,0 (0)		-1,8 (5)		-8,0 (0)		-2,0 (8)		-2,5 (5)		-2,1 (2)
Z1631	hypothetical protein	1 (1)	-1,4 (0)		-1,4 (0)		-1,4 (0)		-1,4 (0)		4,2 (6)		-1,4 (0)		-1,4 (0)		1,9 (2)		-1,4 (0)		-1,4 (0)
Z1632	IS1 protein InsB	1 (2)	1,2 (3)		-3,0 (0)		0,4 (2)		-3,0 (0)		-3,0 (0)		-3,0 (0)		0,7 (2)		-3,0 (0)		-3,0 (0)		-3,0 (0)
Z1633	hypothetical protein	1 (17)	0,5 (15)		1,3 (7)		-2,6 (2)		-1,4 (6)		-6,0 (0)		2,0 (24)		-2,4 (2)		-6,0 (0)		-1,1 (4)		-6,0 (0)
Z1634	hypothetical protein	1 (2)	-0,3 (1)		-3,0 (0)		-3,0 (0)		-0,3 (1)		-3,0 (0)		-3,0 (0)		0,6 (2)		0,3 (1)		-3,0 (0)		2,8 (2)
Z1635	hypothetical protein	1 (7)	-1,4 (1)		0,2 (1)		0,3 (7)		0,0 (7)		-5,1 (0)		1,7 (7)		0,4 (6)		0,7 (6)		-1,2 (2)		-5,1 (0)
Z1636	hypothetical protein	1 (245)	1,7 (485)		0,7 (63)		0,0 (214)		0,5 (322)		-3,2 (7)		0,0 (83)		0,4 (201)		-0,4 (106)		0,0 (140)		-0,2 (36)
Z1637	hypothetical protein	1 (2)	0,6 (2)		-2,2 (0)		-2,2 (0)		0,6 (4)		-2,2 (0)		-2,2 (0)		1,5 (5)		-2,2 (0)		0,9 (3)		3,7 (6)
Z1638	putative transposase	1 (8)	1,4 (14)		0,9 (3)		1,3 (18)		0,6 (13)		-0,3 (2)		1,0 (6)		0,1 (6)		-1,7 (2)		0,7 (8)		-6,0 (0)
Z1639	unknown in IS	1 (9)	0,0 (5)		-4,6 (0)		0,6 (13)		0,7 (15)		-4,6 (0)		-4,6 (0)		0,5 (8)		-1,3 (2)		-1,6 (2)		-4,6 (0)
Z1640	hypothetical protein	1 (1)	2,0 (2)		-2,5 (0)		1,4 (1)		3,0 (5)		4,1 (3)		-2,5 (0)		3,0 (3)		0,8 (1)		2,3 (2)		4,3 (2)
Z1641	hypothetical protein	1 (1)	-2,1 (0)		-2,1 (0)		0,4 (1)		0,6 (1)		-2,1 (0)		-2,1 (0)		2,4 (3)		1,2 (1)		-2,1 (0)		-2,1 (0)
Z1642	hypothetical protein	1 (2)	0,7 (2)		1,6 (1)		0,8 (4)		0,5 (3)		0,3 (1)		1,2 (2)		0,2 (2)		-0,1 (1)		0,5 (2)		2,8 (3)
Z1643	hypothetical protein	1 (1)	1,3 (2)		2,5 (1)		-0,5 (1)		1,5 (4)		-3,8 (0)		0,4 (1)		1,3 (2)		1,0 (2)		0,6 (1)		3,0 (2)
Z1644	hypothetical protein	1 (2)	0,0 (1)		-3,6 (0)		0,7 (3)		-3,6 (0)		-3,6 (0)		-3,6 (0)		-3,6 (0)		-0,3 (1)		-3,6 (0)		4,2 (8)
Z1645	hypothetical protein	1 (8)	0,1 (5)		1,0 (3)		-1,4 (2)		0,8 (13)		1,4 (5)		1,5 (7)		-0,1 (4)		0,0 (4)		-0,1 (4)		2,6 (8)
Z1646	hypothetical protein	1 (32)	0,1 (20)		0,1 (5)		-0,7 (16)		-5,3 (0)		-5,3 (0)		-5,3 (0)		-0,7 (12)		-1,9 (4)		-0,1 (17)		-5,3 (0)
Z1647	partial transposase	1 (10)	-0,2 (5)		-4,3 (0)		0,9 (16)		0,8 (17)		-4,3 (0)		-0,1 (3)		1,2 (14)		-4,3 (0)		0,1 (6)		-4,3 (0)
Z1648	unknown in putative ISEc8	1 (5)	0,0 (3)		-4,2 (0)		0,1 (5)		-1,4 (2)		-4,2 (0)		1,0 (4)		0,4 (4)		-0,8 (2)		-1,2 (1)		-4,2 (0)
Z1649	hypothetical protein	1 (20)	-0,7 (7)		-4,9 (0)		-4,9 (0)		1,4 (52)		-4,9 (0)		0,9 (12)		0,6 (20)		1,8 (40)		-1,0 (6)		1,0 (7)
Z1650	hypothetical protein	1 (0)	2,3 (1)		-1,4 (0)		-1,4 (0)		-1,4 (0)		-1,4 (0)		-1,4 (0)		-1,4 (0)		-1,4 (0)		2,5 (1)		-1,4 (0)
Z1651	putative adhesin	1 (1)	-0,3 (0)		-4,0 (0)		-1,5 (0)		-0,4 (0)		-4,0 (0)		1,2 (0)		-0,4 (0)		0,3 (0)		-1,0 (0)		-4,0 (0)
Z1652	hypothetical protein	1 (1)	-0,9 (0)		-4,6 (0)		-1,2 (0)		0,0 (1)		-4,6 (0)		-0,3 (0)		0,0 (1)		-0,3 (1)		-0,7 (0)		1,3 (1)
Z1653	hypothetical protein	1 (2)	-0,9 (0)		1,7 (1)		-3,6 (0)		-0,9 (1)		-3,6 (0)		-3,6 (0)		0,0 (1)		0,6 (1)		-3,6 (0)		-3,6 (0)
Z1654	hypothetical protein	1 (6)	1,0 (7)		-0,4 (1)		-2,3 (1)		-0,8 (3)		0,0 (2)		-1,5 (1)		-0,2 (3)		-1,4 (1)		-0,1 (3)		-5,7 (0)
Z1655	hypothetical protein	1 (0)	-1,4 (0)		-1,4 (0)		-1,4 (0)		-1,4 (0)		-1,4 (0)		-1,4 (0)		-1,4 (0)		-1,4 (0)		-1,4 (0)		-1,4 (0)
Z1656	hypothetical protein	1 (0)	-1,4 (0)		-1,4 (0)		-1,4 (0)		-1,4 (0)		5,2 (7)		-1,4 (0)		-1,4 (0)		-1,4 (0)		1,6 (1)		-1,4 (0)
Z1657	RadC family DNA repair protein	1 (0)	0,0 (0)		0,0 (0)		0,0 (0)		0,0 (0)		0,0 (0)		0,0 (0)		0,0 (0)		0,0 (0)		3,9 (2)		0,0 (0)
Z1658	putative structural protein	1 (0)	0,0 (0)		0,0 (0)		0,0 (0)		2,7 (2)		0,0 (0)		0,0 (0)		0,0 (0)		0,0 (0)		0,0 (0)		0,0 (0)
Z1660	transposase for IS629	1 (8)	1,1 (11)		1,4 (4)		1,6 (23)		0,8 (15)		-5,9 (0)		0,2 (3)		0,9 (10)		-0,1 (5)		-0,7 (3)		-0,1 (1)
Z1661	unknown protein encoded by IS629	1 (6)	1,1 (8)		1,2 (3)		1,7 (19)		1,0 (13)		-4,1 (0)		-4,1 (0)		-4,1 (0)		-4,1 (0)		0,4 (5)		-4,1 (0)
Z1662	hypothetical protein	1 (0)	2,2 (2)		-1,4 (0)		1,1 (1)		1,3 (1)		-1,4 (0)		2,8 (2)		3,1 (4)		1,9 (1)		2,5 (2)		-1,4 (0)
Z1663	hypothetical protein	1 (1)	-1,4 (0)		-1,4 (0)		-1,4 (0)		2,2 (6)		-1,4 (0)		2,8 (3)		-1,4 (0)		-1,4 (0)		-1,4 (0)		-1,4 (0)
Z1664	hypothetical protein	1 (9)	0,1 (6)		0,4 (2)		1,0 (15)		-0,2 (7)		-0,3 (2)		0,6 (4)		-5,9 (0)		0,1 (6)		0,4 (7)		-5,9 (0)
Z1666	putative dehydrogenase	1 (29)	0,5 (24)		-0,9 (3)		-0,7 (15)		-0,4 (21)		-2,1 (2)		-0,2 (8)		0,3 (21)		0,1 (17)		-2,6 (3)		-7,8 (0)
Z1667	putative hydrolase	1 (75)	0,8 (84)		0,3 (16)		0,0 (67)		0,1 (79)		-2,2 (4)		0,8 (47)		0,5 (68)		-0,1 (44)		-0,7 (27)		-0,4 (10)
Z1668	putative oxidoreductase component	1 (146)	0,0 (90)		-1,4 (9)		-0,6 (84)		-1,0 (68)		-1,7 (12)		-0,6 (31)		0,1 (96)		-0,5 (59)		-1,1 (38)		-1,9 (7)
Z1669	hypothetical protein	1 (60)	0,3 (43)		0,9 (18)		-2,1 (11)		-0,9 (30)		-2,3 (3)		-1,8 (6)		-0,5 (25)		-0,3 (27)		-0,6 (23)		-2,1 (2)
Z1670	curli production assembly/transport component, 2nd curli operon	1 (24)	1,6 (43)		1,0 (8)		2,1 (88)		1,2 (54)		-7,3 (0)		-3,1 (1)		0,3 (18)		-0,9 (7)		1,2 (32)		0,5 (6)
Z1671	curli assembly protein CsgF	1 (7)	2,3 (21)		-4,6 (0)		2,0 (26)		-0,4 (5)		-4,6 (0)		-4,6 (0)		0,9 (9)		-4,6 (0)		2,4 (24)		-4,6 (0)
Z1672	curli assembly protein CsgE	1 (12)	2,2 (35)		2,3 (11)		1,5 (30)		0,9 (23)		-5,3 (0)		-0,1 (4)		1,2 (19)		-2,0 (2)		2,2 (34)		-5,3 (0)
Z1673	DNA-binding transcriptional regulator CsgD	1 (39)	1,9 (83)		1,6 (19)		0,0 (33)		0,4 (50)		-7,6 (0)		-3,4 (1)		0,6 (37)		-3,4 (2)		1,3 (56)		-1,8 (2)
Z1675	curlin minor subunit	1 (20)	3,1 (114)		-6,3 (0)		2,9 (138)		2,9 (156)		0,4 (7)		-1,1 (3)		2,5 (75)		1,2 (28)		6,0 (803)		-0,4 (3)
Z1676	cryptic curlin major subunit	1 (46)	5,3 (1143)		0,6 (13)		2,0 (168)		3,3 (472)		0,5 (18)		-0,5 (11)		3,8 (440)		-0,3 (23)		5,6 (1336)		-7,5 (0)
Z1677	putative autoagglutination protein	1 (198)	-4,7 (4)		-0,6 (20)		-2,0 (38)		-5,3 (4)		-8,9 (0)		-8,9 (0)		-8,9 (0)		-4,6 (4)		-2,0 (27)		-8,9 (0)
Z1678	hypothetical protein	1 (309)	-2,8 (26)		0,0 (50)		-1,4 (97)		-4,0 (18)		-9,6 (0)		-3,4 (10)		-4,4 (9)		-2,7 (28)		-1,5 (66)		-2,1 (12)
Z1679	hypothetical protein	1 (92)	0,6 (92)		-1,4 (6)		0,2 (97)		0,7 (157)		-3,1 (3)		0,1 (35)		-0,2 (56)		-0,3 (48)		0,1 (59)		-1,9 (5)
Z1680	putative synthase	1 (21)	0,4 (17)		1,0 (7)		0,6 (28)		1,1 (43)		-1,3 (2)		0,3 (9)		0,1 (14)		0,5 (18)		-0,3 (10)		-0,1 (3)
Z1681	glucans biosynthesis protein	1 (8)	-0,3 (3)		-0,8 (1)		0,0 (6)		-1,5 (2)		-6,1 (0)		-0,3 (2)		-2,5 (1)		-1,3 (2)		0,2 (5)		-6,1 (0)
Z1683	glucan biosynthesis protein G	1 (37)	0,5 (31)		0,0 (6)		-0,8 (18)		-0,6 (22)		-1,5 (3)		0,3 (14)		0,6 (33)		0,9 (38)		0,2 (25)		1,9 (23)
Z1684	glucosyltransferase MdoH	1 (52)	-0,3 (24)		-1,0 (4)		-1,5 (14)		-1,3 (19)		-1,5 (4)		-0,9 (9)		0,4 (39)		0,2 (32)		-0,3 (24)		0,2 (10)
Z1685	hypothetical protein	1 (4)	1,2 (6)		-3,0 (0)		1,3 (9)		-3,0 (0)		-3,0 (0)		1,2 (3)		0,6 (4)		-3,0 (0)		1,9 (9)		3,9 (11)
Z1686	hypothetical protein	1 (129)	2,6 (482)		0,8 (37)		1,7 (359)		3,0 (987)		-0,9 (17)		0,0 (43)		1,1 (172)		0,1 (80)		0,4 (102)		-8,6 (0)
Z1687	hypothetical protein	1 (232)	1,2 (296)		-0,5 (25)		0,1 (202)		1,7 (665)		-7,4 (0)		-0,6 (45)		-0,4 (100)		-0,3 (102)		0,4 (176)		-7,4 (0)
Z1688	hypothetical protein	1 (0)	1,4 (0)		-1,4 (0)		1,1 (0)		-1,4 (0)		-1,4 (0)		-1,4 (0)		-1,4 (0)		-1,4 (0)		-1,4 (0)		-1,4 (0)
Z1690	lipid A biosynthesis lauroyl acyltransferase	1 (8)	-0,3 (3)		-5,6 (0)		-0,6 (4)		-1,1 (3)		-5,6 (0)		-0,5 (2)		-1,1 (2)		-0,4 (3)		0,9 (7)		-5,6 (0)
Z1691	hypothetical protein	1 (48)	-0,8 (16)		-0,1 (7)		-1,5 (14)		-1,4 (16)		2,3 (57)		-1,0 (8)		-1,1 (14)		-3,8 (2)		0,4 (35)		-2,7 (1)
Z1692	hypothetical protein	1 (55)	0,4 (48)		-1,2 (4)		2,8 (353)		0,2 (64)		-1,4 (6)		1,1 (43)		0,0 (38)		-2,1 (8)		-0,4 (26)		-0,6 (6)
Z1693	putative cytochrome	1 (26)	-1,9 (4)		0,1 (4)		2,1 (88)		-0,4 (17)		-6,8 (0)		0,7 (13)		-0,5 (11)		-2,5 (2)		0,5 (21)		-0,9 (2)
Z1695	hypothetical protein	1 (6)	-0,1 (3)		-2,9 (0)		-0,4 (4)		-0,2 (5)		-2,9 (0)		-2,9 (0)		0,7 (6)		-2,9 (0)		-2,9 (0)		-2,9 (0)
Z1696	N-methyltryptophan oxidase	1 (24)	0,8 (25)		-0,2 (4)		-0,2 (18)		-0,2 (20)		-2,1 (1)		0,5 (12)		0,3 (19)		0,8 (25)		0,1 (15)		0,9 (8)
Z1697	biofilm formation regulatory protein BssS	1 (113)	2,4 (386)		2,5 (116)		6,7 (10874)		4,4 (2326)		1,5 (89)		3,7 (512)		1,5 (219)		3,0 (556)		6,1 (4555)		4,7 (530)
Z1698	DNA damage-inducible protein I	1 (29)	-0,8 (11)		0,4 (7)		0,7 (44)		0,8 (53)		3,4 (86)		-1,7 (3)		-0,8 (11)		0,1 (19)		0,5 (26)		-5,9 (0)
Z1699	dihydroorotase	1 (24)	-1,2 (6)		-0,3 (3)		-0,8 (12)		-3,4 (2)		-7,6 (0)		-0,3 (6)		-0,1 (14)		-1,4 (5)		0,1 (15)		-7,6 (0)
Z1700	hypothetical protein	1 (113)	-0,4 (46)		-0,7 (10)		-1,3 (35)		-0,6 (66)		-2,2 (6)		-1,1 (16)		-1,1 (29)		-0,9 (32)		0,6 (96)		-0,4 (13)
Z1701	glutaredoxin 2	1 (41)	1,4 (63)		-0,8 (4)		0,3 (43)		0,2 (43)		1,0 (20)		0,2 (15)		0,4 (32)		2,8 (157)		0,3 (29)		2,4 (34)
Z1702	multidrug resistance protein MdtH	1 (31)	-0,1 (17)		0,3 (6)		0,2 (29)		-0,6 (19)		-8,1 (0)		-3,9 (1)		1,2 (42)		0,6 (26)		0,6 (26)		-1,3 (2)
Z1703	ribosomal-protein-S5-alanine N-acetyltransferase	1 (75)	-0,6 (29)		-0,3 (10)		-0,2 (54)		0,2 (82)		-8,4 (0)		-0,4 (19)		-0,3 (39)		-0,2 (38)		-1,0 (23)		0,9 (23)
Z1704	hypothetical protein	1 (53)	0,1 (34)		0,0 (9)		-0,1 (43)		1,0 (97)		-0,9 (8)		-1,6 (6)		0,5 (46)		-0,3 (25)		-0,4 (23)		0,6 (13)
Z1705	putative virulence factor	1 (26)	1,1 (33)		0,0 (4)		-0,2 (19)		1,2 (56)		-7,6 (0)		-0,1 (8)		0,6 (25)		0,3 (19)		-1,1 (7)		-0,7 (3)
Z1707	putative virulence factor	1 (10)	-1,3 (2)		0,7 (3)		-1,0 (4)		-1,2 (4)		-6,9 (0)		-0,7 (2)		-0,4 (5)		-0,5 (4)		0,3 (7)		0,0 (2)
Z1708	flagella synthesis protein FlgN	1 (408)	-1,4 (83)		-0,9 (34)		-0,3 (255)		-0,9 (194)		-2,1 (23)		-3,8 (9)		-5,1 (6)		-2,8 (31)		-2,1 (53)		-2,9 (9)
Z1709	anti-sigma28 factor FlgM	1 (624)	-2,0 (87)		-2,3 (20)		-1,2 (211)		-1,1 (259)		-4,7 (6)		-4,2 (10)		-6,8 (3)		-3,4 (32)		-2,3 (70)		-3,5 (8)
Z1710	flagellar basal body P-ring biosynthesis protein FlgA	1 (342)	-2,6 (36)		0,9 (111)		0,6 (463)		-3,6 (27)		-1,3 (37)		-0,5 (81)		-6,3 (3)		-3,5 (17)		-1,8 (56)		-4,0 (4)
Z1711	flagellar basal body rod protein FlgB	1 (1260)	-3,3 (77)		-0,8 (117)		-1,5 (368)		-3,5 (102)		-5,3 (8)		-2,3 (84)		-8,4 (2)		-4,7 (27)		-1,9 (195)		-12,0 (0)
Z1712	flagellar basal body rod protein FlgC	1 (693)	-2,9 (58)		-0,1 (112)		-0,5 (424)		-2,8 (98)		-3,9 (12)		-2,1 (55)		-7,5 (2)		-4,4 (20)		-1,6 (131)		-11,1 (0)
Z1713	flagellar basal body rod modification protein	1 (412)	-2,3 (53)		-0,9 (38)		-0,6 (234)		-2,5 (70)		-2,6 (19)		-2,2 (31)		-6,1 (4)		-4,3 (13)		-1,7 (76)		-11,2 (0)
Z1714	flagellar hook protein FlgE	1 (555)	-2,3 (65)		0,0 (92)		-1,5 (171)		-2,9 (69)		-3,4 (13)		-2,4 (35)		-5,5 (7)		-5,4 (7)		-1,5 (114)		-6,5 (1)
Z1715	flagellar basal body rod protein FlgF	1 (114)	-2,0 (18)		-0,4 (14)		-1,0 (49)		-2,0 (28)		-3,8 (2)		-2,5 (7)		-5,8 (1)		-4,2 (4)		-0,7 (41)		-9,4 (0)
Z1716	flagellar basal body rod protein FlgG	1 (191)	-3,2 (12)		0,5 (43)		-0,8 (92)		-3,0 (23)		-2,2 (10)		-1,7 (19)		-10,2 (0)		-5,9 (2)		-1,2 (47)		-10,2 (0)
Z1717	flagellar basal body L-ring protein	1 (162)	-2,7 (15)		-0,6 (18)		-0,5 (101)		-2,4 (29)		-9,8 (0)		-2,1 (13)		-5,2 (3)		-5,0 (3)		-1,8 (26)		-9,8 (0)
Z1718	flagellar basal body P-ring protein	1 (220)	-2,7 (20)		0,2 (41)		-1,2 (86)		-2,4 (41)		-3,7 (4)		-3,2 (8)		-5,8 (2)		-4,7 (5)		-1,9 (34)		-4,1 (2)
Z1719	flagellar rod assembly protein/muramidase FlgJ	1 (116)	-2,4 (13)		-0,6 (13)		-0,8 (56)		-2,3 (23)		-3,1 (3)		-1,5 (13)		-5,2 (2)		-4,0 (4)		-2,0 (17)		-9,8 (0)
Z1720	flagellar hook-associated protein FlgK	1 (403)	-1,0 (120)		-0,1 (62)		0,6 (511)		-0,2 (333)		-3,3 (11)		-2,2 (29)		-3,8 (18)		-1,1 (112)		-2,4 (42)		-5,5 (1)
Z1721	flagellar hook-associated protein FlgL	1 (665)	-0,8 (230)		-0,7 (67)		0,2 (635)		0,1 (653)		-5,6 (3)		-2,8 (31)		-4,2 (22)		-2,6 (63)		-2,7 (58)		-6,4 (1)
Z1722	ribonuclease E	1 (68)	-0,4 (31)		0,3 (14)		-0,4 (43)		-1,0 (32)		-1,5 (6)		-0,4 (17)		-0,5 (30)		-0,5 (27)		-0,3 (32)		-1,4 (4)
Z1724	hypothetical protein	1 (1)	1,4 (1)		-1,4 (0)		-1,4 (0)		-1,4 (0)		-1,4 (0)		2,8 (2)		-1,4 (0)		-1,4 (0)		-1,4 (0)		4,4 (3)
Z1725	23S rRNA pseudouridylate synthase C	1 (32)	-0,6 (13)		-0,1 (5)		-0,9 (15)		-1,3 (13)		-0,4 (7)		1,1 (24)		-0,3 (17)		-2,0 (5)		-1,1 (9)		-2,1 (1)
Z1726	Maf-like protein	1 (74)	0,9 (91)		-3,2 (1)		1,3 (167)		0,9 (137)		-2,9 (3)		-0,1 (26)		-0,3 (42)		-0,7 (29)		0,0 (45)		-8,5 (0)
Z1727	hypothetical protein	1 (738)	-0,7 (285)		0,9 (237)		0,3 (794)		-1,1 (343)		2,5 (1135)		2,0 (1034)		0,4 (643)		0,2 (507)		-0,3 (359)		-0,7 (82)
Z1728	50S ribosomal protein L32	1 (718)	-0,7 (265)		-0,8 (71)		0,0 (638)		-0,5 (493)		2,2 (860)		1,0 (476)		0,5 (638)		0,2 (486)		-0,3 (347)		-1,3 (49)
Z1729	putative glycerol-3-phosphate acyltransferase PlsX	1 (133)	-0,1 (83)		0,1 (27)		0,0 (124)		-0,4 (108)		2,5 (216)		1,3 (122)		0,6 (137)		0,3 (102)		-0,6 (54)		-1,3 (10)
Z1730	3-oxoacyl-(acyl carrier protein) synthase III	1 (177)	0,3 (127)		-0,5 (21)		-1,1 (72)		-0,1 (156)		0,9 (89)		-0,4 (46)		-0,3 (92)		-0,9 (54)		-0,7 (66)		-2,0 (8)
Z1731	acyl carrier protein S-malonyltransferase	1 (327)	-1,5 (67)		-1,6 (17)		-1,3 (106)		-0,9 (152)		-0,2 (68)		-1,0 (50)		-1,0 (94)		-2,1 (42)		-1,2 (80)		-4,3 (3)
Z1732	3-ketoacyl-(acyl-carrier-protein) reductase	1 (478)	-0,2 (247)		-1,2 (36)		0,0 (411)		0,3 (573)		0,6 (186)		0,3 (199)		-0,4 (237)		-1,5 (101)		-0,6 (188)		-2,8 (12)
Z1733	acyl carrier protein	1 (7456)	0,0 (4238)		0,0 (1185)		0,1 (6622)		0,0 (6703)		0,3 (2266)		0,8 (4092)		-0,8 (2715)		-0,4 (3166)		-0,7 (2605)		-2,3 (247)
Z1734	3-oxoacyl-(acyl carrier protein) synthase II	1 (438)	-1,0 (131)		-0,1 (70)		-0,1 (350)		-0,8 (235)		1,0 (232)		0,1 (158)		-1,0 (134)		-0,7 (155)		-0,5 (178)		-1,4 (28)
Z1735	4-amino-4-deoxychorismate lyase	1 (11)	0,5 (10)		-1,0 (1)		1,1 (22)		0,0 (12)		0,3 (4)		2,0 (17)		0,8 (13)		1,1 (16)		-0,4 (5)		-6,3 (0)
Z1736	hypothetical protein	1 (13)	0,2 (9)		0,2 (2)		-0,3 (9)		-1,4 (5)		1,2 (8)		0,8 (7)		0,3 (10)		1,1 (16)		0,3 (9)		-6,7 (0)
Z1737	thymidylate kinase	1 (36)	-0,1 (19)		0,9 (10)		0,2 (33)		0,0 (32)		0,8 (15)		-0,3 (9)		0,3 (27)		0,5 (28)		0,4 (26)		0,7 (9)
Z1738	DNA polymerase III subunit delta'	1 (18)	-0,9 (5)		0,8 (5)		-0,5 (10)		-0,8 (10)		1,3 (11)		-0,6 (4)		0,7 (18)		1,0 (19)		0,1 (11)		0,3 (4)
Z1739	putative metallodependent hydrolase	1 (66)	0,4 (48)		-0,9 (5)		0,6 (77)		1,0 (117)		-0,9 (8)		-0,1 (19)		-0,2 (32)		-0,4 (27)		2,2 (172)		-0,1 (9)
Z1740	PTS system glucose-specific transporter subunits IIBC	1 (88)	-0,7 (33)		-0,2 (13)		-0,3 (60)		0,4 (111)		-1,3 (9)		-1,5 (10)		-0,2 (49)		2,1 (217)		0,0 (51)		-1,5 (5)
Z1741	ferric-rhodotorulic acid outer membrane transporter	1 (2)	0,7 (2)		1,5 (1)		0,8 (2)		2,9 (12)		-4,8 (0)		0,9 (1)		7,2 (155)		1,0 (2)		1,2 (2)		1,0 (1)
Z1742	purine nucleoside phosphoramidase	1 (322)	-1,0 (89)		-1,9 (14)		-0,2 (219)		-1,0 (143)		-0,4 (59)		-0,6 (66)		-0,4 (143)		0,0 (170)		-1,0 (88)		-1,9 (14)
Z1743	hypothetical protein	1 (183)	3,6 (1416)		-2,9 (4)		0,0 (162)		0,1 (201)		-1,0 (26)		-0,7 (39)		1,5 (349)		2,3 (544)		-0,3 (87)		0,1 (35)
Z1744	hypothetical protein	1 (59)	1,2 (85)		-0,4 (8)		0,8 (88)		0,7 (95)		-2,6 (3)		0,2 (23)		1,4 (103)		1,3 (89)		-0,1 (33)		-2,4 (2)
Z1745	thiamine kinase	1 (18)	0,9 (20)		0,4 (4)		0,2 (18)		0,3 (22)		-6,9 (0)		-1,7 (2)		0,4 (15)		0,8 (19)		0,3 (13)		1,2 (7)
Z1746	beta-hexosaminidase	1 (115)	-0,3 (52)		-1,1 (8)		-0,8 (51)		-0,6 (67)		-1,3 (11)		-0,4 (26)		-0,7 (42)		-0,2 (52)		-0,8 (35)		-1,1 (8)
Z1747	hypothetical protein	1 (160)	-0,2 (78)		0,0 (26)		-0,5 (89)		-0,3 (115)		-0,2 (33)		-0,9 (26)		-1,2 (42)		0,3 (108)		-0,6 (58)		-0,2 (22)
Z1748	NADH dehydrogenase	1 (9)	1,3 (13)		0,3 (2)		0,6 (11)		1,9 (32)		3,4 (25)		1,2 (7)		5,2 (209)		1,9 (19)		1,5 (14)		1,9 (6)
Z1749	hypothetical protein	1 (97)	-2,6 (9)		1,6 (44)		-4,7 (3)		-0,5 (62)		-0,2 (21)		-1,1 (14)		-0,5 (40)		-3,8 (4)		3,1 (490)		3,4 (160)
Z1750	hypothetical protein	1 (34)	-0,2 (17)		1,1 (12)		-0,3 (23)		0,3 (39)		-0,3 (7)		-1,8 (3)		-0,2 (18)		-0,9 (10)		0,3 (23)		0,9 (10)
Z1751	hypothetical protein	1 (3)	0,2 (2)		-2,5 (0)		-2,5 (0)		1,1 (5)		4,1 (13)		2,6 (6)		3,3 (17)		3,7 (21)		5,5 (74)		6,5 (42)
Z1752	hypothetical protein	1 (6)	1,4 (11)		-0,3 (1)		1,4 (15)		-1,5 (2)		2,0 (7)		2,4 (12)		-0,1 (4)		-2,3 (1)		-1,2 (2)		2,8 (8)
Z1754	transcription-repair coupling factor	1 (17)	0,0 (10)		-0,1 (3)		-0,2 (13)		0,9 (29)		-1,6 (1)		-0,1 (5)		1,4 (27)		2,0 (39)		0,5 (14)		1,4 (7)
Z1756	hypothetical protein	1 (1)	-2,6 (0)		-2,6 (0)		2,0 (2)		-2,6 (0)		-2,6 (0)		-2,6 (0)		1,0 (1)		0,7 (1)		1,3 (1)		-2,6 (0)
Z1757	outer membrane-specific lipoprotein transporter subunit LolC	1 (22)	-0,1 (13)		0,6 (5)		-1,9 (5)		-1,4 (8)		-7,7 (0)		-0,3 (6)		0,9 (26)		0,9 (25)		-1,2 (6)		-0,3 (3)
Z1758	lipoprotein transporter ATP-binding subunit	1 (32)	-0,8 (11)		-0,2 (5)		-2,8 (4)		-2,1 (7)		-7,5 (0)		0,4 (14)		0,6 (31)		-0,2 (16)		-1,2 (8)		0,7 (9)
Z1759	outer membrane-specific lipoprotein transporter subunit LolE	1 (40)	0,1 (28)		0,1 (8)		0,1 (41)		0,4 (55)		-0,3 (9)		0,7 (24)		0,4 (36)		0,3 (31)		-0,5 (17)		-1,3 (3)
Z1760	N-acetyl-D-glucosamine kinase	1 (44)	-0,1 (25)		-0,7 (5)		-1,1 (17)		-0,2 (35)		-1,7 (4)		-1,1 (7)		-0,1 (26)		-0,1 (24)		-0,6 (17)		-8,3 (0)
Z1761	NAD-dependent deacetylase	1 (33)	-0,7 (12)		0,6 (8)		-0,7 (16)		-0,4 (23)		-1,1 (4)		-0,7 (6)		-0,6 (13)		-0,3 (15)		-0,6 (12)		-7,7 (0)
Z1762	spermidine/putrescine ABC transporter periplasmic substrate-binding protein	1 (46)	-2,3 (6)		-1,6 (2)		-0,3 (30)		-1,5 (14)		0,3 (14)		0,3 (18)		-1,1 (13)		-0,2 (23)		-0,9 (14)		-2,7 (1)
Z1763	spermidine/putrescine ABC transporter membrane protein	1 (18)	-1,1 (5)		1,9 (11)		-0,2 (13)		-0,3 (14)		1,8 (16)		-0,1 (6)		-0,5 (8)		0,8 (19)		-0,4 (8)		-6,8 (0)
Z1764	partial integrase for prophage CP-933N	1 (0)	0,0 (0)		0,0 (0)		0,0 (0)		0,0 (0)		0,0 (0)		0,0 (0)		0,0 (0)		0,0 (0)		0,0 (0)		0,0 (0)
Z1765	putative excisionase for prophage CP-933N	1 (0)	0,0 (0)		0,0 (0)		0,0 (0)		0,0 (0)		0,0 (0)		0,0 (0)		0,0 (0)		0,0 (0)		0,0 (0)		0,0 (0)
Z1766	hypothetical protein	1 (5)	1,2 (8)		2,4 (5)		0,0 (4)		1,9 (20)		-3,9 (0)		-3,9 (0)		-3,9 (0)		0,3 (4)		-3,9 (0)		-3,9 (0)
Z1768	hypothetical protein	1 (0)	0,0 (0)		0,0 (0)		0,0 (0)		0,0 (0)		0,0 (0)		0,0 (0)		0,0 (0)		0,0 (0)		0,0 (0)		0,0 (0)
Z1769	hypothetical protein	1 (0)	0,0 (0)		0,0 (0)		0,0 (0)		2,7 (3)		0,0 (0)		0,0 (0)		0,0 (0)		0,0 (0)		0,0 (0)		0,0 (0)
Z1770	hypothetical protein	1 (0)	0,0 (0)		0,0 (0)		0,0 (0)		0,0 (0)		0,0 (0)		0,0 (0)		0,0 (0)		0,0 (0)		0,0 (0)		0,0 (0)
Z1771	hypothetical protein	1 (0)	0,0 (0)		0,0 (0)		0,0 (0)		0,0 (0)		0,0 (0)		0,0 (0)		0,0 (0)		0,0 (0)		0,0 (0)		0,0 (0)
Z1772	hypothetical protein	1 (4)	-3,6 (0)		-3,6 (0)		0,3 (4)		-3,6 (0)		-3,6 (0)		-3,6 (0)		-3,6 (0)		-3,6 (0)		-3,6 (0)		-3,6 (0)
Z1773	hypothetical protein	1 (1)	-2,5 (0)		-2,5 (0)		-2,5 (0)		-2,5 (0)		-2,5 (0)		-2,5 (0)		-2,5 (0)		-2,5 (0)		0,5 (1)		-2,5 (0)
Z1774	hypothetical protein	1 (1)	-2,1 (0)		-2,1 (0)		-2,1 (0)		-2,1 (0)		-2,1 (0)		-2,1 (0)		-2,1 (0)		-2,1 (0)		0,9 (1)		-2,1 (0)
Z1775	hypothetical protein	1 (0)	0,0 (0)		0,0 (0)		0,0 (0)		0,0 (0)		0,0 (0)		0,0 (0)		0,0 (0)		3,3 (1)		0,0 (0)		0,0 (0)
Z1776	hypothetical protein	1 (0)	0,0 (0)		0,0 (0)		0,0 (0)		0,0 (0)		0,0 (0)		0,0 (0)		0,0 (0)		0,0 (0)		0,0 (0)		0,0 (0)
Z1777	hypothetical protein	1 (0)	0,0 (0)		0,0 (0)		0,0 (0)		0,0 (0)		0,0 (0)		0,0 (0)		0,0 (0)		0,0 (0)		0,0 (0)		0,0 (0)
Z1778	hypothetical protein	1 (2)	1,1 (3)		-2,5 (0)		-2,5 (0)		-2,5 (0)		-2,5 (0)		-2,5 (0)		-2,5 (0)		-2,5 (0)		1,9 (5)		-2,5 (0)
Z1779	hypothetical protein	1 (0)	0,0 (0)		0,0 (0)		0,0 (0)		0,0 (0)		0,0 (0)		0,0 (0)		0,0 (0)		0,0 (0)		0,0 (0)		0,0 (0)
Z1780	hypothetical protein	1 (0)	0,0 (0)		0,0 (0)		0,0 (0)		0,0 (0)		0,0 (0)		0,0 (0)		0,0 (0)		0,0 (0)		0,0 (0)		0,0 (0)
Z1781	hypothetical protein	1 (13)	-2,1 (2)		-5,8 (0)		-2,4 (2)		-0,6 (7)		-5,8 (0)		-5,8 (0)		-2,1 (2)		-2,4 (1)		-1,3 (3)		-5,8 (0)
Z1782	hypothetical protein	1 (266)	-1,9 (38)		-7,6 (0)		-2,7 (29)		-1,4 (85)		-7,6 (0)		-1,9 (21)		-2,5 (26)		-2,1 (32)		-0,2 (131)		-0,8 (23)
Z1783	putative Gef-like protein encoded by prophage CP-933N	1 (4148)	-1,3 (924)		-3,5 (54)		-5,5 (70)		-0,9 (1899)		-2,7 (153)		-1,1 (561)		-0,9 (1220)		-1,8 (628)		-1,3 (956)		-4,8 (23)
Z1784	hypothetical protein	1 (0)	-2,1 (0)		3,2 (1)		-2,1 (0)		-2,1 (0)		-2,1 (0)		-2,1 (0)		-2,1 (0)		-2,1 (0)		0,9 (1)		-2,1 (0)
Z1785	putative endodeoxyribonuclease of prophage CP-933N	1 (6)	-4,3 (0)		-4,3 (0)		-4,3 (0)		-4,3 (0)		-4,3 (0)		-4,3 (0)		-4,3 (0)		-4,3 (0)		-4,3 (0)		-4,3 (0)
Z1786	putative Q antiterminator of prophage CP-933N	1 (5)	0,1 (4)		1,3 (2)		-0,1 (4)		0,1 (6)		-4,1 (0)		1,1 (4)		-4,1 (0)		-0,7 (2)		-1,1 (1)		-4,1 (0)
Z1787	hypothetical protein	1 (39)	-0,1 (23)		-0,2 (6)		-2,0 (9)		-1,1 (18)		2,3 (51)		0,8 (24)		0,3 (31)		-2,3 (5)		-3,1 (3)		0,4 (9)
Z1788	hypothetical protein	1 (11)	-0,3 (6)		-4,5 (0)		-0,6 (6)		-0,4 (9)		2,1 (14)		0,7 (6)		0,6 (11)		-1,2 (3)		-0,6 (4)		-4,5 (0)
Z1789	putative envelope protein encoded within prophage CP-933N	1 (7)	2,1 (18)		2,3 (6)		1,4 (16)		0,9 (12)		-5,3 (0)		0,4 (3)		1,2 (10)		1,4 (11)		1,3 (10)		3,3 (12)
Z1793	hypothetical protein	1 (15)	-1,9 (2)		-7,6 (0)		-1,4 (4)		-1,4 (5)		0,0 (4)		-7,6 (0)		-1,8 (2)		-1,4 (3)		-0,3 (7)		-1,8 (1)
Z1794	putative holin protein	1 (5)	0,0 (3)		1,7 (3)		-1,1 (2)		-0,9 (2)		-3,6 (0)		-3,6 (0)		-3,6 (0)		-3,6 (0)		0,3 (3)		-3,6 (0)
Z1795	hypothetical protein	1 (7)	-4,2 (0)		-4,2 (0)		-4,2 (0)		-1,5 (2)		-4,2 (0)		-4,2 (0)		-4,2 (0)		-0,9 (2)		-0,3 (3)		-4,2 (0)
Z1796	putative endolysin of prophage CP-933N	1 (4)	0,5 (3)		1,2 (2)		-0,2 (3)		-0,5 (3)		-4,1 (0)		-4,1 (0)		-4,1 (0)		-0,8 (1)		1,3 (6)		-4,1 (0)
Z1797	putative antirepressor of prophage CP-933N	1 (0)	0,0 (0)		0,0 (0)		0,0 (0)		0,0 (0)		0,0 (0)		0,0 (0)		0,0 (0)		0,0 (0)		0,0 (0)		0,0 (0)
Z1798	putative endopeptidase of prophage CP-933N	1 (10)	-5,1 (0)		0,2 (2)		-1,7 (2)		-1,5 (3)		-5,1 (0)		-5,1 (0)		-1,5 (2)		-5,1 (0)		0,3 (7)		-5,1 (0)
Z1799	partial tonB-like membrane protein encoded within prophage CP-933N	1 (0)	0,0 (0)		0,0 (0)		0,0 (0)		0,0 (0)		0,0 (0)		0,0 (0)		0,0 (0)		0,0 (0)		0,0 (0)		0,0 (0)
Z1800	hypothetical protein	1 (0)	0,0 (0)		0,0 (0)		0,0 (0)		0,0 (0)		0,0 (0)		0,0 (0)		0,0 (0)		0,0 (0)		0,0 (0)		0,0 (0)
Z1802	hypothetical protein	1 (2)	-3,2 (0)		-3,2 (0)		-3,2 (0)		-3,2 (0)		-3,2 (0)		1,0 (1)		-3,2 (0)		0,1 (1)		-3,2 (0)		-3,2 (0)
Z1803	putative terminase encoded by prophage CP-933N	1 (1)	-3,6 (0)		-3,6 (0)		-3,6 (0)		-3,6 (0)		-3,6 (0)		0,6 (0)		-3,6 (0)		-3,6 (0)		1,5 (2)		-3,6 (0)
Z1804	hypothetical protein	1 (1)	-1,5 (0)		-4,3 (0)		-0,9 (1)		-1,6 (0)		-4,3 (0)		-4,3 (0)		-4,3 (0)		-4,3 (0)		1,5 (2)		-4,3 (0)
Z1805	hypothetical protein	1 (1)	-1,4 (0)		-1,4 (0)		-1,4 (0)		1,3 (3)		-1,4 (0)		-1,4 (0)		-1,4 (0)		-1,4 (0)		3,5 (10)		-1,4 (0)
Z1806	hypothetical protein	1 (2)	-0,8 (1)		-5,4 (0)		-2,9 (0)		-2,7 (0)		-5,4 (0)		-5,4 (0)		-1,8 (0)		-2,1 (0)		1,6 (4)		-5,4 (0)
Z1807	hypothetical protein	1 (3)	-3,2 (0)		-3,2 (0)		-3,2 (0)		-3,2 (0)		-3,2 (0)		-3,2 (0)		-3,2 (0)		-3,2 (0)		0,7 (3)		-3,2 (0)
Z1808	hypothetical protein	1 (0)	0,0 (0)		0,0 (0)		0,0 (0)		0,0 (0)		0,0 (0)		0,0 (0)		0,0 (0)		0,0 (0)		0,0 (0)		0,0 (0)
Z1809	hypothetical protein	1 (0)	0,0 (0)		0,0 (0)		0,0 (0)		0,0 (0)		0,0 (0)		0,0 (0)		0,0 (0)		0,0 (0)		0,0 (0)		0,0 (0)
Z1810	hypothetical protein	1 (0)	0,0 (0)		0,0 (0)		0,0 (0)		0,0 (0)		0,0 (0)		0,0 (0)		0,0 (0)		0,0 (0)		0,0 (0)		0,0 (0)
Z1811	putative tail component encoded by prophage CP-933N	1 (9)	-2,9 (1)		-5,7 (0)		-5,7 (0)		-1,1 (3)		-5,7 (0)		-1,5 (1)		-2,1 (1)		-2,4 (1)		-1,3 (2)		-5,7 (0)
Z1812	putative tail assembly chaperone encoded by prophage CP-933N	1 (6)	-0,6 (2)		1,1 (2)		-0,4 (4)		-0,6 (3)		-4,3 (0)		-4,3 (0)		0,3 (4)		-4,3 (0)		0,9 (6)		-4,3 (0)
Z1813	hypothetical protein	1 (2)	-2,1 (0)		-2,1 (0)		-2,1 (0)		-2,1 (0)		-2,1 (0)		-2,1 (0)		1,5 (3)		-2,1 (0)		0,9 (2)		-2,1 (0)
Z1814	hypothetical protein	1 (1)	-2,5 (0)		-2,5 (0)		-2,5 (0)		-2,5 (0)		-2,5 (0)		-2,5 (0)		-2,5 (0)		-2,5 (0)		0,5 (0)		-2,5 (0)
Z1815	putative tail component L homolog encoded by prophage CP-933N	1 (10)	-5,7 (0)		-5,7 (0)		-5,7 (0)		-5,7 (0)		-5,7 (0)		-5,7 (0)		-5,7 (0)		-5,7 (0)		-0,5 (4)		-5,7 (0)
Z1816	hypothetical protein	1 (0)	0,0 (0)		0,0 (0)		0,0 (0)		0,0 (0)		0,0 (0)		0,0 (0)		0,0 (0)		0,0 (0)		0,0 (0)		0,0 (0)
Z1817	hypothetical protein	1 (0)	0,0 (0)		0,0 (0)		0,0 (0)		0,0 (0)		0,0 (0)		0,0 (0)		0,0 (0)		0,0 (0)		0,0 (0)		0,0 (0)
Z1818	putative antirepressor protein encoded by prophage CP-933N	1 (0)	0,0 (0)		0,0 (0)		0,0 (0)		0,0 (0)		0,0 (0)		0,0 (0)		0,0 (0)		0,0 (0)		0,0 (0)		0,0 (0)
Z1819	putative tail component K homolog encoded by prophage CP-933N	1 (4)	-0,3 (2)		-4,5 (0)		-4,5 (0)		-1,8 (1)		-4,5 (0)		-4,5 (0)		-4,5 (0)		-4,5 (0)		-0,1 (2)		-4,5 (0)
Z1820	hypothetical protein	1 (5)	0,7 (5)		-2,9 (0)		-2,9 (0)		-0,2 (4)		-2,9 (0)		-2,9 (0)		-2,9 (0)		-2,9 (0)		1,0 (6)		-2,9 (0)
Z1821	hypothetical protein	1 (0)	0,0 (0)		0,0 (0)		0,0 (0)		0,0 (0)		0,0 (0)		0,0 (0)		0,0 (0)		0,0 (0)		0,0 (0)		0,0 (0)
Z1822	hypothetical protein	1 (0)	0,0 (0)		0,0 (0)		0,0 (0)		0,0 (0)		0,0 (0)		0,0 (0)		0,0 (0)		0,0 (0)		0,0 (0)		0,0 (0)
Z1823	hypothetical protein	1 (0)	0,0 (0)		0,0 (0)		0,0 (0)		0,0 (0)		0,0 (0)		0,0 (0)		0,0 (0)		0,0 (0)		0,0 (0)		0,0 (0)
Z1824	hypothetical protein	1 (0)	0,0 (0)		0,0 (0)		0,0 (0)		0,0 (0)		0,0 (0)		0,0 (0)		0,0 (0)		0,0 (0)		0,0 (0)		0,0 (0)
Z1825	insertion element IS2 transposase InsD	1 (0)	0,0 (0)		0,0 (0)		0,0 (0)		0,0 (0)		0,0 (0)		0,0 (0)		0,0 (0)		0,0 (0)		0,0 (0)		0,0 (0)
Z1826	putative IS encoded protein	1 (0)	0,0 (0)		0,0 (0)		0,0 (0)		0,0 (0)		0,0 (0)		0,0 (0)		0,0 (0)		0,0 (0)		0,0 (0)		0,0 (0)
Z1827	putative IS encoded protein	1 (1)	0,0 (0)		0,0 (0)		0,0 (0)		0,0 (0)		0,0 (0)		0,0 (0)		0,0 (0)		0,0 (0)		0,0 (0)		0,0 (0)
Z1829	hypothetical protein	1 (0)	0,0 (0)		0,0 (0)		0,0 (0)		0,0 (0)		0,0 (0)		0,0 (0)		0,0 (0)		0,0 (0)		0,0 (0)		0,0 (0)
Z1830	spermidine/putrescine ABC transporter membrane protein	1 (11)	0,5 (9)		1,4 (5)		0,2 (11)		-0,3 (8)		0,5 (4)		-1,0 (2)		0,8 (11)		1,9 (23)		-0,2 (6)		0,7 (3)
Z1831	putrescine/spermidine ABC transporter ATPase protein	1 (5)	-0,3 (2)		-0,1 (1)		1,0 (8)		-0,9 (2)		1,2 (3)		2,4 (9)		0,7 (5)		2,7 (19)		0,5 (4)		2,7 (5)
Z1832	peptidase T	1 (80)	1,6 (149)		-0,5 (9)		1,2 (166)		1,8 (278)		-9,6 (0)		-0,5 (20)		0,4 (70)		1,3 (115)		-0,3 (38)		-1,0 (7)
Z1833	hypothetical protein	1 (55)	0,6 (46)		-0,2 (7)		-0,5 (32)		0,5 (70)		-2,2 (3)		-0,3 (14)		0,0 (34)		-0,8 (18)		0,8 (56)		0,9 (16)
Z1835	putative integrase of prophage CP-933C	1 (5)	0,8 (6)		-5,7 (0)		0,4 (6)		0,0 (5)		1,9 (5)		0,0 (2)		-0,6 (2)		0,5 (4)		-0,1 (3)		1,7 (3)
Z1836	unknown protein encoded by prophage CP-933C	1 (11)	0,3 (8)		-4,3 (0)		0,0 (9)		0,2 (12)		2,9 (21)		1,4 (10)		-0,7 (4)		-0,1 (6)		-1,3 (2)		-4,3 (0)
Z1838	hypothetical protein	1 (1)	-1,4 (0)		-1,4 (0)		-1,4 (0)		-1,4 (0)		-1,4 (0)		-1,4 (0)		-1,4 (0)		-1,4 (0)		1,6 (3)		-1,4 (0)
Z1839	hypothetical protein	1 (108)	-0,5 (47)		-6,9 (0)		0,8 (167)		-0,3 (88)		-6,9 (0)		-0,4 (28)		-0,4 (55)		0,1 (71)		-1,4 (24)		0,0 (18)
Z1840	hypothetical protein	1 (0)	0,0 (0)		0,0 (0)		0,0 (0)		2,7 (4)		5,6 (9)		0,0 (0)		0,0 (0)		3,3 (4)		0,0 (0)		0,0 (0)
Z1841	hypothetical protein	1 (5)	0,1 (3)		-3,5 (0)		-3,5 (0)		-0,8 (3)		2,1 (6)		1,7 (6)		-3,5 (0)		-3,5 (0)		-3,5 (0)		2,3 (5)
Z1842	hypothetical protein	1 (1)	-2,6 (0)		-2,6 (0)		1,3 (2)		-2,6 (0)		-2,6 (0)		-2,6 (0)		1,0 (1)		-2,6 (0)		-2,6 (0)		-2,6 (0)
Z1843	hypothetical protein	1 (1)	-2,6 (0)		-2,6 (0)		-2,6 (0)		0,1 (1)		-2,6 (0)		-2,6 (0)		-2,6 (0)		0,7 (1)		-2,6 (0)		-2,6 (0)
Z1844	hypothetical protein	1 (3)	1,6 (7)		-3,0 (0)		-0,4 (2)		1,2 (8)		-3,0 (0)		1,3 (3)		-3,0 (0)		-3,0 (0)		0,1 (2)		-3,0 (0)
Z1845	putative single stranded DNA-binding protein of prophage CP-933C	1 (0)	4,9 (5)		0,0 (0)		0,0 (0)		3,6 (3)		0,0 (0)		0,0 (0)		0,0 (0)		3,3 (2)		3,9 (3)		0,0 (0)
Z1846	hypothetical protein	1 (69)	1,1 (91)		-0,5 (8)		-0,8 (34)		1,2 (154)		0,2 (21)		-0,9 (12)		0,8 (77)		-0,1 (38)		-1,3 (17)		-0,6 (8)
Z1847	putative capsid protein of prophage CP-933C	1 (2)	-1,8 (0)		-4,6 (0)		-0,7 (1)		0,8 (4)		-4,6 (0)		0,6 (1)		0,9 (3)		-1,2 (1)		-4,6 (0)		1,3 (1)
Z1848	putative head maturation protease of prophage CP-933C	1 (2)	0,7 (2)		-2,9 (0)		-0,4 (1)		-2,9 (0)		-2,9 (0)		-2,9 (0)		-2,9 (0)		0,4 (1)		1,0 (2)		-2,9 (0)
Z1849	putative portal protein of prophage CP-933C	1 (0)	2,3 (1)		-1,4 (0)		2,5 (1)		-1,4 (0)		-1,4 (0)		-1,4 (0)		2,2 (1)		3,4 (2)		1,6 (0)		-1,4 (0)
Z1850	hypothetical protein	1 (0)	0,0 (0)		5,3 (3)		0,0 (0)		0,0 (0)		0,0 (0)		0,0 (0)		0,0 (0)		0,0 (0)		0,0 (0)		0,0 (0)
Z1851	hypothetical protein	1 (2)	-2,5 (0)		-2,5 (0)		-2,5 (0)		-2,5 (0)		-2,5 (0)		2,6 (5)		-2,5 (0)		0,8 (2)		-2,5 (0)		-2,5 (0)
Z1852	putative holin protein of prophage CP-933C	1 (1)	-2,1 (0)		-2,1 (0)		-2,1 (0)		0,6 (2)		-2,1 (0)		-2,1 (0)		-2,1 (0)		1,2 (2)		0,9 (1)		-2,1 (0)
Z1853	hypothetical protein	1 (2)	0,2 (1)		-2,6 (0)		0,8 (3)		-2,6 (0)		-2,6 (0)		-2,6 (0)		-2,6 (0)		1,7 (4)		0,4 (1)		-2,6 (0)
Z1854	putative terminase of prophage CP-933C	1 (4)	0,0 (2)		-0,3 (1)		-0,2 (3)		0,1 (4)		-5,6 (0)		0,6 (2)		0,3 (3)		0,8 (4)		0,5 (3)		-5,6 (0)
Z1855	hypothetical protein	1 (5)	1,5 (9)		-3,7 (0)		0,9 (9)		-3,7 (0)		-3,7 (0)		2,1 (8)		-0,1 (3)		1,1 (7)		-0,7 (2)		-3,7 (0)
Z1856	hypothetical protein	1 (1)	-2,1 (0)		-2,1 (0)		-2,1 (0)		0,6 (2)		-2,1 (0)		-2,1 (0)		1,5 (3)		-2,1 (0)		0,9 (2)		3,7 (4)
Z1857	hypothetical protein	1 (14)	0,7 (14)		0,2 (3)		1,3 (32)		1,4 (40)		-5,1 (0)		2,7 (32)		1,4 (26)		2,2 (41)		0,4 (12)		4,1 (44)
Z1858	sensor protein PhoQ	1 (24)	0,8 (24)		-0,1 (4)		0,7 (31)		0,8 (37)		0,0 (6)		1,0 (15)		0,8 (25)		1,2 (30)		0,3 (16)		1,3 (10)
Z1859	DNA-binding transcriptional regulator PhoP	1 (33)	0,2 (20)		-1,0 (2)		0,9 (46)		-0,3 (22)		-0,7 (5)		-0,1 (9)		-0,3 (15)		1,0 (35)		0,9 (33)		1,1 (11)
Z1860	adenylosuccinate lyase	1 (26)	-3,9 (1)		0,0 (4)		-3,2 (2)		-1,9 (7)		1,0 (13)		-2,4 (2)		-0,4 (12)		-1,9 (4)		-1,2 (7)		-8,1 (0)
Z1861	hypothetical protein	1 (22)	-0,2 (11)		-1,4 (1)		-2,4 (3)		-1,8 (5)		0,5 (8)		-1,5 (2)		-0,2 (11)		0,4 (16)		-1,0 (6)		0,7 (6)
Z1862	tRNA-specific 2-thiouridylase MnmA	1 (30)	-0,5 (12)		0,5 (7)		-1,4 (9)		-2,1 (6)		1,9 (26)		0,2 (11)		-0,3 (14)		0,5 (22)		0,4 (23)		-1,1 (2)
Z1863	putative phosphohydrolase	1 (11)	2,1 (29)		0,0 (2)		-0,3 (8)		1,1 (22)		-5,4 (0)		0,8 (6)		0,7 (12)		0,8 (12)		-0,9 (3)		2,1 (8)
Z1864	23S rRNA pseudouridine synthase E	1 (25)	0,3 (16)		-6,8 (0)		-2,5 (3)		-0,7 (13)		-0,2 (5)		-1,6 (2)		-0,5 (10)		0,0 (13)		0,2 (15)		0,0 (4)
Z1865	isocitrate dehydrogenase	1 (1583)	-1,6 (289)		-1,7 (76)		-0,5 (933)		-2,6 (232)		-2,4 (75)		-1,1 (225)		-3,6 (79)		-3,5 (76)		-1,7 (283)		-3,3 (25)
Z1866	putative integrase of prophage CP-933X	1 (1)	-0,7 (0)		-3,4 (0)		-3,4 (0)		-3,4 (0)		-3,4 (0)		-3,4 (0)		-3,4 (0)		-3,4 (0)		-3,4 (0)		-3,4 (0)
Z1867	putative integrase of prophage CP-933X	1 (0)	0,0 (0)		0,0 (0)		0,0 (0)		0,0 (0)		0,0 (0)		0,0 (0)		0,0 (0)		0,0 (0)		0,0 (0)		0,0 (0)
Z1868	putative replication protein O of prophage CP-933X	1 (1)	0,7 (1)		3,2 (1)		-2,1 (0)		1,5 (2)		5,5 (9)		-2,1 (0)		-2,1 (0)		-2,1 (0)		-2,1 (0)		4,7 (3)
Z1869	putative replication protein P of prophage CP-933X	1 (2)	-3,2 (0)		-3,2 (0)		-3,2 (0)		-3,2 (0)		2,5 (2)		-3,2 (0)		-3,2 (0)		-3,2 (0)		0,7 (2)		-3,2 (0)
Z1870	multidrug efflux protein	1 (37)	-0,8 (13)		-0,4 (5)		0,6 (49)		0,4 (47)		-6,7 (0)		0,1 (13)		0,1 (27)		0,1 (24)		-0,2 (19)		-0,8 (4)
Z1871	hypothetical protein	1 (3)	-0,4 (1)		1,3 (1)		-1,6 (1)		0,3 (3)		-5,0 (0)		0,7 (1)		-5,0 (0)		-0,7 (1)		-0,5 (1)		0,8 (1)
Z1872	hypothetical protein	1 (0)	-1,4 (0)		-1,4 (0)		-1,4 (0)		1,3 (2)		-1,4 (0)		-1,4 (0)		2,2 (2)		-1,4 (0)		-1,4 (0)		-1,4 (0)
Z1873	endodeoxyribonuclease RUS	1 (0)	0,0 (0)		0,0 (0)		0,0 (0)		0,0 (0)		0,0 (0)		0,0 (0)		0,0 (0)		3,3 (2)		0,0 (0)		0,0 (0)
Z1874	putative antiterminator Q of prophage CP-933X	1 (2)	2,5 (7)		1,8 (1)		-1,0 (1)		1,9 (7)		-3,5 (0)		-3,5 (0)		0,1 (1)		-0,1 (1)		1,0 (2)		2,4 (2)
Z1875	putative holin protein of prophage CP-933X	1 (0)	0,0 (0)		0,0 (0)		0,0 (0)		0,0 (0)		0,0 (0)		0,0 (0)		3,6 (3)		0,0 (0)		0,0 (0)		0,0 (0)
Z1876	putative endolysin of prophage CP-933X	1 (0)	0,0 (0)		0,0 (0)		0,0 (0)		2,7 (1)		0,0 (0)		0,0 (0)		0,0 (0)		0,0 (0)		3,0 (1)		0,0 (0)
Z1877	putative endopeptidase of prophage CP-933X	1 (1)	-1,4 (0)		-1,4 (0)		1,1 (2)		-1,4 (0)		-1,4 (0)		-1,4 (0)		2,2 (3)		-1,4 (0)		-1,4 (0)		-1,4 (0)
Z1878	putative Bor protein of prophage CP-933X	1 (29)	-0,9 (11)		2,7 (36)		-2,4 (5)		-0,9 (16)		3,5 (100)		4,3 (221)		-0,4 (15)		-2,0 (5)		-2,4 (4)		-6,3 (0)
Z1879	putative envelope protein of prophage CP-933X	1 (1)	0,6 (1)		-2,1 (0)		-2,1 (0)		0,6 (2)		-2,1 (0)		-2,1 (0)		1,5 (2)		3,1 (6)		-2,1 (0)		3,7 (3)
Z1880	hypothetical protein	1 (8)	-1,2 (2)		1,4 (4)		2,2 (37)		0,6 (13)		-4,0 (0)		2,2 (14)		2,7 (39)		2,4 (29)		0,0 (5)		4,9 (47)
Z1881	hypothetical protein	1 (8)	-0,9 (2)		-3,7 (0)		-3,7 (0)		-1,0 (4)		-3,7 (0)		-3,7 (0)		1,4 (14)		1,8 (17)		-3,7 (0)		-3,7 (0)
Z1882	putative DNA packaging protein of prophage CP-933X	1 (4)	-4,0 (0)		-4,0 (0)		0,3 (4)		-1,3 (1)		-4,0 (0)		-4,0 (0)		-0,4 (2)		1,2 (5)		-1,0 (1)		-4,0 (0)
Z1883	putative DNA packaging protein of prophage CP-933X	1 (2)	0,6 (2)		-5,2 (0)		-1,3 (1)		-2,4 (0)		-5,2 (0)		-5,2 (0)		-0,1 (1)		0,0 (1)		0,0 (1)		-5,2 (0)
Z1884	putative head-tail joining protein of prophage CP-933X	1 (4)	-2,6 (0)		-2,6 (0)		-2,6 (0)		0,2 (4)		-2,6 (0)		-2,6 (0)		-2,6 (0)		-2,6 (0)		0,4 (3)		-2,6 (0)
Z1885	putative capsid structural protein of prophage CP-933X	1 (4)	0,3 (2)		1,4 (2)		-2,1 (1)		0,5 (5)		-5,4 (0)		-1,2 (0)		1,5 (6)		-0,2 (2)		1,0 (4)		-5,4 (0)
Z1886	putative capsid protein of prophage CP-933X	1 (2)	-1,9 (0)		-4,7 (0)		0,2 (2)		0,4 (3)		1,0 (1)		-0,5 (1)		1,6 (5)		-1,4 (1)		0,5 (2)		-4,7 (0)
Z1887	putative head-DNA stabilization protein of prophage CP-933X	1 (3)	-0,5 (1)		-3,2 (0)		-3,2 (0)		1,3 (8)		-3,2 (0)		-3,2 (0)		-3,2 (0)		-3,2 (0)		-0,2 (2)		-3,2 (0)
Z1888	putative capsid protein of prophage CP-933X	1 (2)	0,8 (2)		-4,1 (0)		-0,8 (1)		1,0 (4)		-4,1 (0)		1,0 (1)		-0,5 (1)		0,1 (1)		-1,1 (1)		-4,1 (0)
Z1889	putative DNA packaging protein of prophage CP-933X	1 (3)	-3,4 (0)		-3,4 (0)		-3,4 (0)		0,2 (3)		-3,4 (0)		-3,4 (0)		1,1 (4)		-0,1 (2)		0,5 (2)		-3,4 (0)
Z1890	putative head-tail joining protein of prophage CP-933X	1 (1)	-2,1 (0)		-2,1 (0)		-2,1 (0)		-2,1 (0)		-2,1 (0)		-2,1 (0)		-2,1 (0)		-2,1 (0)		1,8 (3)		-2,1 (0)
Z1891	putative tail component of prophage CP-933X	1 (2)	-2,1 (0)		-2,1 (0)		0,4 (2)		0,6 (3)		-2,1 (0)		-2,1 (0)		-2,1 (0)		-2,1 (0)		0,9 (2)		-2,1 (0)
Z1893	putative tail component of prophage CP-933X	1 (1)	0,6 (1)		-2,1 (0)		-2,1 (0)		-2,1 (0)		-2,1 (0)		-2,1 (0)		-2,1 (0)		-2,1 (0)		0,9 (1)		-2,1 (0)
Z1894	putative tail component of prophage CP-933X	1 (0)	1,3 (1)		-1,4 (0)		1,1 (1)		1,3 (1)		4,2 (2)		-1,4 (0)		2,2 (1)		2,8 (2)		-1,4 (0)		-1,4 (0)
Z1895	putative tail component of prophage CP-933X	1 (1)	3,2 (4)		-1,4 (0)		1,1 (1)		1,3 (2)		-1,4 (0)		-1,4 (0)		-1,4 (0)		2,9 (3)		-1,4 (0)		-1,4 (0)
Z1896	putative tail component of prophage CP-933X	1 (0)	2,8 (1)		0,0 (0)		3,9 (4)		0,0 (0)		0,0 (0)		0,0 (0)		0,0 (0)		0,0 (0)		3,0 (1)		0,0 (0)
Z1898	putative tail component of prophage CP-933X	1 (0)	0,2 (0)		-2,6 (0)		-2,6 (0)		0,2 (1)		-2,6 (0)		-2,6 (0)		-2,6 (0)		-2,6 (0)		1,4 (1)		3,3 (1)
Z1901	hypothetical protein	1 (0)	0,0 (0)		0,0 (0)		0,0 (0)		0,0 (0)		0,0 (0)		0,0 (0)		0,0 (0)		0,0 (0)		0,0 (0)		0,0 (0)
Z1902	putative head-tail adaptor of prophage CP-933X	1 (0)	0,0 (0)		0,0 (0)		3,4 (3)		0,0 (0)		0,0 (0)		0,0 (0)		0,0 (0)		0,0 (0)		0,0 (0)		0,0 (0)
Z1903	hypothetical protein	1 (0)	0,0 (0)		0,0 (0)		0,0 (0)		0,0 (0)		0,0 (0)		0,0 (0)		0,0 (0)		0,0 (0)		0,0 (0)		0,0 (0)
Z1905	hypothetical protein	1 (4)	-3,2 (0)		-3,2 (0)		-3,2 (0)		-3,2 (0)		-3,2 (0)		-3,2 (0)		-3,2 (0)		-3,2 (0)		-0,2 (2)		-3,2 (0)
Z1906	hypothetical protein	1 (3)	-3,2 (0)		-3,2 (0)		-3,2 (0)		-3,2 (0)		-3,2 (0)		-3,2 (0)		-3,2 (0)		-3,2 (0)		-3,2 (0)		-3,2 (0)
Z1908	putative tail component of prophage CP-933X	1 (7)	-5,2 (0)		-5,2 (0)		-5,2 (0)		-5,2 (0)		-5,2 (0)		-5,2 (0)		-5,2 (0)		-5,2 (0)		-0,4 (3)		-5,2 (0)
Z1910	hypothetical protein	1 (4)	-3,3 (0)		-3,3 (0)		-0,7 (2)		0,9 (8)		-3,3 (0)		-3,3 (0)		-3,3 (0)		0,1 (3)		-3,3 (0)		-3,3 (0)
Z1912	hypothetical protein	1 (2)	-2,5 (0)		-2,5 (0)		-2,5 (0)		-2,5 (0)		-2,5 (0)		-2,5 (0)		-2,5 (0)		-2,5 (0)		-2,5 (0)		-2,5 (0)
Z1913	putative tail component of prophage CP-933X	1 (2)	-1,6 (0)		-5,8 (0)		-1,9 (0)		-2,2 (0)		-5,8 (0)		-5,8 (0)		-5,8 (0)		-5,8 (0)		0,7 (2)		-5,8 (0)
Z1914	putative minor tail fiber protein of prophage CP-933X	1 (3)	0,3 (2)		-3,4 (0)		-3,4 (0)		-3,4 (0)		-3,4 (0)		-3,4 (0)		0,2 (2)		-3,4 (0)		-0,4 (1)		-3,4 (0)
Z1915	putative tail protein (partial) of prophage CP-933X	1 (2)	-4,2 (0)		-4,2 (0)		-4,2 (0)		-1,4 (1)		-4,2 (0)		-4,2 (0)		-4,2 (0)		0,1 (1)		1,4 (3)		-4,2 (0)
Z1916	putative tail protein (partial) of prophage CP-933X	1 (5)	-6,3 (0)		-6,3 (0)		-6,3 (0)		-3,5 (0)		-6,3 (0)		-2,1 (0)		-0,4 (2)		-6,3 (0)		0,3 (3)		-6,3 (0)
Z1917	putative outer membrane protein of prophage CP-933X	1 (4)	-1,5 (1)		1,1 (1)		-4,2 (0)		0,3 (5)		-4,2 (0)		-4,2 (0)		-0,6 (2)		0,0 (2)		0,6 (4)		-4,2 (0)
Z1918	putative membrane protein of prophage CP-933X	1 (1)	0,7 (1)		-4,9 (0)		-1,5 (0)		0,0 (1)		-4,9 (0)		-0,6 (0)		-0,3 (1)		-1,5 (0)		0,0 (1)		1,0 (0)
Z1919	hypothetical protein	1 (0)	0,0 (0)		0,0 (0)		0,0 (0)		0,0 (0)		0,0 (0)		0,0 (0)		0,0 (0)		0,0 (0)		0,0 (0)		0,0 (0)
Z1920	putative tail fiber protein of prophage CP-933X	1 (7)	0,9 (8)		1,2 (3)		-2,6 (1)		0,7 (12)		-5,1 (0)		-5,1 (0)		-1,5 (2)		0,1 (5)		-0,2 (4)		1,7 (4)
Z1921	hypothetical protein	1 (41)	1,3 (61)		0,4 (9)		0,3 (42)		1,1 (86)		-2,5 (2)		0,9 (26)		0,0 (25)		-0,3 (19)		-0,5 (17)		-2,3 (1)
Z1922	hypothetical protein	1 (4)	2,2 (11)		-4,0 (0)		2,1 (15)		1,9 (15)		-4,0 (0)		3,1 (12)		-0,4 (2)		1,2 (5)		1,8 (8)		1,8 (2)
Z1923	hypothetical protein	1 (6)	2,2 (18)		-4,8 (0)		2,3 (29)		0,9 (12)		-4,8 (0)		2,8 (16)		-4,8 (0)		-1,4 (1)		0,7 (6)		-4,8 (0)
Z1924	hypothetical protein	1 (9)	5,3 (250)		3,7 (23)		4,3 (182)		6,0 (659)		-3,9 (0)		4,7 (90)		3,2 (59)		1,6 (18)		4,1 (101)		4,7 (47)
Z1925	hypothetical protein	1 (247)	-1,3 (60)		-0,6 (26)		-0,3 (164)		-1,5 (80)		-1,9 (17)		-1,1 (38)		-4,2 (8)		-3,8 (10)		-2,7 (21)		-2,5 (7)
Z1926	hypothetical protein	1 (3)	0,1 (2)		-2,6 (0)		-2,6 (0)		-2,6 (0)		-2,6 (0)		-2,6 (0)		-2,6 (0)		-2,6 (0)		-2,6 (0)		3,2 (5)
Z1927	hypothetical protein	1 (3)	-3,4 (0)		-3,4 (0)		-3,4 (0)		-3,4 (0)		-3,4 (0)		-3,4 (0)		0,2 (2)		-3,4 (0)		-0,4 (1)		-3,4 (0)
Z1928	hypothetical protein	1 (0)	0,0 (0)		0,0 (0)		0,0 (0)		2,7 (7)		0,0 (0)		0,0 (0)		0,0 (0)		0,0 (0)		0,0 (0)		0,0 (0)
Z1929	hypothetical protein	1 (3)	-1,0 (1)		-5,2 (0)		-5,2 (0)		-5,2 (0)		-5,2 (0)		-5,2 (0)		-1,6 (1)		-1,0 (1)		0,5 (3)		-5,2 (0)
Z1930	putative protease encoded within prophage CP-933X	1 (209)	-0,4 (98)		-0,5 (24)		-3,4 (17)		-1,8 (57)		-3,1 (7)		0,9 (129)		-3,5 (12)		-3,1 (15)		-3,0 (15)		-2,3 (7)
Z1931	outer membrane protease	1 (1941)	-0,1 (1091)		-0,6 (209)		-3,2 (175)		-0,5 (1302)		-4,6 (20)		0,2 (729)		-0,9 (671)		-3,2 (122)		-2,9 (143)		-2,5 (59)
Z1932	hypothetical protein	1 (260)	1,3 (395)		-0,8 (25)		2,0 (904)		-0,6 (167)		-3,8 (5)		0,6 (133)		-0,6 (110)		-1,1 (72)		-0,1 (143)		0,1 (47)
Z1933	unknown in IS629	1 (40)	-2,0 (5)		-6,5 (0)		-1,7 (9)		-2,9 (4)		-6,5 (0)		-2,3 (2)		-0,7 (14)		-2,3 (4)		-0,2 (19)		-6,5 (0)
Z1934	putative transposase for IS629	1 (36)	-3,7 (1)		-7,3 (0)		-4,8 (1)		-2,5 (5)		-7,3 (0)		-7,3 (0)		-1,8 (6)		-2,5 (3)		0,1 (21)		-7,3 (0)
Z1935	hypothetical protein	1 (34)	-0,2 (17)		-5,7 (0)		1,3 (65)		-0,6 (19)		-5,7 (0)		0,4 (14)		-2,1 (4)		-2,4 (3)		1,1 (40)		-5,7 (0)
Z1936	cell division topological specificity factor MinE	1 (510)	-0,1 (299)		-1,4 (34)		0,9 (885)		-0,2 (465)		-1,5 (49)		0,2 (215)		0,4 (467)		-0,6 (204)		-1,6 (103)		-2,0 (23)
Z1937	cell division inhibitor MinD	1 (413)	0,1 (273)		-1,2 (31)		0,1 (386)		-0,5 (276)		-2,2 (24)		-0,1 (135)		0,4 (346)		-0,8 (136)		-1,8 (71)		-2,1 (16)
Z1938	septum formation inhibitor	1 (110)	0,7 (103)		-0,2 (15)		0,1 (101)		-0,8 (59)		-1,6 (9)		0,6 (54)		-0,3 (57)		0,0 (62)		-0,7 (40)		-1,4 (7)
Z1939	hypothetical protein	1 (84)	-0,6 (32)		0,5 (20)		0,1 (80)		-0,1 (72)		-0,7 (13)		0,5 (40)		-1,1 (24)		0,3 (60)		-1,2 (22)		-0,5 (10)
Z1940	hypothetical protein	1 (9)	-0,6 (3)		-4,8 (0)		-2,3 (1)		-4,8 (0)		-4,8 (0)		-4,8 (0)		0,4 (7)		0,1 (5)		1,2 (12)		2,1 (6)
Z1941	hypothetical protein	1 (114)	0,4 (99)		1,5 (60)		-0,1 (103)		0,1 (126)		0,1 (35)		0,8 (75)		0,0 (77)		0,1 (80)		-1,7 (23)		1,8 (74)
Z1942	hypothetical protein	1 (112)	0,5 (101)		-1,4 (7)		0,6 (155)		-0,2 (98)		-2,0 (7)		-1,5 (14)		-0,2 (64)		-0,7 (42)		-0,2 (56)		-0,4 (15)
Z1943	hypothetical protein	1 (57)	0,2 (35)		-0,6 (6)		0,6 (65)		-0,1 (46)		-0,9 (7)		0,3 (22)		-1,0 (16)		-1,7 (9)		1,2 (73)		-0,7 (5)
Z1944	hemolysin E	1 (2)	1,5 (3)		-3,9 (0)		0,0 (2)		1,3 (4)		-3,9 (0)		0,4 (1)		0,7 (2)		1,9 (4)		0,1 (1)		2,0 (1)
Z1946	DNA polymerase V subunit UmuD	1 (6)	1,9 (14)		1,9 (4)		0,5 (7)		0,8 (10)		5,0 (50)		-0,1 (2)		2,9 (28)		0,9 (6)		1,5 (10)		2,5 (6)
Z1947	DNA polymerase V subunit UmuC	1 (5)	0,1 (3)		-5,5 (0)		0,5 (6)		1,6 (13)		1,7 (4)		-1,3 (1)		1,3 (7)		1,0 (5)		1,6 (8)		-5,5 (0)
Z1948	disulfide bond formation protein B	1 (67)	0,0 (40)		0,0 (11)		0,4 (73)		-0,5 (44)		-0,2 (15)		0,0 (22)		-0,6 (27)		0,0 (38)		0,8 (68)		-1,3 (5)
Z1949	sodium/proton antiporter	1 (9)	-0,9 (3)		1,3 (4)		0,3 (10)		-0,9 (4)		-0,1 (2)		1,6 (9)		-0,4 (4)		1,2 (12)		-0,7 (3)		1,1 (3)
Z1950	fatty acid metabolism regulator	1 (207)	-0,2 (118)		0,5 (53)		0,7 (308)		0,0 (207)		-1,5 (20)		-0,1 (69)		-1,5 (48)		-1,5 (46)		-1,0 (61)		-1,6 (12)
Z1951	SpoVR family protein	1 (36)	3,0 (165)		1,1 (12)		3,7 (382)		3,5 (373)		-2,1 (2)		1,5 (32)		-0,1 (20)		1,5 (57)		3,3 (207)		0,8 (10)
Z1952	D-amino acid dehydrogenase small subunit	1 (460)	1,2 (631)		-0,4 (59)		-0,4 (295)		0,9 (836)		-4,6 (5)		-1,1 (74)		-3,5 (26)		-4,9 (9)		-1,4 (102)		-4,4 (4)
Z1953	alanine racemase	1 (409)	1,0 (483)		-1,0 (33)		-0,6 (238)		0,5 (529)		-11,7 (0)		-1,5 (47)		-3,7 (19)		-4,4 (11)		-1,5 (80)		-11,7 (0)
Z1954	potassium/proton antiporter	1 (51)	-1,6 (10)		-0,3 (7)		-1,1 (20)		-1,8 (14)		-2,2 (3)		-1,8 (5)		-1,1 (15)		-0,4 (23)		-1,2 (12)		0,9 (16)
Z1955	L,D-carboxypeptidase A	1 (22)	0,3 (17)		-2,0 (1)		-0,1 (18)		-0,3 (17)		-0,7 (4)		-0,8 (4)		1,3 (36)		0,3 (15)		0,0 (13)		0,1 (4)
Z1956	murein transglycosylase E	1 (16)	0,1 (10)		0,4 (3)		-2,2 (3)		-1,6 (5)		-0,9 (2)		0,5 (7)		-0,4 (7)		-0,5 (6)		-0,1 (9)		-0,6 (2)
Z1957	transposase for IS629	1 (54)	0,2 (41)		-1,8 (3)		0,0 (50)		0,4 (72)		-8,7 (0)		-2,2 (4)		-0,4 (28)		-1,2 (15)		-1,4 (12)		-2,8 (1)
Z1958	unknown in IS629	1 (56)	0,1 (38)		0,0 (10)		0,6 (78)		0,5 (82)		-7,3 (0)		-0,6 (14)		-0,2 (33)		-0,4 (27)		-0,7 (21)		-1,4 (4)
Z1959	hypothetical protein	1 (108)	-0,9 (34)		-0,7 (11)		-0,5 (64)		-0,8 (59)		-2,3 (5)		-3,8 (3)		-3,8 (5)		-3,0 (8)		-3,0 (8)		-9,0 (0)
Z1960	hypothetical protein	1 (10)	2,9 (47)		2,5 (10)		1,5 (24)		3,6 (121)		-4,4 (0)		0,8 (6)		-0,7 (4)		-1,0 (3)		4,1 (104)		1,5 (5)
Z1961	TonB dependent outer membrane receptor	1 (9)	-2,3 (1)		0,1 (2)		-0,4 (6)		-1,1 (4)		-7,2 (0)		-2,0 (1)		-1,3 (2)		-1,2 (2)		-0,9 (3)		-0,3 (1)
Z1962	molybdenum transport protein ModD	1 (0)	2,8 (1)		0,0 (0)		0,0 (0)		0,0 (0)		0,0 (0)		0,0 (0)		5,5 (4)		0,0 (0)		0,0 (0)		0,0 (0)
Z1963	hypothetical protein	1 (1)	-2,5 (0)		-2,5 (0)		-2,5 (0)		-2,5 (0)		-2,5 (0)		-2,5 (0)		3,8 (10)		-2,5 (0)		1,4 (2)		-2,5 (0)
Z1964	putative iron compound ABC transporter, ATP-binding protein	1 (0)	1,3 (1)		-1,4 (0)		1,1 (1)		-1,4 (0)		-1,4 (0)		-1,4 (0)		3,1 (2)		-1,4 (0)		1,6 (1)		-1,4 (0)
Z1965	putative iron compound ABC transporter, permease protein	1 (1)	-3,0 (0)		-3,0 (0)		-3,0 (0)		0,7 (1)		-3,0 (0)		-3,0 (0)		4,4 (13)		1,3 (1)		-3,0 (0)		-3,0 (0)
Z1966	hypothetical protein	1 (1)	1,0 (1)		-2,6 (0)		-2,6 (0)		2,3 (3)		-2,6 (0)		-2,6 (0)		5,8 (26)		-2,6 (0)		-2,6 (0)		3,2 (1)
Z1967	hypothetical protein	1 (0)	0,0 (0)		0,0 (0)		0,0 (0)		0,0 (0)		0,0 (0)		0,0 (0)		0,0 (0)		0,0 (0)		0,0 (0)		0,0 (0)
Z1968	trehalase, periplasmic	1 (3)	3,7 (21)		-5,0 (0)		1,2 (5)		1,8 (9)		-5,0 (0)		-0,8 (1)		-1,4 (1)		0,8 (3)		2,0 (6)		0,9 (1)
Z1969	dihydroxyacetone kinase subunit M	1 (15)	0,5 (13)		1,0 (5)		0,9 (25)		1,1 (30)		-1,8 (1)		1,0 (10)		-0,5 (7)		-0,8 (5)		0,3 (11)		-1,6 (1)
Z1970	dihydroxyacetone kinase subunit DhaL	1 (30)	-0,1 (15)		-1,8 (1)		0,0 (24)		0,7 (43)		-7,1 (0)		-1,4 (4)		-0,6 (11)		-1,4 (6)		-0,1 (16)		-7,1 (0)
Z1971	dihydroxyacetone kinase subunit DhaK	1 (29)	0,1 (18)		-1,0 (2)		-0,1 (22)		0,6 (40)		-7,9 (0)		-0,6 (6)		-0,9 (9)		-0,8 (9)		0,1 (17)		-7,9 (0)
Z1972	partial putative adhesion protein	1 (1)	-1,5 (0)		-4,3 (0)		0,0 (1)		-4,3 (0)		2,9 (3)		-0,1 (0)		-4,3 (0)		1,5 (2)		0,6 (1)		-4,3 (0)
Z1974	GTP-dependent nucleic acid-binding protein EngD	1 (87)	-0,2 (48)		-0,3 (12)		-1,1 (38)		-1,1 (40)		1,0 (49)		0,3 (37)		-2,1 (13)		-1,5 (19)		-1,1 (25)		-0,1 (14)
Z1975	peptidyl-tRNA hydrolase	1 (110)	-1,3 (25)		-2,0 (4)		-1,8 (24)		-2,2 (20)		-1,2 (11)		-1,0 (17)		-3,3 (6)		-2,1 (14)		-0,3 (52)		-8,8 (0)
Z1976	hypothetical protein	1 (91)	1,9 (216)		0,7 (27)		2,9 (609)		4,0 (1467)		-2,1 (6)		3,5 (361)		-0,1 (55)		-0,3 (46)		3,9 (819)		2,5 (92)
Z1977	putative sulfate transporter YchM	1 (13)	-3,2 (1)		-1,1 (1)		0,0 (11)		-3,7 (1)		-0,7 (2)		-1,6 (1)		-1,3 (3)		-1,0 (4)		0,1 (8)		-7,4 (0)
Z1978	ribose-phosphate pyrophosphokinase	1 (172)	-2,1 (24)		0,3 (36)		-2,0 (37)		-2,2 (36)		0,6 (70)		-0,3 (46)		-0,3 (89)		-0,6 (69)		-1,0 (53)		-1,4 (12)
Z1979	4-diphosphocytidyl-2-C-methyl-D-erythritol kinase	1 (83)	-0,3 (43)		1,9 (53)		-0,5 (50)		-0,8 (45)		0,5 (31)		-0,1 (27)		0,3 (68)		0,2 (58)		-0,6 (32)		-0,1 (13)
Z1980	outer membrane lipoprotein LolB	1 (42)	0,0 (23)		-0,3 (5)		-1,7 (10)		-1,2 (15)		-0,9 (5)		-1,1 (6)		-0,6 (16)		0,6 (34)		0,3 (29)		-0,7 (4)
Z1981	glutamyl-tRNA reductase	1 (68)	0,6 (63)		0,8 (21)		-0,6 (39)		0,3 (81)		-0,4 (14)		0,3 (28)		0,4 (60)		0,3 (50)		-0,1 (39)		0,4 (15)
Z1982	peptide chain release factor 1	1 (29)	0,5 (27)		0,4 (7)		-0,9 (14)		-0,1 (27)		1,2 (18)		0,6 (16)		-0,2 (17)		-0,1 (17)		-0,1 (17)		1,7 (17)
Z1983	N5-glutamine S-adenosyl-L-methionine-dependent methyltransferase	1 (31)	-1,4 (6)		-1,3 (2)		-0,4 (19)		-1,5 (10)		0,0 (8)		-0,4 (7)		-1,5 (6)		-0,8 (10)		-0,6 (11)		-0,2 (4)
Z1984	putative transcriptional regulator	1 (71)	-0,2 (34)		-0,1 (10)		-1,6 (18)		-1,3 (26)		-7,7 (0)		0,3 (27)		0,4 (55)		-1,2 (17)		-0,4 (30)		-7,7 (0)
Z1985	putative transcriptional regulator	1 (56)	1,0 (74)		0,6 (15)		0,5 (71)		0,4 (74)		0,2 (18)		0,4 (27)		1,2 (86)		1,1 (73)		-0,4 (25)		-1,1 (5)
Z1986	2-dehydro-3-deoxyphosphooctonate aldolase	1 (71)	-0,5 (31)		1,9 (47)		0,4 (81)		-0,2 (62)		-0,2 (17)		0,6 (38)		0,4 (60)		-0,6 (29)		-0,8 (25)		-0,3 (10)
Z1987	hypothetical protein	1 (30)	-1,3 (7)		-5,0 (0)		-5,0 (0)		0,5 (41)		-5,0 (0)		-5,0 (0)		-1,4 (7)		-5,0 (0)		1,1 (39)		-5,0 (0)
Z1989	hypothetical protein	1 (5)	1,1 (7)		-2,5 (0)		-2,5 (0)		2,3 (25)		-2,5 (0)		1,7 (6)		-2,5 (0)		2,7 (20)		1,4 (8)		-2,5 (0)
Z1991	calcium/sodium:proton antiporter	1 (23)	0,0 (14)		-1,3 (1)		1,2 (45)		-0,2 (19)		0,0 (6)		1,4 (20)		0,7 (23)		-0,4 (10)		-0,2 (12)		0,5 (6)
Z1992	cation transport regulator	1 (37)	3,4 (242)		1,5 (18)		2,2 (146)		1,8 (125)		-6,1 (0)		-0,4 (10)		1,0 (47)		0,4 (29)		1,1 (46)		2,0 (26)
Z1993	cation transport regulator	1 (25)	2,8 (108)		-0,2 (4)		1,9 (80)		2,0 (95)		-7,1 (0)		0,5 (12)		1,6 (47)		1,5 (42)		1,8 (52)		2,4 (23)
Z1994	hypothetical protein	1 (222)	0,7 (242)		-0,5 (28)		1,9 (790)		0,3 (294)		-3,8 (5)		0,3 (97)		-0,7 (97)		0,0 (146)		-0,6 (88)		1,0 (83)
Z1995	hypothetical protein	1 (2)	-0,2 (1)		0,9 (1)		-0,1 (2)		-0,2 (2)		-4,4 (0)		-0,2 (1)		0,2 (1)		-0,1 (1)		1,1 (3)		1,5 (1)
Z1996	transcriptional regulator NarL	1 (28)	0,5 (22)		1,5 (13)		1,4 (64)		1,3 (65)		2,7 (45)		0,5 (13)		0,8 (29)		1,6 (47)		0,0 (15)		-7,1 (0)
Z1998	nitrate/nitrite sensor protein NarX	1 (18)	0,4 (14)		1,1 (6)		0,2 (17)		1,3 (42)		0,5 (6)		-0,1 (5)		0,2 (12)		1,4 (27)		-0,1 (9)		-1,1 (1)
Z2000	nitrite extrusion protein	1 (4)	-1,8 (1)		-5,4 (0)		-2,1 (1)		0,7 (6)		-5,4 (0)		0,7 (2)		-0,9 (1)		5,1 (81)		1,8 (8)		1,4 (2)
Z2001	nitrate reductase 1, alpha subunit	1 (2)	-0,5 (1)		0,4 (0)		-1,3 (1)		1,7 (6)		-5,9 (0)		0,8 (1)		3,2 (11)		6,9 (141)		2,0 (5)		2,3 (2)
Z2002	nitrate reductase 1, beta subunit	1 (5)	0,4 (4)		0,8 (2)		0,3 (6)		2,4 (29)		-6,1 (0)		1,5 (5)		2,6 (21)		6,0 (202)		1,1 (7)		3,1 (8)
Z2003	nitrate reductase 1, delta subunit, assembly function	1 (4)	1,1 (6)		-4,6 (0)		-4,6 (0)		2,4 (22)		2,0 (5)		1,5 (4)		3,0 (22)		5,6 (127)		2,2 (12)		2,8 (5)
Z2004	nitrate reductase 1, cytochrome b(NR), gamma subunit	1 (13)	0,7 (13)		0,1 (2)		-0,3 (10)		2,3 (65)		-6,2 (0)		-0,5 (3)		2,5 (51)		4,7 (209)		0,8 (14)		-0,4 (2)
Z2005	hypothetical protein	1 (0)	3,7 (2)		0,0 (0)		2,5 (1)		3,6 (2)		0,0 (0)		0,0 (0)		5,5 (6)		3,3 (1)		0,0 (0)		0,0 (0)
Z2008	formyltetrahydrofolate deformylase	1 (107)	-0,5 (49)		-1,4 (7)		-2,0 (24)		-0,4 (80)		-0,2 (25)		0,0 (38)		0,0 (71)		0,1 (72)		-1,6 (21)		-0,9 (10)
Z2009	hypothetical protein	1 (69)	0,3 (51)		0,3 (14)		-0,8 (33)		-0,2 (60)		-0,8 (11)		1,0 (47)		0,6 (69)		0,1 (42)		-0,3 (32)		-0,6 (8)
Z2010	hypothetical protein	1 (37)	2,2 (105)		-0,8 (3)		0,8 (57)		1,4 (92)		-2,5 (2)		-0,1 (12)		0,0 (24)		-1,0 (11)		0,9 (41)		-2,3 (1)
Z2011	response regulator of RpoS	1 (49)	1,4 (75)		0,2 (9)		1,2 (94)		1,6 (139)		-8,6 (0)		-0,4 (13)		0,1 (32)		-0,3 (23)		1,1 (59)		0,6 (12)
Z2012	UTP--glucose-1-phosphate uridylyltransferase subunit GalU	1 (95)	-0,2 (50)		0,9 (30)		0,9 (156)		-0,2 (81)		-1,8 (7)		0,1 (34)		0,0 (59)		-0,4 (42)		-0,1 (52)		-0,6 (11)
Z2013	global DNA-binding transcriptional dual regulator H-NS	1 (2252)	-1,3 (492)		-0,9 (173)		-0,7 (1049)		-1,3 (760)		-6,0 (8)		-1,3 (278)		-2,2 (277)		-1,4 (433)		-0,4 (897)		-3,4 (32)
Z2015	thymidine kinase	1 (40)	-0,7 (15)		1,0 (13)		-0,4 (26)		0,2 (44)		-1,0 (5)		0,2 (16)		-1,0 (13)		-0,5 (17)		-2,2 (5)		-7,6 (0)
Z2016	bifunctional acetaldehyde-CoA/alcohol dehydrogenase	1 (43)	0,8 (43)		1,0 (14)		1,8 (123)		0,8 (69)		-2,5 (2)		-0,1 (12)		2,6 (153)		3,9 (368)		1,8 (85)		0,4 (9)
Z2017	hypothetical protein	1 (23)	1,2 (34)		-6,9 (0)		1,1 (44)		0,2 (25)		0,3 (8)		1,3 (20)		0,6 (22)		-0,1 (13)		-0,6 (9)		-1,1 (2)
Z2019	oligopeptide transport; periplasmic binding protein	1 (483)	-1,2 (115)		-1,7 (24)		1,3 (975)		-1,4 (162)		-4,6 (5)		-1,3 (60)		-3,7 (22)		-2,3 (52)		-2,1 (65)		-2,7 (12)
Z2020	oligopeptide transporter permease	1 (80)	-0,6 (30)		-0,7 (8)		0,5 (96)		-1,2 (34)		-2,5 (4)		-1,3 (11)		-2,6 (8)		-2,0 (12)		-1,9 (12)		-9,1 (0)
Z2021	oligopeptide transport permease protein	1 (83)	-0,4 (38)		-0,4 (10)		0,2 (80)		-0,8 (44)		-3,5 (2)		-0,6 (18)		-2,5 (9)		-2,3 (10)		-1,6 (16)		-3,3 (1)
Z2022	oligopeptide transporter ATP-binding component	1 (125)	-0,2 (66)		-2,3 (4)		0,6 (153)		-0,5 (80)		-9,9 (0)		-1,2 (18)		-2,0 (19)		-2,0 (18)		-1,8 (21)		-9,9 (0)
Z2023	oligopeptide ABC transporter ATP-binding protein	1 (87)	-0,8 (30)		-0,1 (13)		0,8 (129)		-0,9 (44)		-9,4 (0)		-0,5 (20)		-3,1 (6)		-1,7 (15)		-0,6 (33)		-2,5 (2)
Z2024	dsDNA-mimic protein	1 (104)	0,2 (73)		0,8 (30)		0,9 (171)		0,9 (193)		0,1 (30)		1,1 (75)		2,4 (356)		0,9 (114)		0,0 (61)		-1,3 (7)
Z2026	cardiolipin synthetase	1 (22)	1,2 (31)		-0,2 (3)		1,6 (59)		1,2 (49)		-1,4 (2)		1,0 (15)		1,2 (34)		1,1 (28)		0,9 (24)		-1,2 (2)
Z2028	voltage-gated potassium channel	1 (35)	0,7 (33)		-0,3 (5)		0,6 (46)		-0,3 (26)		-2,8 (1)		0,1 (12)		0,6 (32)		1,6 (60)		0,2 (23)		-1,6 (2)
Z2029	YciI-like protein	1 (404)	-2,1 (51)		-0,9 (33)		-1,4 (121)		-2,4 (67)		-2,6 (16)		-1,9 (33)		-0,1 (228)		-2,1 (50)		-1,3 (89)		-3,9 (4)
Z2030	transport protein TonB	1 (27)	2,4 (90)		2,3 (23)		-0,2 (21)		1,4 (72)		3,0 (56)		2,2 (41)		4,0 (281)		1,6 (49)		1,8 (54)		1,7 (15)
Z2031	acyl-CoA thioester hydrolase	1 (27)	-0,1 (16)		0,4 (6)		-0,1 (23)		-0,2 (24)		0,7 (12)		0,2 (11)		0,5 (25)		0,3 (20)		0,1 (17)		-0,6 (3)
Z2032	intracellular septation protein A	1 (42)	0,1 (30)		0,3 (9)		1,3 (95)		0,2 (51)		0,6 (18)		0,5 (21)		0,8 (50)		0,8 (47)		0,4 (33)		1,8 (27)
Z2033	hypothetical protein	1 (65)	-0,3 (31)		-0,1 (10)		0,5 (76)		-1,1 (29)		0,8 (28)		0,4 (29)		0,1 (44)		-0,1 (35)		-0,1 (36)		0,6 (16)
Z2034	outer membrane protein W	1 (447)	-2,6 (42)		-3,2 (8)		-3,0 (44)		-2,9 (53)		-11,0 (0)		0,1 (155)		-2,2 (59)		-3,3 (24)		-2,2 (55)		-2,6 (11)
Z2036	putative integrase for prophage CP-933O	1 (12)	0,0 (7)		-6,7 (0)		-0,2 (9)		0,5 (15)		-6,7 (0)		-1,5 (1)		-0,3 (6)		-0,9 (4)		0,0 (7)		1,2 (4)
Z2037	putative exonuclease VIII, ds DNA exonuclease, 5' --> 3' specific encoded by prophage CP-933O	1 (5)	1,1 (6)		0,7 (1)		1,5 (12)		-0,2 (4)		-6,6 (0)		-1,4 (1)		-1,0 (1)		-1,0 (1)		-0,7 (2)		-6,6 (0)
Z2038	hypothetical protein	1 (13)	-1,8 (2)		0,8 (4)		-2,0 (3)		0,3 (17)		-4,5 (0)		-0,3 (4)		-4,5 (0)		-4,5 (0)		-4,5 (0)		-4,5 (0)
Z2039	putative regulator of cell division encoded by prophage CP-933O	1 (24)	-3,2 (2)		5,9 (258)		-0,5 (16)		0,4 (33)		1,3 (17)		1,0 (18)		0,2 (18)		-2,6 (2)		1,9 (56)		-0,1 (4)
Z2040	hypothetical protein	1 (7)	-0,3 (4)		1,4 (4)		-3,9 (0)		-0,3 (6)		1,7 (7)		2,8 (19)		-0,3 (4)		-0,6 (3)		-3,9 (0)		-3,9 (0)
Z2041	hypothetical protein	1 (15)	-0,4 (7)		-5,6 (0)		-5,6 (0)		-1,4 (5)		1,6 (12)		-5,6 (0)		-5,6 (0)		-1,3 (3)		-5,6 (0)		-5,6 (0)
Z2042	hypothetical protein	1 (11)	-0,1 (6)		-4,3 (0)		-4,3 (0)		0,6 (16)		2,3 (15)		0,9 (7)		1,2 (16)		-1,0 (3)		0,2 (7)		-4,3 (0)
Z2043	hypothetical protein	1 (68)	-0,6 (31)		3,8 (176)		-1,8 (19)		-0,9 (39)		1,6 (60)		0,1 (27)		-1,2 (21)		-0,6 (29)		0,5 (58)		-0,7 (8)
Z2045	transcriptional repressor DicA	1 (60)	0,4 (47)		0,7 (16)		-0,8 (29)		0,1 (60)		-2,0 (4)		-2,4 (4)		0,1 (42)		0,1 (38)		-0,7 (21)		1,0 (21)
Z2046	DNA-binding transcriptional regulator DicC	1 (2)	1,5 (4)		-2,1 (0)		-2,1 (0)		-2,1 (0)		-2,1 (0)		-2,1 (0)		-2,1 (0)		3,1 (12)		2,3 (7)		-2,1 (0)
Z2047	hypothetical protein	1 (1)	1,5 (2)		2,7 (1)		0,7 (2)		1,9 (5)		-2,6 (0)		1,6 (1)		-2,6 (0)		2,2 (4)		1,8 (3)		-2,6 (0)
Z2048	hypothetical protein	1 (3)	0,6 (3)		0,8 (1)		0,1 (2)		0,6 (4)		-4,5 (0)		0,6 (1)		0,0 (2)		0,7 (3)		-1,5 (1)		-4,5 (0)
Z2049	hypothetical protein	1 (1)	0,6 (1)		-2,1 (0)		-2,1 (0)		-2,1 (0)		-2,1 (0)		-2,1 (0)		-2,1 (0)		-2,1 (0)		0,9 (1)		-2,1 (0)
Z2051	hypothetical protein	1 (7)	0,6 (6)		-5,0 (0)		-1,6 (2)		-0,4 (5)		-5,0 (0)		0,2 (3)		-1,4 (2)		-0,7 (2)		-0,2 (4)		0,9 (2)
Z2052	hypothetical protein	1 (0)	0,0 (0)		0,0 (0)		0,0 (0)		0,0 (0)		0,0 (0)		0,0 (0)		0,0 (0)		0,0 (0)		0,0 (0)		0,0 (0)
Z2053	putative intestinal colonization factor encoded by prophage CP-933O	1 (12)	1,3 (17)		0,8 (3)		0,0 (10)		1,1 (23)		-6,1 (0)		2,1 (17)		-0,6 (5)		1,4 (18)		1,0 (14)		-0,3 (2)
Z2054	putative killer protein encoded by prophage CP-933O; paralogous proteins disrupt host membranes when produced in excess	1 (7268)	-3,3 (400)		-4,4 (50)		-4,2 (291)		-2,6 (1004)		-3,3 (168)		-2,3 (424)		-1,7 (1186)		-2,9 (483)		-1,2 (1692)		-4,2 (57)
Z2055	hypothetical protein	1 (2)	-2,1 (0)		-2,1 (0)		1,8 (6)		2,8 (13)		-2,1 (0)		-2,1 (0)		-2,1 (0)		1,2 (3)		2,4 (6)		-2,1 (0)
Z2056	hypothetical protein	1 (0)	-2,1 (0)		-2,1 (0)		2,2 (2)		-2,1 (0)		-2,1 (0)		-2,1 (0)		-2,1 (0)		-2,1 (0)		-2,1 (0)		-2,1 (0)
Z2057	putative endonuclease of prophage CP-933O	1 (3)	-3,3 (0)		-3,3 (0)		-3,3 (0)		-3,3 (0)		-3,3 (0)		-3,3 (0)		0,4 (3)		-3,3 (0)		-0,2 (1)		-3,3 (0)
Z2058	hypothetical protein	1 (9)	-0,1 (5)		1,0 (3)		0,7 (12)		0,1 (9)		-5,3 (0)		-0,1 (3)		0,3 (7)		0,5 (7)		-1,3 (2)		-5,3 (0)
Z2059	hypothetical protein	1 (36)	2,2 (115)		2,2 (31)		0,3 (41)		0,9 (73)		-1,0 (5)		-1,5 (5)		0,6 (39)		0,0 (23)		-0,7 (15)		-6,7 (0)
Z2060	putative DNA adenine methyltransferase encoded by prophage CP-933O	1 (11)	0,1 (8)		-1,3 (1)		-1,8 (3)		-0,3 (9)		-6,6 (0)		0,1 (4)		-0,1 (7)		-0,6 (4)		0,0 (7)		-6,6 (0)
Z2063	unknown protein encoded by prophage CP-933O	1 (1)	-2,1 (0)		-2,1 (0)		0,4 (1)		-2,1 (0)		-2,1 (0)		-2,1 (0)		-2,1 (0)		-2,1 (0)		1,8 (3)		-2,1 (0)
Z2065	phage protein YjhS encoded within prophage CP-933O	1 (19)	-0,9 (6)		-7,0 (0)		-7,0 (0)		-3,4 (1)		-7,0 (0)		-1,9 (2)		-3,4 (1)		-2,2 (2)		-1,7 (3)		-7,0 (0)
Z2066	hypothetical protein	1 (20)	-4,2 (1)		-1,6 (1)		-3,6 (1)		-3,3 (2)		-6,9 (0)		-2,7 (1)		-3,3 (1)		-3,6 (1)		-1,0 (5)		-1,1 (1)
Z2068	hypothetical protein	1 (30)	-5,4 (0)		-5,4 (0)		-2,0 (5)		-2,7 (4)		-5,4 (0)		-5,4 (0)		-1,8 (5)		-2,1 (4)		-2,4 (3)		0,5 (6)
Z2069	putative holin protein of prophage CP-933O	1 (8)	-0,2 (4)		-3,8 (0)		-1,3 (2)		-1,1 (3)		-3,8 (0)		-3,8 (0)		-3,8 (0)		-3,8 (0)		0,6 (8)		-3,8 (0)
Z2070	hypothetical protein	1 (9)	-1,8 (1)		-4,6 (0)		-2,1 (1)		-0,4 (6)		-4,6 (0)		-4,6 (0)		-1,0 (3)		-4,6 (0)		0,8 (9)		-4,6 (0)
Z2071	putative endolysin of prophage CP933-O; partial	1 (5)	-3,2 (0)		-3,2 (0)		-3,2 (0)		-3,2 (0)		-3,2 (0)		-3,2 (0)		-3,2 (0)		1,1 (6)		2,3 (14)		-3,2 (0)
Z2072	putative IS encoded proteinen coded by prophage CP-933O	1 (2)	-2,9 (0)		-2,9 (0)		-2,9 (0)		-2,9 (0)		-2,9 (0)		-2,9 (0)		-2,9 (0)		-2,9 (0)		1,0 (3)		-2,9 (0)
Z2073	putative transposase within CP-933O	1 (44)	1,0 (60)		-0,1 (8)		1,1 (92)		0,7 (77)		-0,8 (8)		0,8 (29)		1,3 (78)		0,1 (30)		0,2 (31)		-1,1 (4)
Z2074	putative IS encoded protein within CP-933O	1 (66)	0,9 (83)		0,9 (23)		0,6 (97)		0,8 (120)		-1,9 (5)		-1,1 (11)		1,1 (99)		-0,2 (37)		-0,1 (37)		-0,7 (7)
Z2075	hypothetical protein	1 (42)	-2,1 (6)		-7,4 (0)		-1,3 (16)		-0,9 (22)		-7,4 (0)		0,2 (17)		0,0 (27)		-4,1 (1)		-1,6 (9)		0,0 (7)
Z2076	hypothetical protein	1 (8)	1,1 (12)		-3,5 (0)		-3,5 (0)		0,1 (9)		-3,5 (0)		0,7 (5)		-3,5 (0)		-0,2 (4)		-0,5 (3)		-3,5 (0)
Z2077	hypothetical protein	1 (23)	-0,9 (8)		1,0 (8)		0,9 (39)		-0,6 (15)		1,0 (13)		1,1 (17)		0,3 (18)		0,4 (18)		-1,0 (7)		1,7 (13)
Z2078	putative transposase within CP-933O	1 (19)	0,5 (17)		-6,0 (0)		2,7 (108)		0,8 (31)		-6,0 (0)		-1,8 (2)		-0,2 (11)		-1,8 (3)		1,3 (26)		-6,0 (0)
Z2079	putative IS encoded protein within CP-933O	1 (0)	2,8 (1)		5,3 (2)		0,0 (0)		3,6 (3)		5,6 (4)		5,7 (5)		3,6 (2)		0,0 (0)		3,0 (1)		0,0 (0)
Z2080	putative IS encoded protein within CP-933O	1 (1)	2,4 (4)		-3,0 (0)		-0,4 (1)		0,7 (2)		2,7 (2)		2,8 (3)		1,6 (3)		3,7 (11)		0,1 (1)		-3,0 (0)
Z2081	putative IS encoded protein within CP-933O	1 (5)	1,6 (10)		-4,0 (0)		-1,5 (1)		0,6 (8)		-4,0 (0)		1,2 (4)		-0,3 (3)		-0,6 (2)		-4,0 (0)		-4,0 (0)
Z2082	putative transposase within CP-933O; partial	1 (8)	-0,1 (4)		-5,7 (0)		0,7 (10)		-0,3 (5)		-5,7 (0)		-0,5 (2)		-2,0 (1)		-2,3 (1)		-1,2 (2)		-5,7 (0)
Z2083	unknown protein encoded within CP-933O	1 (42)	1,1 (62)		0,9 (15)		1,0 (82)		-0,1 (43)		3,2 (116)		-0,8 (9)		0,2 (35)		-0,3 (22)		-0,6 (17)		-1,1 (4)
Z2084	putative integrase within CP-933O; partial	1 (1)	0,7 (1)		-2,1 (0)		0,4 (1)		-2,1 (0)		-2,1 (0)		-2,1 (0)		1,5 (2)		-2,1 (0)		-2,1 (0)		3,8 (3)
Z2085	putative exonuclease VIII within CP-933O; partial	1 (2)	1,6 (4)		2,3 (2)		-0,7 (1)		0,0 (2)		-4,6 (0)		-4,6 (0)		0,0 (1)		-1,2 (1)		-4,6 (0)		1,3 (1)
Z2086	division inhibition protein DicB within CP-933O	1 (14)	-2,3 (2)		3,3 (22)		0,2 (14)		-0,9 (7)		2,2 (17)		1,1 (10)		-0,5 (6)		-5,0 (0)		1,9 (32)		0,8 (4)
Z2087	hypothetical protein	1 (13)	-3,0 (0)		3,9 (37)		-3,0 (0)		1,1 (31)		4,2 (74)		2,7 (34)		0,6 (14)		1,2 (20)		0,0 (8)		-3,0 (0)
Z2088	unknown protein encoded within CP-933O	1 (5)	-1,1 (1)		-4,8 (0)		-0,5 (3)		-2,0 (1)		0,9 (2)		0,4 (2)		-1,2 (1)		-4,8 (0)		-4,8 (0)		-4,8 (0)
Z2089	unknown protein encoded within CP-933O	1 (2)	-2,1 (0)		-2,1 (0)		-2,1 (0)		2,5 (12)		-2,1 (0)		-2,1 (0)		1,5 (4)		-2,1 (0)		-2,1 (0)		-2,1 (0)
Z2090	putative repressor protein encoded within prophage CP-933O	1 (164)	0,7 (151)		2,4 (138)		0,8 (235)		1,0 (294)		-0,7 (25)		1,3 (127)		0,5 (140)		0,9 (165)		0,6 (134)		3,5 (303)
Z2091	hypothetical protein	1 (1)	1,4 (2)		-1,4 (0)		1,1 (2)		-1,4 (0)		-1,4 (0)		-1,4 (0)		-1,4 (0)		-1,4 (0)		1,6 (2)		-1,4 (0)
Z2092	hypothetical protein	1 (2)	-0,2 (1)		-3,0 (0)		-0,4 (1)		-3,0 (0)		-3,0 (0)		-3,0 (0)		-3,0 (0)		-3,0 (0)		0,9 (2)		-3,0 (0)
Z2093	hypothetical protein	1 (0)	2,1 (1)		-2,1 (0)		-2,1 (0)		2,1 (2)		-2,1 (0)		-2,1 (0)		-2,1 (0)		-2,1 (0)		-2,1 (0)		3,8 (1)
Z2094	hypothetical protein	1 (0)	1,4 (1)		-1,4 (0)		-1,4 (0)		2,2 (2)		-1,4 (0)		-1,4 (0)		-1,4 (0)		-1,4 (0)		1,6 (1)		-1,4 (0)
Z2095	hypothetical protein	1 (2)	0,7 (2)		-2,1 (0)		-2,1 (0)		-2,1 (0)		-2,1 (0)		-2,1 (0)		-2,1 (0)		-2,1 (0)		-2,1 (0)		-2,1 (0)
Z2096	hypothetical protein	1 (0)	0,0 (0)		0,0 (0)		0,0 (0)		0,0 (0)		0,0 (0)		4,2 (2)		0,0 (0)		0,0 (0)		0,0 (0)		0,0 (0)
Z2097	hypothetical protein	1 (12)	0,6 (10)		1,5 (5)		0,8 (16)		0,3 (13)		2,4 (16)		0,9 (7)		-4,8 (0)		-4,8 (0)		-1,8 (2)		1,0 (4)
Z2098	hypothetical protein	1 (23)	0,8 (25)		-1,4 (1)		2,0 (81)		0,4 (29)		-6,7 (0)		-0,5 (5)		-1,1 (6)		-1,9 (4)		-0,8 (8)		-6,7 (0)
Z2099	hypothetical protein	1 (1115)	-1,2 (292)		-0,6 (122)		0,3 (1156)		-1,2 (453)		-0,6 (198)		-0,1 (351)		0,0 (683)		-2,5 (117)		-1,6 (216)		-1,6 (64)
Z2100	hypothetical protein	1 (1)	0,2 (0)		2,8 (1)		1,4 (1)		1,6 (2)		3,1 (2)		1,7 (1)		1,1 (1)		1,7 (1)		1,9 (2)		3,3 (1)
Z2101	putative endonuclease encoded within prophage CP-933O	1 (13)	-2,1 (1)		-4,8 (0)		-1,5 (3)		-4,8 (0)		-4,8 (0)		-4,8 (0)		-4,8 (0)		-4,8 (0)		-0,9 (3)		-4,8 (0)
Z2102	hypothetical protein	1 (18)	-2,1 (2)		-6,3 (0)		-0,6 (10)		-1,7 (5)		-6,3 (0)		-6,3 (0)		-2,7 (2)		-2,0 (2)		-1,4 (4)		-6,3 (0)
Z2103	hypothetical protein	1 (14)	0,1 (9)		0,2 (3)		0,7 (22)		0,3 (17)		-5,1 (0)		-0,9 (3)		-0,5 (6)		-0,8 (5)		0,4 (11)		-5,1 (0)
Z2104	putative ARAC-type regulatory protein of CP-933O	1 (26)	1,3 (37)		-1,8 (1)		0,0 (21)		0,6 (36)		-0,5 (5)		-1,0 (4)		-0,1 (14)		0,0 (14)		0,3 (18)		0,7 (7)
Z2105	hypothetical protein	1 (27)	-5,5 (0)		-5,5 (0)		-3,0 (2)		-5,5 (0)		-5,5 (0)		-5,5 (0)		-1,9 (4)		-5,5 (0)		0,7 (25)		-5,5 (0)
Z2106	hypothetical protein	1 (17)	-5,2 (0)		-5,2 (0)		-2,7 (2)		-5,2 (0)		0,4 (5)		-5,2 (0)		-1,6 (3)		-5,2 (0)		1,3 (24)		-5,2 (0)
Z2107	hypothetical protein	1 (19)	1,3 (29)		-4,7 (0)		0,8 (30)		0,1 (20)		3,9 (77)		1,4 (18)		0,8 (21)		-4,7 (0)		1,6 (35)		-4,7 (0)
Z2108	phage protein YjhS encoded within prophage CP-933O	1 (5)	-5,1 (0)		0,2 (1)		-5,1 (0)		-5,1 (0)		-5,1 (0)		-5,1 (0)		-5,1 (0)		-5,1 (0)		1,2 (7)		-5,1 (0)
Z2109	phage protein YjhS encoded within prophage CP-933O	1 (14)	-2,0 (2)		-6,6 (0)		-3,2 (1)		-2,0 (3)		-6,6 (0)		-2,4 (1)		-2,0 (2)		-2,3 (1)		-0,8 (5)		-6,6 (0)
Z2110	putative transposase encoded within prophage CP-933O	1 (39)	-1,9 (5)		-1,2 (3)		-1,7 (9)		-2,0 (8)		-6,5 (0)		-1,3 (5)		-2,9 (3)		-3,2 (2)		0,1 (23)		-6,5 (0)
Z2111	putative transposase encoded within prophage CP-933O	1 (35)	-3,1 (2)		-7,3 (0)		-3,0 (3)		-2,7 (4)		-7,3 (0)		-3,1 (1)		-1,5 (7)		-3,0 (2)		-0,3 (16)		-7,3 (0)
Z2112	putative ClpP-like protease encoded within prophage CP-933O	1 (1)	-3,0 (0)		-3,0 (0)		-0,5 (1)		0,6 (2)		3,6 (4)		1,2 (1)		0,6 (1)		1,2 (2)		0,0 (1)		-3,0 (0)
Z2113	hypothetical protein	1 (0)	1,4 (1)		-1,4 (0)		-1,4 (0)		1,3 (1)		-1,4 (0)		-1,4 (0)		-1,4 (0)		-1,4 (0)		1,6 (1)		-1,4 (0)
Z2114	hypothetical protein	1 (1)	-2,6 (0)		-2,6 (0)		-0,1 (1)		-2,6 (0)		-2,6 (0)		-2,6 (0)		1,0 (2)		-2,6 (0)		-2,6 (0)		-2,6 (0)
Z2115	hypothetical protein	1 (1)	-2,2 (0)		-2,2 (0)		-2,2 (0)		-2,2 (0)		-2,2 (0)		2,1 (1)		-2,2 (0)		1,2 (1)		2,3 (3)		-2,2 (0)
Z2116	hypothetical protein	1 (1)	0,8 (1)		-3,4 (0)		-0,1 (1)		0,2 (1)		-3,4 (0)		-3,4 (0)		1,1 (1)		-3,4 (0)		2,2 (2)		-3,4 (0)
Z2117	hypothetical protein	1 (1)	3,5 (10)		-2,5 (0)		2,5 (8)		2,0 (6)		-2,5 (0)		1,7 (2)		1,1 (2)		1,7 (3)		1,9 (3)		3,3 (3)
Z2118	putative endopeptidase Rz of prophage CP-933O	1 (2)	-3,3 (0)		-3,3 (0)		1,3 (5)		-0,6 (1)		-3,3 (0)		-3,3 (0)		0,3 (2)		0,0 (1)		-3,3 (0)		-3,3 (0)
Z2119	hypothetical protein	1 (0)	0,0 (0)		0,0 (0)		2,5 (3)		0,0 (0)		0,0 (0)		0,0 (0)		0,0 (0)		0,0 (0)		0,0 (0)		5,8 (8)
Z2120	putative endolysin of prophage CP-933O	1 (9)	-1,1 (2)		-5,3 (0)		-1,4 (3)		-0,8 (5)		0,3 (3)		-5,3 (0)		-0,8 (3)		-1,1 (3)		0,8 (10)		-5,3 (0)
Z2121	hypothetical protein	1 (6)	-0,4 (3)		-4,0 (0)		0,3 (6)		0,1 (7)		-4,0 (0)		2,1 (9)		-0,4 (3)		0,8 (6)		-1,0 (2)		4,4 (23)
Z2122	putative holin protein of prophage CP-933O	1 (5)	0,5 (4)		-3,2 (0)		1,4 (12)		-0,5 (3)		-3,2 (0)		1,0 (4)		0,4 (4)		1,1 (6)		-3,2 (0)		-3,2 (0)
Z2123	hypothetical protein	1 (0)	0,0 (0)		0,0 (0)		0,0 (0)		0,0 (0)		0,0 (0)		0,0 (0)		0,0 (0)		0,0 (0)		0,0 (0)		0,0 (0)
Z2124	hypothetical protein	1 (37)	-6,1 (0)		-6,1 (0)		-0,9 (15)		-2,5 (5)		-6,1 (0)		-1,9 (3)		-6,1 (0)		-2,8 (2)		0,2 (23)		-6,1 (0)
Z2127	putative IS encoded protein encoded within prophage CP-933O	1 (3)	-3,6 (0)		-3,6 (0)		-3,6 (0)		-3,6 (0)		2,1 (3)		-3,6 (0)		-3,6 (0)		-3,6 (0)		-3,6 (0)		-3,6 (0)
Z2130	putative IS encoded protein encoded within prophage CP-933O	1 (5)	-5,8 (0)		-5,8 (0)		-5,8 (0)		-5,8 (0)		-5,8 (0)		-5,8 (0)		-2,2 (1)		-2,5 (0)		-0,4 (2)		-5,8 (0)
Z2131	putative terminase large subunit of prophage CP-933O	1 (6)	-2,2 (1)		-0,1 (1)		-1,8 (1)		-1,2 (2)		-6,4 (0)		-1,2 (1)		-2,8 (0)		-1,2 (1)		0,6 (5)		-0,5 (1)
Z2132	putative head completion protein of prophage CP-933O	1 (3)	-2,1 (0)		-2,1 (0)		-2,1 (0)		-2,1 (0)		-2,1 (0)		-2,1 (0)		-2,1 (0)		-2,1 (0)		1,8 (8)		-2,1 (0)
Z2133	putative capsid assembly protein of prophage CP-933O	1 (1)	-4,1 (0)		-4,1 (0)		-4,1 (0)		-1,3 (0)		-4,1 (0)		-4,1 (0)		-4,1 (0)		-4,1 (0)		0,8 (1)		-4,1 (0)
Z2134	putative head-tail preconnector protein of prophage CP-933O	1 (3)	-5,2 (0)		-5,2 (0)		-5,2 (0)		-5,2 (0)		-5,2 (0)		-5,2 (0)		-5,2 (0)		-5,2 (0)		0,7 (3)		-5,2 (0)
Z2135	putative capsid protein small subunit of prophage CP-933O	1 (4)	-3,6 (0)		-3,6 (0)		-3,6 (0)		-3,6 (0)		-3,6 (0)		-3,6 (0)		-3,6 (0)		-3,6 (0)		-0,6 (2)		-3,6 (0)
Z2136	partial putative major capsid protein of prophage CP-933O	1 (3)	-2,9 (0)		-2,9 (0)		-2,9 (0)		-0,2 (3)		-2,9 (0)		-2,9 (0)		-2,9 (0)		0,4 (3)		-2,9 (0)		-2,9 (0)
Z2137	putative tail component of prophage CP-933O	1 (4)	-0,5 (1)		-4,2 (0)		-4,2 (0)		-4,2 (0)		-4,2 (0)		-4,2 (0)		-0,6 (1)		-4,2 (0)		0,2 (3)		-4,2 (0)
Z2138	putative tail component of prophage CP-933O	1 (3)	-0,6 (1)		-3,4 (0)		-3,4 (0)		-0,7 (1)		-3,4 (0)		-3,4 (0)		0,2 (2)		-3,4 (0)		1,0 (3)		-3,4 (0)
Z2139	putative tail component of prophage CP-933O	1 (4)	-3,6 (0)		-3,6 (0)		-3,6 (0)		-3,6 (0)		-3,6 (0)		-3,6 (0)		-3,6 (0)		-3,6 (0)		1,6 (6)		-3,6 (0)
Z2140	putative tail component of prophage CP-933O	1 (3)	-5,7 (0)		-5,7 (0)		-2,3 (0)		-2,1 (1)		-5,7 (0)		-5,7 (0)		-5,7 (0)		-5,7 (0)		1,4 (4)		-5,7 (0)
Z2141	putative tail component of prophage CP-933O	1 (7)	-4,2 (0)		-4,2 (0)		-1,7 (2)		-4,2 (0)		-4,2 (0)		-4,2 (0)		-4,2 (0)		-4,2 (0)		1,7 (14)		-4,2 (0)
Z2142	putative tail component of prophage CP-933O	1 (15)	-1,6 (3)		-6,2 (0)		-2,3 (2)		-2,6 (2)		-0,5 (2)		-6,2 (0)		-1,6 (3)		-1,0 (4)		0,2 (9)		-6,2 (0)
Z2143	putative tail component of prophage CP-933O	1 (9)	-3,0 (1)		-5,8 (0)		-5,8 (0)		-3,1 (1)		-5,8 (0)		-1,6 (1)		-5,8 (0)		-1,6 (2)		0,8 (8)		-5,8 (0)
Z2144	putative tail component of prophage CP-933O	1 (12)	-0,4 (5)		0,4 (2)		-5,9 (0)		-0,4 (8)		0,7 (5)		-0,2 (3)		-0,4 (5)		-0,4 (5)		0,7 (11)		-0,1 (2)
Z2145	putative tail component of prophage CP-933O	1 (2)	-0,8 (1)		-0,1 (0)		-1,5 (0)		-2,7 (0)		-5,4 (0)		-5,4 (0)		-1,8 (0)		-2,1 (0)		1,1 (2)		-5,4 (0)
Z2146	putative outer membrane protein Lom precursor of prophage CP-933O	1 (1)	0,7 (1)		-2,1 (0)		0,4 (1)		1,5 (2)		-2,1 (0)		-2,1 (0)		-2,1 (0)		1,2 (1)		-2,1 (0)		3,8 (2)
Z2147	putative tail fiber protein of prophage CP-933O	1 (3)	-0,1 (1)		-4,7 (0)		-4,7 (0)		-1,1 (1)		-4,7 (0)		-4,7 (0)		-1,1 (1)		-1,3 (1)		1,8 (5)		-4,7 (0)
Z2148	hypothetical protein	1 (16)	-0,1 (8)		0,3 (3)		-5,0 (0)		-0,4 (10)		-5,0 (0)		-5,0 (0)		-1,4 (3)		-1,7 (2)		-0,6 (6)		-5,0 (0)
Z2149	hypothetical protein	1 (135)	-1,9 (21)		-2,9 (3)		-3,1 (12)		-2,8 (18)		-3,6 (3)		-1,9 (12)		-3,1 (9)		-3,7 (6)		-2,0 (19)		-9,2 (0)
Z2150	hypothetical protein	1 (156)	-2,0 (23)		-2,3 (5)		-1,3 (52)		-3,0 (17)		-1,9 (10)		-0,1 (49)		-3,2 (10)		-6,2 (1)		-3,7 (7)		-9,5 (0)
Z2151	hypothetical protein	1 (59)	-1,4 (12)		-8,1 (0)		-2,1 (11)		-2,3 (11)		-8,1 (0)		-1,0 (9)		-2,6 (6)		-8,1 (0)		-4,2 (2)		2,6 (59)
Z2152	hypothetical protein	1 (2)	-2,6 (0)		-2,6 (0)		-2,6 (0)		-2,6 (0)		-2,6 (0)		-2,6 (0)		-2,6 (0)		-2,6 (0)		0,4 (2)		-2,6 (0)
Z2153	putative transport protein	1 (2)	0,5 (2)		-4,6 (0)		0,6 (3)		0,7 (4)		1,0 (1)		-0,4 (1)		0,5 (2)		-0,4 (1)		0,8 (2)		1,2 (1)
Z2155	putative oxidoreductase	1 (3)	0,4 (2)		0,2 (1)		-0,5 (2)		0,0 (3)		-5,1 (0)		0,0 (1)		1,2 (4)		-1,8 (0)		0,5 (3)		0,7 (1)
Z2156	hypothetical protein	1 (17)	-1,1 (4)		-4,7 (0)		-4,7 (0)		-0,6 (10)		0,9 (8)		-4,7 (0)		4,4 (221)		5,5 (448)		1,2 (23)		-4,7 (0)
Z2157	hypothetical protein	1 (91)	-0,3 (43)		-0,4 (11)		-0,6 (50)		-1,8 (24)		0,3 (28)		-0,2 (26)		-0,3 (46)		0,2 (61)		-1,4 (19)		-1,5 (5)
Z2158	3-hydroxy acid dehydrogenase	1 (197)	0,6 (180)		-1,2 (14)		0,7 (273)		0,0 (184)		-1,2 (22)		0,5 (90)		0,5 (175)		0,4 (152)		-0,9 (62)		-0,7 (20)
Z2160	dipeptidyl carboxypeptidase II	1 (45)	0,5 (38)		0,1 (8)		0,6 (61)		0,0 (45)		-0,7 (7)		-0,7 (9)		0,3 (35)		0,0 (27)		-0,1 (25)		-1,1 (4)
Z2161	competence damage-inducible protein A	1 (14)	2,1 (34)		-5,8 (0)		-5,8 (0)		1,4 (33)		-5,8 (0)		-5,8 (0)		-2,1 (2)		-5,8 (0)		0,6 (12)		-5,8 (0)
Z2162	hypothetical protein	1 (7)	2,7 (29)		0,8 (2)		1,4 (17)		3,7 (92)		-4,5 (0)		1,2 (6)		3,2 (41)		2,4 (22)		2,2 (19)		1,3 (3)
Z2163	hypothetical protein	1 (35)	0,0 (20)		-0,6 (4)		1,9 (104)		-0,7 (19)		-0,3 (7)		1,8 (39)		0,4 (27)		-1,9 (5)		1,0 (39)		1,4 (15)
Z2164	transcriptional activator FtrA	1 (18)	0,7 (18)		1,2 (7)		2,4 (85)		-0,5 (12)		0,1 (5)		1,2 (14)		-0,6 (7)		-1,3 (4)		-1,3 (4)		-1,3 (1)
Z2165	hypothetical protein	1 (6)	1,1 (8)		1,1 (2)		3,5 (59)		-1,5 (2)		1,4 (4)		0,0 (2)		-4,3 (0)		-4,3 (0)		0,9 (7)		2,6 (6)
Z2166	putative MFS-type transporter YdeE	1 (21)	0,4 (15)		-0,7 (2)		1,0 (33)		-1,0 (9)		-7,5 (0)		-1,8 (2)		-1,0 (6)		-4,2 (1)		-0,3 (9)		-1,7 (1)
Z2168	O-acetylserine/cysteine export protein	1 (35)	0,0 (21)		-0,2 (5)		2,0 (116)		0,1 (36)		-7,8 (0)		-0,2 (10)		-1,1 (10)		-2,0 (5)		0,8 (36)		-1,9 (2)
Z2169	hypothetical protein	1 (17)	-0,7 (6)		1,4 (8)		1,3 (37)		0,2 (19)		-4,9 (0)		-0,7 (3)		1,4 (29)		3,6 (129)		0,9 (19)		4,7 (78)
Z2170	DNA-binding transcriptional activator MarA	1 (55)	-0,7 (18)		0,8 (15)		-1,4 (16)		-0,6 (32)		0,7 (21)		1,3 (41)		0,0 (33)		3,0 (240)		0,8 (52)		4,1 (149)
Z2171	DNA-binding transcriptional repressor MarR	1 (17)	-0,2 (8)		1,8 (9)		-0,2 (12)		0,0 (16)		-0,2 (4)		0,7 (9)		-0,3 (8)		2,8 (68)		2,0 (39)		3,4 (28)
Z2172	multiple drug resistance protein MarC	1 (17)	1,9 (40)		0,3 (4)		0,9 (30)		1,7 (55)		0,6 (7)		-0,8 (3)		1,3 (28)		0,8 (18)		0,8 (17)		-6,6 (0)
Z2173	sugar efflux transporter	1 (3)	1,8 (7)		1,4 (1)		1,6 (8)		0,8 (5)		-4,9 (0)		-4,9 (0)		2,5 (11)		0,6 (3)		1,9 (7)		1,9 (2)
Z2175	hypothetical protein	1 (4)	0,5 (3)		-3,2 (0)		-3,2 (0)		-3,2 (0)		-3,2 (0)		-3,2 (0)		-3,2 (0)		0,1 (2)		-0,2 (2)		-3,2 (0)
Z2176	hypothetical protein	1 (1)	-2,6 (0)		-2,6 (0)		-2,6 (0)		-2,6 (0)		-2,6 (0)		-2,6 (0)		-2,6 (0)		-2,6 (0)		-2,6 (0)		-2,6 (0)
Z2177	putative transcriptional regulator LYSR-type	1 (18)	-0,1 (10)		-0,6 (2)		0,1 (16)		-0,8 (9)		-6,9 (0)		-1,2 (3)		-0,8 (6)		-0,7 (6)		-0,5 (7)		2,5 (17)
Z2178	putative succinate semialdehyde dehydrogenase	1 (9)	0,2 (7)		0,2 (2)		-0,9 (4)		0,7 (14)		-0,1 (2)		0,3 (4)		3,0 (46)		0,7 (9)		-0,8 (3)		1,5 (4)
Z2179	glutaminase	1 (13)	-0,7 (5)		0,7 (4)		-1,1 (5)		-1,7 (4)		2,4 (18)		0,4 (6)		1,3 (19)		0,5 (11)		-0,2 (6)		-6,5 (0)
Z2180	hypothetical protein	1 (7)	-0,7 (2)		1,0 (2)		-4,3 (0)		-4,3 (0)		2,3 (9)		0,9 (4)		-0,7 (3)		0,5 (6)		-4,3 (0)		-4,3 (0)
Z2181	hypothetical protein	1 (8)	1,8 (19)		-3,5 (0)		1,7 (25)		1,8 (29)		-3,5 (0)		-3,5 (0)		1,0 (11)		3,2 (49)		1,4 (13)		-3,5 (0)
Z2182	hypothetical protein	1 (16)	1,4 (26)		-1,6 (1)		-0,8 (8)		0,8 (26)		-1,3 (2)		0,5 (8)		1,2 (23)		3,2 (88)		0,1 (10)		-0,1 (3)
Z2184	altronate oxidoreductase	1 (8)	-0,5 (3)		-0,2 (1)		0,9 (13)		0,0 (8)		-6,5 (0)		-0,8 (2)		-0,7 (3)		2,0 (19)		2,4 (26)		0,9 (3)
Z2185	hypothetical protein	1 (7)	-0,8 (2)		-0,4 (1)		-0,8 (3)		0,0 (6)		-5,7 (0)		-5,7 (0)		0,6 (7)		-0,2 (3)		1,1 (9)		-5,7 (0)
Z2186	trans-aconitate 2-methyltransferase	1 (25)	0,6 (22)		-1,8 (1)		1,1 (44)		-0,5 (15)		-7,1 (0)		-2,0 (2)		-2,6 (2)		-2,3 (3)		0,7 (23)		-7,1 (0)
Z2187	autoinducer-2 (AI-2) modifying protein LsrG	1 (39)	2,3 (116)		1,4 (17)		4,0 (559)		0,9 (68)		-6,5 (0)		-0,3 (10)		-6,5 (0)		-1,7 (7)		-0,4 (18)		-6,5 (0)
Z2188	aldolase	1 (52)	1,3 (74)		-1,2 (4)		2,6 (265)		0,6 (74)		-8,4 (0)		-0,1 (16)		-2,1 (7)		-3,6 (2)		-0,9 (16)		-8,4 (0)
Z2189	putative LACI-type transcriptional regulator	1 (41)	1,8 (88)		1,4 (19)		2,9 (277)		0,5 (58)		-8,4 (0)		-0,3 (12)		-3,9 (2)		-3,6 (2)		-1,0 (13)		-2,6 (1)
Z2190	putative transport system permease protein	1 (25)	1,3 (38)		2,1 (17)		2,7 (136)		0,8 (43)		-7,6 (0)		-1,9 (2)		-4,0 (1)		-2,4 (3)		-1,7 (4)		-7,6 (0)
Z2191	putative transport system permease protein	1 (15)	0,9 (17)		-0,6 (2)		2,1 (55)		0,8 (25)		-6,9 (0)		-0,5 (4)		-6,9 (0)		-1,7 (3)		-1,5 (3)		-6,9 (0)
Z2192	putative ATP-binding component of a transport system	1 (50)	1,5 (80)		0,6 (12)		1,4 (112)		0,5 (63)		-9,2 (0)		-1,0 (8)		-2,9 (4)		-3,4 (3)		-1,2 (12)		-9,2 (0)
Z2193	SorC family transcriptional regulator	1 (117)	1,7 (233)		-0,3 (16)		2,8 (724)		0,3 (137)		-2,2 (7)		-1,1 (18)		-2,8 (10)		-2,1 (15)		-1,1 (32)		-1,6 (6)
Z2194	autoinducer-2 (AI-2) kinase	1 (30)	0,7 (29)		1,1 (10)		3,4 (266)		-0,2 (25)		-2,9 (1)		-1,6 (3)		-2,4 (3)		-2,5 (3)		-0,4 (14)		-0,4 (4)
Z2195	putative lipoprotein	1 (1)	2,6 (3)		-4,5 (0)		2,4 (3)		1,8 (2)		-4,5 (0)		0,7 (0)		0,6 (1)		0,7 (1)		1,9 (2)		-4,5 (0)
Z2196	putative ATP-binding component of a transport system and adhesin protein	1 (4)	0,9 (4)		2,0 (2)		1,3 (8)		1,5 (10)		-5,3 (0)		-0,2 (1)		0,8 (4)		-1,1 (1)		1,2 (5)		-5,3 (0)
Z2197	persistence to inhibition of murein or DNA biosynthesis, DNA-binding regulator	1 (1)	-3,6 (0)		-3,6 (0)		0,7 (2)		0,9 (3)		-3,6 (0)		-3,6 (0)		-3,6 (0)		0,6 (1)		0,3 (1)		2,2 (1)
Z2199	hypothetical protein	1 (0)	0,0 (0)		0,0 (0)		0,0 (0)		2,7 (3)		0,0 (0)		0,0 (0)		0,0 (0)		0,0 (0)		0,0 (0)		5,8 (6)
Z2200	putative major fimbrial subunit	1 (23)	-0,9 (8)		0,1 (4)		-2,5 (4)		-2,2 (5)		0,4 (9)		3,9 (130)		-3,2 (2)		-1,6 (5)		-0,5 (10)		-6,8 (0)
Z2201	putative fimbrial chaperone protein	1 (2)	-1,0 (1)		-3,8 (0)		-3,8 (0)		-1,1 (1)		-3,8 (0)		2,7 (5)		-0,2 (1)		-3,8 (0)		0,1 (1)		-3,8 (0)
Z2202	putative outer membrane protein	1 (2)	-1,1 (0)		-3,9 (0)		-3,9 (0)		-1,2 (1)		-3,9 (0)		0,3 (1)		-0,3 (1)		-3,9 (0)		-3,9 (0)		2,0 (1)
Z2203	putative fimbrial usher protein	1 (1)	-0,4 (1)		0,8 (0)		-0,3 (1)		0,3 (1)		-4,6 (0)		2,8 (3)		0,0 (1)		-4,6 (0)		-0,1 (1)		2,3 (1)
Z2204	putative fimbrial-like protein	1 (3)	-1,0 (1)		-3,8 (0)		-3,8 (0)		-3,8 (0)		-3,8 (0)		-3,8 (0)		-3,8 (0)		-3,8 (0)		-0,8 (1)		-3,8 (0)
Z2205	putative fimbrial-like protein	1 (2)	-3,3 (0)		-3,3 (0)		-0,8 (1)		-3,3 (0)		-3,3 (0)		0,9 (1)		-3,3 (0)		-3,3 (0)		-3,3 (0)		2,6 (2)
Z2206	putative adhesin; FimH protein	1 (1)	-0,7 (0)		-3,4 (0)		-0,9 (1)		-0,7 (1)		3,8 (5)		-3,4 (0)		-3,4 (0)		-3,4 (0)		-3,4 (0)		3,4 (3)
Z2207	putative oxidoreductase	1 (2)	0,4 (2)		0,1 (0)		-0,3 (1)		-0,1 (2)		-5,2 (0)		1,3 (2)		-1,6 (0)		-5,2 (0)		0,2 (1)		-5,2 (0)
Z2208	hypothetical protein	1 (0)	0,0 (0)		0,0 (0)		0,0 (0)		0,0 (0)		0,0 (0)		0,0 (0)		0,0 (0)		3,3 (3)		0,0 (0)		0,0 (0)
Z2209	transcriptional regulator YdeO	1 (1)	0,9 (2)		-3,3 (0)		0,6 (2)		-0,6 (1)		-3,3 (0)		-3,3 (0)		-3,3 (0)		-3,3 (0)		-0,3 (1)		-3,3 (0)
Z2210	putative sulfatase	1 (28)	-0,9 (9)		-1,7 (1)		3,0 (199)		0,3 (34)		-8,6 (0)		0,0 (10)		-2,5 (3)		-2,8 (2)		-1,5 (6)		-0,8 (3)
Z2211	putative enzyme	1 (21)	-0,8 (8)		-0,8 (2)		2,2 (87)		-1,1 (9)		-7,7 (0)		-0,2 (6)		-4,0 (1)		-3,4 (1)		-1,3 (5)		-0,2 (3)
Z2212	putative ATP-binding component of a transport system	1 (2)	-0,5 (1)		3,1 (3)		-4,7 (0)		0,4 (2)		-4,7 (0)		2,4 (4)		3,9 (19)		0,1 (1)		-1,7 (0)		-4,7 (0)
Z2213	hypothetical protein	1 (5)	0,4 (4)		-1,2 (0)		-1,3 (2)		-0,4 (3)		-6,6 (0)		2,3 (8)		1,8 (11)		-3,2 (0)		-0,3 (2)		-6,6 (0)
Z2214	putative peptidase	1 (15)	-1,0 (4)		-1,5 (1)		-0,6 (8)		-0,6 (9)		-1,7 (1)		0,6 (7)		-0,8 (5)		-2,3 (2)		-1,8 (3)		1,3 (6)
Z2215	glutamate decarboxylase isozyme	1 (100)	1,9 (223)		-0,7 (10)		2,3 (399)		3,2 (824)		-10,0 (0)		-1,3 (13)		3,1 (501)		6,0 (3564)		2,2 (259)		-1,9 (4)
Z2216	acid sensitivity protein, putative transporter	1 (66)	3,0 (316)		1,4 (28)		3,8 (800)		4,7 (1699)		-3,0 (2)		-0,5 (16)		4,4 (888)		5,5 (1743)		2,8 (255)		0,2 (13)
Z2217	hypothetical protein	1 (29)	-0,9 (9)		0,6 (7)		1,0 (47)		0,3 (31)		-0,2 (6)		-0,1 (8)		0,6 (26)		0,3 (19)		0,4 (21)		0,3 (6)
Z2219	hypothetical protein	1 (47)	1,5 (84)		0,6 (13)		3,4 (453)		2,2 (209)		-9,0 (0)		-2,9 (2)		-0,8 (17)		-1,2 (12)		1,5 (78)		-1,6 (3)
Z2220	putative sensor kinase	1 (17)	1,3 (26)		-0,5 (2)		2,8 (97)		1,6 (49)		-7,4 (0)		-2,2 (1)		-0,7 (6)		-1,0 (5)		1,3 (24)		-1,5 (1)
Z2221	hypothetical protein	1 (6)	-2,0 (1)		-5,7 (0)		-0,1 (5)		-1,5 (2)		-5,7 (0)		-5,7 (0)		-5,7 (0)		-5,7 (0)		1,5 (11)		-5,7 (0)
Z2221m	cAMP phosphodiesterase	1 (12)	1,0 (14)		-0,9 (1)		2,4 (53)		1,3 (27)		-7,8 (0)		-2,6 (1)		-1,1 (3)		-1,4 (3)		1,4 (18)		-1,9 (1)
Z2222	D-alanyl-D-alanine dipeptidase	1 (5)	3,2 (28)		0,8 (1)		2,5 (25)		0,3 (6)		-4,6 (0)		2,6 (10)		-0,9 (2)		-4,6 (0)		0,9 (5)		-4,6 (0)
Z2223	putative hemin-binding lipoprotein	1 (12)	2,4 (36)		-0,2 (2)		0,5 (14)		-1,3 (4)		-7,1 (0)		-0,6 (2)		-3,5 (1)		-2,3 (1)		0,3 (9)		-7,1 (0)
Z2224	putative transport system permease protein	1 (7)	0,6 (6)		-0,5 (1)		0,4 (8)		-2,2 (1)		-5,8 (0)		-5,8 (0)		-2,2 (1)		-2,5 (1)		-0,6 (3)		2,3 (6)
Z2225	ATP-dependent peptide transporter membrane subunit	1 (4)	-2,2 (0)		-4,9 (0)		-0,3 (3)		-4,9 (0)		-4,9 (0)		-4,9 (0)		-4,9 (0)		-4,9 (0)		0,2 (3)		-4,9 (0)
Z2226	putative ATP-binding component of a transport system	1 (4)	1,6 (8)		0,3 (1)		1,5 (10)		-0,8 (2)		-5,0 (0)		-5,0 (0)		-0,5 (2)		-5,0 (0)		0,5 (3)		-5,0 (0)
Z2227	putative ATP-binding component of a transport system	1 (2)	1,0 (3)		-4,1 (0)		1,3 (5)		-1,4 (1)		-4,1 (0)		-4,1 (0)		-4,1 (0)		-4,1 (0)		0,3 (2)		-4,1 (0)
Z2228	osmotically inducible protein	1 (133)	3,2 (732)		-0,4 (17)		2,1 (488)		2,8 (894)		-0,2 (30)		0,8 (78)		2,2 (397)		2,1 (342)		1,1 (170)		-1,0 (11)
Z2229	biofilm-dependent modulation protein	1 (6)	3,8 (55)		-3,5 (0)		2,0 (21)		2,8 (44)		-3,5 (0)		3,5 (24)		2,4 (21)		1,3 (9)		3,6 (44)		2,4 (6)
Z2230	30S ribosomal subunit S22	1 (108)	3,1 (533)		3,1 (149)		4,1 (1483)		2,6 (606)		-0,2 (24)		1,9 (124)		2,5 (353)		3,1 (501)		3,7 (767)		1,6 (53)
Z2231	malate dehydrogenase	1 (136)	-1,2 (35)		-1,1 (10)		-1,8 (34)		-1,8 (37)		-4,2 (2)		-0,4 (33)		-0,9 (46)		-1,1 (38)		-1,3 (32)		-2,2 (5)
Z2232	alcohol dehydrogenase	1 (4)	0,3 (3)		2,0 (2)		3,2 (28)		2,0 (14)		-4,8 (0)		-0,6 (1)		-0,3 (2)		0,9 (4)		2,6 (13)		-4,8 (0)
Z2233	hypothetical protein	1 (31)	0,1 (18)		-0,1 (5)		0,7 (42)		-0,4 (21)		-6,4 (0)		-2,2 (2)		-0,9 (10)		-1,6 (6)		1,4 (45)		0,4 (7)
Z2234	formate dehydrogenase-N subunit gamma	1 (6)	1,1 (7)		-4,8 (0)		-1,4 (2)		-0,2 (4)		-4,8 (0)		1,9 (7)		-0,2 (3)		-4,8 (0)		0,4 (4)		-4,8 (0)
[truncated: 3,380 more rows]
