# Supplementary material for: Comparison of strand-specific transcriptomes of enterohemorrhagic Escherichia coli O157:H7 EDL933 (EHEC) under eleven different environmental conditions including radish sprouts and cattle feces
Source: BMC Genomics. 2014 May 9;15:353. doi: 10.1186/1471-2164-15-353 (PMC4048457; doi:10.1186/1471-2164-15-353)
Supplement: Supplementary file 6 — Additional file 6: Table S1: Regions of the genome with background transcription only for each condition. (XLSX 12 KB) [file 12864_2013_6096_MOESM6_ESM.xlsx]

## Sheet: Tabelle1
Genome position	size [bp]	forward/reverse	LB (SOLiD)	LB (Illumina)	LB-pH9	LB-pH4	LB-15°C	LB-nitrite	LB-antibiotics	LB-solid	minimal medium	spinach juice	radish sprouts (SOLiD)	radish sprouts (Illumina)	cattle feces
2293616 - 2309141	15526	fw	0	12	0	0	1	3	0	0	3	1	0	2	0
5294994 - 5299602	4609	rev	1	8	2	0	0	1	0	0	0	0	0	2	0
5282151 - 5286750	4600	rev	3	7	0	0	0	4	0	0	0	1	0	1	0
5277831 - 5281854	4024	rev	2	7	0	0	1	0	0	0	0	1	0	4	0
5263170 - 5266662	3493	fw	2	14	1	0	1	1	0	0	0	0	0	2	0
5199469 - 5210215	10747	fw	4	12	3	0	0	3	1	0	2	1	1	3	1
4635078 - 4639956	4879	rev	1	6	3	1	1	4	0	0	1	0	1	1	1
4615115 - 4619372	4258	fw	0	9	2	0	0	1	1	1	0	1	0	1	1
4494846 - 4501272	6427	fw	2	12	1	0	1	0	0	0	1	1	1	2	0
4298037 - 4302222	4186	fw	1	5	0	0	0	2	0	0	0	0	0	3	0
4144776 - 4149762	4987	fw	0	11	1	1	2	3	0	0	0	1	0	2	0
4121574 - 4126839	5266	fw	1	6	2	0	4	3	0	0	1	2	0	2	0
3840351 - 3844419	4069	fw	4	6	1	0	3	1	0	0	1	1	0	1	0
3707862 - 3711921	4060	fw	1	9	0	1	0	0	0	0	0	0	0	0	0
264387 - 269904	5518	rev	1	7	2	0	1	2	0	0	1	2	2	0	0
430056 - 435429	5374	rev	3	11	0	0	1	0	0	2	0	0	1	4	0
524890 - 530056	5167	rev	3	6	1	1	3	3	0	0	1	1	0	2	0
613235 - 620336	7102	rev	2	4	0	0	0	1	0	0	1	0	2	0	1
total	104292		31	152	19	4	19	32	2	3	12	13	8	32	4
library size			1725920	2894210	2255135	1214081	1954928	1458482	614561	1339541	1107934	1488588	835389	1054509	821464
rpkm (randomtranscription)			0.172223	0.503573	0.0807849	0.0315909	0.0931905	0.210377	0.0312043	0.0214741	0.103852	0.0837371	0.0918227	0.29097	0.0466896
average rpkm for all conditions			0.135499
	rpkm=counts*1000/genelength*1000000/librarysize
